# Supplementary material for: Changes in eating habits and lifestyle during the first year of the COVID‐19 pandemic across metropolitan regions in Brazil and Germany: A survey‐based cross‐sectional study
Source: Food Sci Nutr. 2024 Jan 22;12(4):2783–98. doi: 10.1002/fsn3.3960 (PMC11016392; doi:10.1002/fsn3.3960)
Supplement: Supplementary file 1 — Data S1. [file FSN3-12-2783-s002.xls]

## Sheet: Sheet1
V1	V2	V3	V4	V5	V6	V7	V8	V9	V10	V11	V12	SexRecoded	V13	V14	V15	V16	V18	V20	V21	V22	V23	V24	V25	V26	V27	CountEmplCovid	NoChangeEmplCovid	EmplCovidMerg	V28	V29	V30	HHmedianicome	HHmedianBinned	V31	V32	V33	V34	V35	V36	V37	V38	V39	V40	V41	V42	V43	V44	V45	V46
1553	2020-10-18 01:53:29	Brazil	São Paulo	SP	São Paulo	BR Southeast	city densely populated	predominantly urban	Região Metropolitana de São Paulo	Capital-SP	Female	Female	30	Married		Pardos	University level (Bachelor/Master/Doctoral)	Full-time employed	No	No	No	No	Yes	No	No	2	0	Very little change	2	0	more than $6,975.97	6975.97	upper percentile income	Moderately healthy	Yes	No	No	No	No	No	No	No	No	No	No	No	No	No	No
1368	2020-11-09 23:22:18	Brazil	São Paulo	SP	São Paulo	BR Southeast	city densely populated	predominantly urban	Região Metropolitana de São Paulo	Capital-SP	Female	Female	25	Single		Asian	Bachelor or equivalent (incomplete)	Not employed (student, unemployed, retirees, pensioner)	No	No	No	No	Yes	No	No	2	0	Very little change	1	0	$1,395.19 to $2,325.32	1860.26	middle percentile income	Very healthy	Yes	No	No	No	No	No	No	No	No	No	No	No	No	No	No
1094	2021-01-15 19:27:38	Brazil	São Paulo	SP	São Paulo	BR Southeast	city densely populated	predominantly urban	Região Metropolitana de São Paulo	Capital-SP	Male	Male	60	Married		Whites	University level (Bachelor/Master/Doctoral)	Not employed (student, unemployed, retirees, pensioner)	No	No	No	No	No	Yes	No	0	1	No change	2	0	more than $6,975.97	6975.97	upper percentile income	Very healthy	Yes	No	No	No	No	No	No	No	No	No	No	No	No	No	No
1594	2020-10-05 21:00:08	Brazil	São Paulo	SP	Santo André	BR Southeast	city densely populated	predominantly urban	Região Metropolitana de São Paulo	Southeast-SP	Female	Female	54	Divorced/ Living apart		Whites	University level (Bachelor/Master/Doctoral)	Full-time employed	No	No	No	No	Yes	No	No	2	0	Very little change	3	0	Preferred not to respond		0	Very healthy	No	No	No	No	No	No	No	No	Yes	No	No	No	No	No	No
1034	2021-01-17 02:42:37	Brazil	São Paulo	SP	São Paulo	BR Southeast	city densely populated	predominantly urban	Região Metropolitana de São Paulo	Capital-SP	Male	Male	57	Married		Whites	University level (Bachelor/Master/Doctoral)	Full-time employed	No	No	No	No	No	Yes	No	0	1	No change	2	1	more than $6,975.97	6975.97	upper percentile income	Very healthy	Yes	No	No	No	No	No	No	No	No	No	No	No	No	No	No
1279	2020-11-21 12:04:57	Brazil	São Paulo	SP	Cotia	BR Southeast	city densely populated	predominantly urban	Região Metropolitana de São Paulo	Southwest-SP	Female	Female	63	Divorced/ Living apart		Whites	University level (Bachelor/Master/Doctoral)	Part-time employed	No	No	No	No	No	Yes	No	0	1	No change	1	0	$465.06 to $1,395.19	930.13	Lower percentile income	Very healthy	Yes	No	No	No	No	No	No	No	No	No	No	No	No	No	No
1623	2020-09-25 18:17:47	Brazil	São Paulo	SP	Santo André	BR Southeast	city densely populated	predominantly urban	Região Metropolitana de São Paulo	Southeast-SP	Female	Female	58	Single		Whites	Bachelor or equivalent (incomplete)	Not employed (student, unemployed, retirees, pensioner)	No	No	No	No	Yes	No	No	2	0	Very little change	2	0	Preferred not to respond		0	Moderately healthy	Yes	No	No	No	No	No	No	No	No	No	No	No	No	No	No
1555	2020-10-17 23:22:40	Brazil	São Paulo	SP	São Paulo	BR Southeast	city densely populated	predominantly urban	Região Metropolitana de São Paulo	Capital-SP	Female	Female	48	Married		Whites	University level (Bachelor/Master/Doctoral)	Full-time employed	No	Yes	No	No	Yes	No	No	3	0	Little change	2	2	more than $6,975.97	6975.97	upper percentile income	Very healthy	Yes	No	No	No	No	No	No	No	No	No	No	No	No	No	No
1154	2020-12-18 09:29:40	Brazil	São Paulo	SP	São Paulo	BR Southeast	city densely populated	predominantly urban	Região Metropolitana de São Paulo	Capital-SP	Female	Female	44	Married		Whites	University level (Bachelor/Master/Doctoral)	Full-time employed	No	No	No	No	No	Yes	No	0	1	No change	2	2	more than $6,975.97	6975.97	upper percentile income	Moderately healthy	No	No	No	No	Yes	No	No	No	No	No	No	No	No	No	No
1296	2020-11-17 22:13:15	Brazil	São Paulo	SP	São Paulo	BR Southeast	city densely populated	predominantly urban	Região Metropolitana de São Paulo	Capital-SP	Female	Female	65	Married		Whites	University level (Bachelor/Master/Doctoral)	Full-time employed	No	Yes	No	No	No	No	No	2	0	Very little change	1	0	$2,325.32 to $6,975.97	4650.65	upper percentile income	Not quite healthy	Yes	No	No	No	No	No	No	No	No	No	No	No	No	No	No
1388	2020-11-09 17:01:41	Brazil	São Paulo	SP	São Paulo	BR Southeast	city densely populated	predominantly urban	Região Metropolitana de São Paulo	Capital-SP	Female	Female	23	Single		Asian	Bachelor or equivalent (incomplete)	Not employed (student, unemployed, retirees, pensioner)	No	No	No	No	No	Yes	No	0	1	No change	3	0	$1,395.19 to $2,325.32	1860.26	middle percentile income	Not quite healthy	Yes	No	No	No	No	No	No	No	No	No	No	No	No	No	No
1616	2020-09-26 00:06:40	Brazil	São Paulo	SP	São Paulo	BR Southeast	city densely populated	predominantly urban	Região Metropolitana de São Paulo	Capital-SP	Male	Male		Married		Whites	University level (Bachelor/Master/Doctoral)	Full-time employed	No	No	No	No	Yes	No	No	2	0	Very little change	2	0	$2,325.32 to $6,975.97	4650.65	upper percentile income	Moderately healthy	Yes	No	No	No	No	No	No	No	No	No	No	No	No	No	No
1207	2020-12-12 18:48:35	Brazil	São Paulo	SP	São Paulo	BR Southeast	city densely populated	predominantly urban	Região Metropolitana de São Paulo	Capital-SP	Female	Female	34	Married		Whites	University level (Bachelor/Master/Doctoral)	Full-time employed	No	No	No	No	Yes	No	No	2	0	Very little change	2	0	more than $6,975.97	6975.97	upper percentile income	Very healthy	Yes	No	No	No	No	No	No	No	No	No	No	No	No	No	No
1418	2020-11-09 13:51:04	Brazil	São Paulo	SP	São Paulo	BR Southeast	city densely populated	predominantly urban	Região Metropolitana de São Paulo	Capital-SP	Female	Female	26	Single		Whites	University level (Bachelor/Master/Doctoral)	Full-time employed	No	No	No	No	Yes	No	No	2	0	Very little change	1	0	$465.06 to $1,395.19	930.13	Lower percentile income	Very healthy	No	No	No	No	No	No	No	No	No	No	No	Yes	No	No	No
1300	2020-11-17 21:20:19	Brazil	São Paulo	SP	São Paulo	BR Southeast	city densely populated	predominantly urban	Região Metropolitana de São Paulo	Capital-SP	Male	Male	57	Married		Whites	University level (Bachelor/Master/Doctoral)	Full-time employed	No	No	Yes	No	No	No	No	2	0	Very little change	3	1	more than $6,975.97	6975.97	upper percentile income	Not quite healthy	No	No	Yes	No	No	No	No	No	No	No	No	No	No	No	No
1330	2020-11-17 18:22:26	Brazil	São Paulo	SP	São Paulo	BR Southeast	city densely populated	predominantly urban	Região Metropolitana de São Paulo	Capital-SP	Female	Female	59	Widowed		Whites	University level (Bachelor/Master/Doctoral)	Full-time employed	No	No	No	No	Yes	No	No	2	0	Very little change	1	0	$1,395.19 to $2,325.32	1860.26	middle percentile income	Moderately healthy	Yes	No	No	No	No	No	No	No	No	No	No	No	No	No	No
1373	2020-11-09 22:12:58	Brazil	São Paulo	SP	São Paulo	BR Southeast	city densely populated	predominantly urban	Região Metropolitana de São Paulo	Capital-SP	Female	Female	27	Single		Whites	University level (Bachelor/Master/Doctoral)	Part-time employed	No	No	Yes	No	No	No	No	2	0	Very little change	2	0	$2,325.32 to $6,975.97	4650.65	upper percentile income	Not quite healthy	Yes	No	No	No	No	No	No	No	No	No	No	No	No	No	No
1180	2020-12-17 16:32:14	Brazil	São Paulo	SP	São Paulo	BR Southeast	city densely populated	predominantly urban	Região Metropolitana de São Paulo	Capital-SP	Female	Female	26	Single		Pardos	University level (Bachelor/Master/Doctoral)	Full-time employed	No	No	No	No	Yes	No	No	2	0	Very little change	5	0	$465.06 to $1,395.19	930.13	Lower percentile income	Moderately healthy	No	No	No	No	No	Yes	No	No	No	No	No	No	No	No	No
1293	2020-11-18 00:07:19	Brazil	São Paulo	SP	São Paulo	BR Southeast	city densely populated	predominantly urban	Região Metropolitana de São Paulo	Capital-SP	Female	Female	59	Married		Whites	University level (Bachelor/Master/Doctoral)	Full-time employed	No	No	No	No	No	Yes	No	0	1	No change	2	0	more than $6,975.97	6975.97	upper percentile income	Extremely healthy	Yes	No	No	No	No	No	No	No	No	No	No	No	No	No	No
1383	2020-11-09 18:49:38	Brazil	São Paulo	SP	Guarulhos	BR Southeast	city densely populated	predominantly urban	Região Metropolitana de São Paulo	East-SP	Female	Female	21	Single		Whites	Bachelor or equivalent (incomplete)	Not employed (student, unemployed, retirees, pensioner)	No	No	No	No	No	Yes	No	0	1	No change	3	0	$1,395.19 to $2,325.32	1860.26	middle percentile income	Moderately healthy	Yes	No	No	No	No	No	No	No	No	No	No	No	No	No	No
1343	2020-11-14 00:22:41	Brazil	São Paulo	SP	São Paulo	BR Southeast	city densely populated	predominantly urban	Região Metropolitana de São Paulo	Capital-SP	Female	Female	33	Single		Pardos	University level (Bachelor/Master/Doctoral)	Full-time employed	No	No	No	Yes	Yes	No	No	3	0	Little change	4	0	$1,395.19 to $2,325.32	1860.26	middle percentile income	Very healthy	Yes	No	No	No	No	No	No	No	No	No	No	No	No	No	No
1281	2020-11-21 01:13:28	Brazil	São Paulo	SP	São Paulo	BR Southeast	city densely populated	predominantly urban	Região Metropolitana de São Paulo	Capital-SP	Female	Female	56	Married		Whites	University level (Bachelor/Master/Doctoral)	Full-time employed	No	No	No	No	Yes	No	No	2	0	Very little change	3	0	$2,325.32 to $6,975.97	4650.65	upper percentile income	Moderately healthy	No	No	No	No	No	No	Yes	No	No	No	No	No	No	No	No
1384	2020-11-09 18:47:45	Brazil	São Paulo	SP	São Paulo	BR Southeast	city densely populated	predominantly urban	Região Metropolitana de São Paulo	Capital-SP	Female	Female	23	Single		Whites	Bachelor or equivalent (incomplete)	Not employed (student, unemployed, retirees, pensioner)	No	No	No	No	No	Yes	No	0	1	No change	4	1	$1,395.19 to $2,325.32	1860.26	middle percentile income	Moderately healthy	No	No	No	No	No	No	Yes	No	No	No	No	No	No	No	No
1461	2020-10-27 13:42:14	Brazil	São Paulo	SP	São Paulo	BR Southeast	city densely populated	predominantly urban	Região Metropolitana de São Paulo	Capital-SP	Female	Female	38	Living together in a registered civil partnership		Pardos	Secondary education or equivalent	Part-time employed	No	Yes	No	No	No	No	No	2	0	Very little change	2	3	under $ 465.06	465.06	Lower percentile income	Not quite healthy	No	No	No	No	No	No	No	No	No	Yes	No	No	No	No	No
1706	2020-09-22 17:47:18	Brazil	São Paulo	SP	São Bernardo do Campo	BR Southeast	city densely populated	predominantly urban	Região Metropolitana de São Paulo	Southeast-SP	Female	Female	61	Single		Whites	University level (Bachelor/Master/Doctoral)	Full-time employed	No	Yes	No	No	Yes	No	No	3	0	Little change	1	0	more than $6,975.97	6975.97	upper percentile income	Very healthy	Yes	No	No	No	No	No	No	No	No	No	No	No	No	No	No
1818	2020-09-16 17:36:08	Brazil	São Paulo	SP	São Paulo	BR Southeast	city densely populated	predominantly urban	Região Metropolitana de São Paulo	Capital-SP	Male	Male	29	Married		Pardos	University level (Bachelor/Master/Doctoral)	Full-time employed	No	No	No	No	Yes	No	No	2	0	Very little change	2	1	$2,325.32 to $6,975.97	4650.65	upper percentile income	Not quite healthy	Yes	No	No	No	No	No	No	No	No	No	No	No	No	No	No
1542	2020-10-20 15:05:29	Brazil	São Paulo	SP	Cotia	BR Southeast	city densely populated	predominantly urban	Região Metropolitana de São Paulo	Southwest-SP	Male	Male	32	Divorced/ Living apart		Whites	University level (Bachelor/Master/Doctoral)	Full-time employed	Yes	No	No	No	No	No	No	2	0	Very little change	1	1	$1,395.19 to $2,325.32	1860.26	middle percentile income	Very healthy	Yes	No	No	No	No	No	No	No	No	No	No	No	No	No	No
1014	2021-01-18 18:44:23	Brazil	São Paulo	SP	São Bernardo do Campo	BR Southeast	city densely populated	predominantly urban	Região Metropolitana de São Paulo	Southeast-SP	Female	Female	30	Single		Whites	University level (Bachelor/Master/Doctoral)	Full-time employed	No	No	No	No	No	Yes	No	0	1	No change	3	0	$2,325.32 to $6,975.97	4650.65	upper percentile income	Not quite healthy	Yes	No	No	No	No	No	No	No	No	No	No	No	No	No	No
1401	2020-11-09 15:05:09	Brazil	São Paulo	SP	São Paulo	BR Southeast	city densely populated	predominantly urban	Região Metropolitana de São Paulo	Capital-SP	Female	Female	32	Single		Pardos	University level (Bachelor/Master/Doctoral)	Full-time employed	No	No	No	No	Yes	No	No	2	0	Very little change	2	0	$465.06 to $1,395.19	930.13	Lower percentile income	Not quite healthy	Yes	No	No	No	No	No	No	No	No	No	No	No	No	No	No
1666	2020-09-23 11:23:39	Brazil	São Paulo	SP	São Paulo	BR Southeast	city densely populated	predominantly urban	Região Metropolitana de São Paulo	Capital-SP	Female	Female	35	Married		Whites	University level (Bachelor/Master/Doctoral)	Maternity, parental or other leave	No	Yes	No	No	No	No	No	2	0	Very little change	2	1	$2,325.32 to $6,975.97	4650.65	upper percentile income	Very healthy	No	Yes	No	No	No	No	Yes	No	No	No	No	No	No	No	No
1805	2020-09-19 15:56:23	Brazil	São Paulo	SP	Santo André	BR Southeast	city densely populated	predominantly urban	Região Metropolitana de São Paulo	Southeast-SP	Female	Female	70	Married		Whites	University level (Bachelor/Master/Doctoral)	Not employed (student, unemployed, retirees, pensioner)	No	No	No	No	Yes	No	No	2	0	Very little change	2	0	more than $6,975.97	6975.97	upper percentile income	Moderately healthy	No	No	No	No	No	Yes	No	No	Yes	No	No	No	No	No	No
1392	2020-11-09 16:26:40	Brazil	São Paulo	SP	São Paulo	BR Southeast	city densely populated	predominantly urban	Região Metropolitana de São Paulo	Capital-SP	Female	Female	27	Single		Pardos	University level (Bachelor/Master/Doctoral)	Full-time employed	No	No	No	No	Yes	No	No	2	0	Very little change	3	0	$1,395.19 to $2,325.32	1860.26	middle percentile income	Not quite healthy	Yes	No	No	No	No	No	No	No	No	No	No	No	No	No	No
1519	2020-10-24 02:48:33	Brazil	São Paulo	SP	São Paulo	BR Southeast	city densely populated	predominantly urban	Região Metropolitana de São Paulo	Capital-SP	Male	Male	41	Married		Whites	University level (Bachelor/Master/Doctoral)	Full-time employed	No	No	No	No	Yes	No	No	2	0	Very little change	1	1	Preferred not to respond		0	Not quite healthy	No	No	No	No	Yes	No	No	No	No	No	No	No	No	No	No
1619	2020-09-25 20:58:59	Brazil	São Paulo	SP	São Paulo	BR Southeast	city densely populated	predominantly urban	Região Metropolitana de São Paulo	Capital-SP	Female	Female	54	Married		Whites	University level (Bachelor/Master/Doctoral)	Self-employed	No	No	No	No	Yes	No	No	2	0	Very little change	2	0	$2,325.32 to $6,975.97	4650.65	upper percentile income	Very healthy	No	No	No	No	No	No	No	No	Yes	No	No	No	No	No	No
1772	2020-09-20 13:17:40	Brazil	São Paulo	SP	São Paulo	BR Southeast	city densely populated	predominantly urban	Região Metropolitana de São Paulo	Capital-SP	Male	Male	42	Married		Whites	University level (Bachelor/Master/Doctoral)	Full-time employed	No	No	No	No	Yes	No	No	2	0	Very little change	2	1	more than $6,975.97	6975.97	upper percentile income	Very healthy	Yes	No	No	No	No	No	No	No	No	No	No	No	No	No	No
1099	2021-01-15 19:04:29	Brazil	São Paulo	SP	Santo André	BR Southeast	city densely populated	predominantly urban	Região Metropolitana de São Paulo	Southeast-SP	Male	Male	58	Married		Whites	University level (Bachelor/Master/Doctoral)	Full-time employed	No	No	No	No	Yes	No	No	2	0	Very little change	1	0	Preferred not to respond		0	Very healthy	Yes	No	No	No	No	No	No	No	No	No	No	No	No	No	No
1429	2020-11-09 13:19:45	Brazil	São Paulo	SP	Mauá	BR Southeast	city densely populated	predominantly urban	Região Metropolitana de São Paulo	Southeast-SP	Female	Female	23	Single		Whites	Bachelor or equivalent (incomplete)	Not employed (student, unemployed, retirees, pensioner)	Yes	No	No	No	Yes	No	No	3	0	Little change	3	0	$2,325.32 to $6,975.97	4650.65	upper percentile income	Very healthy	No	No	No	No	No	Yes	No	No	No	No	No	No	No	No	No
1538	2020-10-21 20:56:50	Brazil	São Paulo	SP	São Paulo	BR Southeast	city densely populated	predominantly urban	Região Metropolitana de São Paulo	Capital-SP	Female	Female	42	Married		Whites	University level (Bachelor/Master/Doctoral)	Full-time employed	No	No	No	No	Yes	No	No	2	0	Very little change	2	1	Preferred not to respond		0	Very healthy	Yes	No	No	No	No	No	No	No	No	No	No	No	No	No	No
1621	2020-09-25 20:25:18	Brazil	São Paulo	SP	São Paulo	BR Southeast	city densely populated	predominantly urban	Região Metropolitana de São Paulo	Capital-SP	Female	Female	66	Divorced/ Living apart		Whites	Technical post secondary higher education	Not employed (student, unemployed, retirees, pensioner)	No	No	No	No	No	No	Yes	0	0	Not answered	1	0	$1,395.19 to $2,325.32	1860.26	middle percentile income	Not quite healthy	No	No	No	No	Yes	No	No	No	No	No	No	No	No	No	No
1415	2020-11-09 14:06:11	Brazil	São Paulo	SP	São Paulo	BR Southeast	city densely populated	predominantly urban	Região Metropolitana de São Paulo	Capital-SP	Female	Female	22	Single		Asian	Bachelor or equivalent (incomplete)	Not employed (student, unemployed, retirees, pensioner)	No	No	No	No	No	Yes	No	0	1	No change	4	0	$2,325.32 to $6,975.97	4650.65	upper percentile income	Moderately healthy	Yes	No	No	No	No	No	No	No	No	No	No	No	No	No	No
1565	2020-10-16 15:46:48	Brazil	São Paulo	SP	São Paulo	BR Southeast	city densely populated	predominantly urban	Região Metropolitana de São Paulo	Capital-SP	Female	Female	32	Married		Whites	University level (Bachelor/Master/Doctoral)	Full-time employed	No	No	No	No	Yes	No	No	2	0	Very little change	2	0	$2,325.32 to $6,975.97	4650.65	upper percentile income	Extremely healthy	No	Yes	No	No	No	No	No	No	No	No	No	No	No	No	No
1105	2021-01-15 17:32:08	Brazil	São Paulo	SP	Santo André	BR Southeast	city densely populated	predominantly urban	Região Metropolitana de São Paulo	Southeast-SP	Female	Female	32	Single		Whites	University level (Bachelor/Master/Doctoral)	Full-time employed	No	No	Yes	No	No	No	No	2	0	Very little change	2	1	$465.06 to $1,395.19	930.13	Lower percentile income	Not quite healthy	Yes	No	No	No	No	No	No	No	No	No	No	No	No	No	No
1540	2020-10-20 20:41:20	Brazil	São Paulo	SP	São Paulo	BR Southeast	city densely populated	predominantly urban	Região Metropolitana de São Paulo	Capital-SP	Female	Female	46	Living together in a registered civil partnership		Blacks	University level (Bachelor/Master/Doctoral)	Full-time employed	No	Yes	No	No	Yes	No	No	3	0	Little change	3	2	$2,325.32 to $6,975.97	4650.65	upper percentile income	Moderately healthy	Yes	No	No	No	No	No	No	No	No	No	No	No	No	No	No
1106	2021-01-15 17:28:27	Brazil	São Paulo	SP	São Paulo	BR Southeast	city densely populated	predominantly urban	Região Metropolitana de São Paulo	Capital-SP	Male	Male	21	Single		Blacks	Bachelor or equivalent (incomplete)	Mini job/ Internship	No	No	Yes	No	No	No	No	2	0	Very little change	3	0	$1,395.19 to $2,325.32	1860.26	middle percentile income	Very healthy	Yes	No	No	No	No	No	No	No	No	No	No	No	No	No	No
1196	2020-12-17 13:41:16	Brazil	São Paulo	SP	São Paulo	BR Southeast	city densely populated	predominantly urban	Região Metropolitana de São Paulo	Capital-SP	Male	Male	44	Divorced/ Living apart		Whites	University level (Bachelor/Master/Doctoral)	Full-time employed	Yes	Yes	Yes	Yes	No	No	No	5	0	Very big change	1	2	$1,395.19 to $2,325.32	1860.26	middle percentile income	Not quite healthy	Yes	No	No	No	No	No	No	No	No	No	No	No	No	No	No
1730	2020-09-21 16:47:14	Brazil	São Paulo	SP	São Paulo	BR Southeast	city densely populated	predominantly urban	Região Metropolitana de São Paulo	Capital-SP	Female	Female	35	Married		Whites	University level (Bachelor/Master/Doctoral)	Full-time employed	No	Yes	No	No	Yes	No	No	3	0	Little change	1	1	more than $6,975.97	6975.97	upper percentile income	Not quite healthy	No	No	No	No	No	No	Yes	No	No	No	No	No	No	No	No
1051	2021-01-16 04:45:27	Brazil	São Paulo	SP	São Paulo	BR Southeast	city densely populated	predominantly urban	Região Metropolitana de São Paulo	Capital-SP	Female	Female	22	Single		Whites	Bachelor or equivalent (incomplete)	Full-time employed	No	No	Yes	No	No	No	No	2	0	Very little change	4	1	$465.06 to $1,395.19	930.13	Lower percentile income	Not healthy at all	Yes	No	No	No	No	No	No	No	No	No	No	No	No	No	No
1065	2021-01-15 22:56:26	Brazil	São Paulo	SP	Santo André	BR Southeast	city densely populated	predominantly urban	Região Metropolitana de São Paulo	Southeast-SP	Female	Female	61	Married		Whites	University level (Bachelor/Master/Doctoral)	Not employed (student, unemployed, retirees, pensioner)	No	No	No	No	No	Yes	No	0	1	No change	2	0	$1,395.19 to $2,325.32	1860.26	middle percentile income	Very healthy	Yes	No	No	No	No	No	No	No	No	No	No	No	No	No	No
1753	2020-09-20 16:30:48	Brazil	São Paulo	SP	São Paulo	BR Southeast	city densely populated	predominantly urban	Região Metropolitana de São Paulo	Capital-SP	Female	Female	22	Single		Pardos	Bachelor or equivalent (incomplete)	Part-time employed	No	No	Yes	No	No	No	No	2	0	Very little change	4	0	$1,395.19 to $2,325.32	1860.26	middle percentile income	Moderately healthy	Yes	No	No	No	No	No	No	No	No	No	No	No	No	No	No
1080	2021-01-15 21:25:53	Brazil	São Paulo	SP	São Paulo	BR Southeast	city densely populated	predominantly urban	Região Metropolitana de São Paulo	Capital-SP	Male	Male	34	Married		Whites	Technical post secondary higher education	Full-time employed	No	No	No	No	No	Yes	No	0	1	No change	4	2	$2,325.32 to $6,975.97	4650.65	upper percentile income	Moderately healthy	Yes	No	No	No	No	No	No	No	No	No	No	No	No	No	No
1622	2020-09-25 19:12:10	Brazil	São Paulo	SP	São Paulo	BR Southeast	city densely populated	predominantly urban	Região Metropolitana de São Paulo	Capital-SP	Male	Male	34	Single		Whites	University level (Bachelor/Master/Doctoral)	Full-time employed	No	No	No	No	Yes	No	No	2	0	Very little change	3	0	$1,395.19 to $2,325.32	1860.26	middle percentile income	Moderately healthy	Yes	No	No	No	No	No	No	No	No	No	No	No	No	No	No
1187	2020-12-17 14:52:15	Brazil	São Paulo	SP	São Paulo	BR Southeast	city densely populated	predominantly urban	Região Metropolitana de São Paulo	Capital-SP	Female	Female	36	Married		Whites	University level (Bachelor/Master/Doctoral)	Full-time employed	No	No	No	No	Yes	No	No	2	0	Very little change	2	1	more than $6,975.97	6975.97	upper percentile income	Very healthy	Yes	No	No	No	No	No	No	No	No	No	No	No	No	No	No
1412	2020-11-09 13:57:29	Brazil	São Paulo	SP	São Paulo	BR Southeast	city densely populated	predominantly urban	Região Metropolitana de São Paulo	Capital-SP	Female	Female	35	Married		Whites	University level (Bachelor/Master/Doctoral)	Full-time employed	No	Yes	No	Yes	No	No	No	3	0	Little change	2	0	$1,395.19 to $2,325.32	1860.26	middle percentile income	Very healthy	Yes	No	No	No	No	No	No	No	No	No	No	No	No	No	No
1369	2020-11-09 23:21:40	Brazil	São Paulo	SP	São Paulo	BR Southeast	city densely populated	predominantly urban	Região Metropolitana de São Paulo	Capital-SP	Female	Female	35	Single		Whites	Bachelor or equivalent (incomplete)	Full-time employed	No	No	No	No	Yes	Yes	No	2	1	Little change	2	0	$2,325.32 to $6,975.97	4650.65	upper percentile income	Moderately healthy	No	No	No	No	No	Yes	No	No	No	No	No	No	No	No	No
1322	2020-11-17 18:44:37	Brazil	São Paulo	SP	São Paulo	BR Southeast	city densely populated	predominantly urban	Região Metropolitana de São Paulo	Capital-SP	Female	Female	57	Married		Asian	University level (Bachelor/Master/Doctoral)	Full-time employed	No	No	No	No	No	Yes	No	0	1	No change	2	0	$2,325.32 to $6,975.97	4650.65	upper percentile income
1789	2020-09-19 23:55:28	Brazil	São Paulo	SP	Santo André	BR Southeast	city densely populated	predominantly urban	Região Metropolitana de São Paulo	Southeast-SP	Female	Female	60	Married		Whites	Primary education or equivalent	Not employed (student, unemployed, retirees, pensioner)	No	No	No	No	No	No	Yes	0	0	Not answered	2	0	Preferred not to respond		0	Extremely healthy	Yes	No	No	No	No	No	No	No	No	No	No	No	No	No	No
1638	2020-09-24 12:33:17	Brazil	São Paulo	SP	Santo André	BR Southeast	city densely populated	predominantly urban	Região Metropolitana de São Paulo	Southeast-SP	Female	Female	62	Divorced/ Living apart		Whites	University level (Bachelor/Master/Doctoral)	Not employed (student, unemployed, retirees, pensioner)	No	No	No	No	No	No	Yes	0	0	Not answered	3	0	$1,395.19 to $2,325.32	1860.26	middle percentile income	Very healthy	Yes	No	No	No	No	No	No	No	No	No	No	No	No	No	No
1076	2021-01-15 21:44:31	Brazil	São Paulo	SP	Santo André	BR Southeast	city densely populated	predominantly urban	Região Metropolitana de São Paulo	Southeast-SP	Female	Female	30	Married		Whites	University level (Bachelor/Master/Doctoral)	Full-time employed	No	No	No	No	Yes	No	No	2	0	Very little change	2	0	more than $6,975.97	6975.97	upper percentile income	Moderately healthy	Yes	No	No	No	No	No	No	No	No	No	No	No	No	No	No
1321	2020-11-17 18:52:34	Brazil	São Paulo	SP	São Paulo	BR Southeast	city densely populated	predominantly urban	Região Metropolitana de São Paulo	Capital-SP	Male	Male	44	Married		Whites	Technical post secondary higher education	Full-time employed	Yes	No	No	No	No	No	No	2	0	Very little change	3	2	$2,325.32 to $6,975.97	4650.65	upper percentile income	Extremely healthy	Yes	No	No	No	No	No	No	No	No	No	No	No	No	No	No
1084	2021-01-15 20:24:27	Brazil	São Paulo	SP	Santo André	BR Southeast	city densely populated	predominantly urban	Região Metropolitana de São Paulo	Southeast-SP	Female	Female	33	Single		Whites	University level (Bachelor/Master/Doctoral)	Full-time employed	No	No	No	No	Yes	No	No	2	0	Very little change	3	0	$2,325.32 to $6,975.97	4650.65	upper percentile income	Very healthy	Yes	No	No	No	No	No	No	No	No	No	No	No	No	No	No
1199	2020-12-17 13:22:43	Brazil	São Paulo	SP	São Paulo	BR Southeast	city densely populated	predominantly urban	Região Metropolitana de São Paulo	Capital-SP	Female	Female	50	Married		Whites	University level (Bachelor/Master/Doctoral)	Occasional or irregular employed	No	No	No	No	No	Yes	No	0	1	No change	5	2	$1,395.19 to $2,325.32	1860.26	middle percentile income	Moderately healthy	Yes	No	No	No	No	No	No	No	No	No	No	No	No	No	No
1367	2020-11-09 23:42:55	Brazil	São Paulo	SP	São Paulo	BR Southeast	city densely populated	predominantly urban	Região Metropolitana de São Paulo	Capital-SP	Male	Male	23	Single		Whites	Bachelor or equivalent (incomplete)	Mini job/ Internship	No	Yes	No	No	No	No	No	2	0	Very little change	1	0	$2,325.32 to $6,975.97	4650.65	upper percentile income	Moderately healthy	Yes	No	No	No	No	No	No	No	No	No	No	No	No	No	No
1075	2021-01-15 21:49:41	Brazil	São Paulo	SP	Santo André	BR Southeast	city densely populated	predominantly urban	Região Metropolitana de São Paulo	Southeast-SP	Female	Female	40	Married		Whites	Bachelor or equivalent (incomplete)	Part-time employed	No	Yes	No	No	No	No	No	2	0	Very little change	2	0	$465.06 to $1,395.19	930.13	Lower percentile income	Moderately healthy	Yes	No	No	No	No	No	No	No	No	No	No	No	No	No	No
1294	2020-11-17 23:50:32	Brazil	São Paulo	SP	São Paulo	BR Southeast	city densely populated	predominantly urban	Região Metropolitana de São Paulo	Capital-SP	Male	Male	48	Married		Asian	Secondary education or equivalent	Full-time employed	No	Yes	No	No	No	No	No	2	0	Very little change	2	1	Preferred not to respond		0	Moderately healthy	No	No	No	No	No	Yes	No	No	Yes	No	No	No	No	No	No
1100	2021-01-15 19:03:49	Brazil	São Paulo	SP	São Paulo	BR Southeast	city densely populated	predominantly urban	Região Metropolitana de São Paulo	Capital-SP	Male	Male	45	Married		Pardos	University level (Bachelor/Master/Doctoral)	Full-time employed	No	No	No	Yes	No	No	No	2	0	Very little change	1	2	$2,325.32 to $6,975.97	4650.65	upper percentile income	Moderately healthy	No	Yes	No	No	No	No	No	No	No	Yes	No	No	No	No	No
1520	2020-10-24 02:39:14	Brazil	São Paulo	SP	São Paulo	BR Southeast	city densely populated	predominantly urban	Região Metropolitana de São Paulo	Capital-SP	Female	Female	27	Married		Pardos	University level (Bachelor/Master/Doctoral)	Full-time employed	Yes	Yes	No	Yes	No	No	No	4	0	Big change	2	1	$1,395.19 to $2,325.32	1860.26	middle percentile income	Very healthy	Yes	No	No	No	No	No	No	No	No	No	No	No	No	No	No
1804	2020-09-19 16:06:16	Brazil	São Paulo	SP	São Paulo	BR Southeast	city densely populated	predominantly urban	Região Metropolitana de São Paulo	Capital-SP	Female	Female	56	Married		Whites	University level (Bachelor/Master/Doctoral)	Not employed (student, unemployed, retirees, pensioner)	No	No	No	No	No	No	Yes	0	0	Not answered	1	0	$1,395.19 to $2,325.32	1860.26	middle percentile income	Moderately healthy	Yes	No	No	No	No	No	No	No	No	No	No	No	No	No	No
1779	2020-09-20 03:25:27	Brazil	São Paulo	SP	São Paulo	BR Southeast	city densely populated	predominantly urban	Região Metropolitana de São Paulo	Capital-SP	Female	Female	52	Married		Whites	Bachelor or equivalent (incomplete)	Not employed (student, unemployed, retirees, pensioner)	No	No	No	No	Yes	No	No	2	0	Very little change	4	0	$2,325.32 to $6,975.97	4650.65	upper percentile income	Moderately healthy	No	No	No	No	No	No	No	No	Yes	No	No	No	No	No	No
1116	2021-01-15 16:30:40	Brazil	São Paulo	SP	Santo André	BR Southeast	city densely populated	predominantly urban	Região Metropolitana de São Paulo	Southeast-SP	Female	Female	58	Married		Whites	Technical post secondary higher education	Not employed (student, unemployed, retirees, pensioner)	No	No	No	No	No	Yes	No	0	1	No change	1	0	Preferred not to respond		0	Very healthy	No	No	No	No	No	No	Yes	No	No	No	No	No	No	No	No
1701	2020-09-22 23:42:31	Brazil	São Paulo	SP	São Paulo	BR Southeast	city densely populated	predominantly urban	Região Metropolitana de São Paulo	Capital-SP	Female	Female	64	Single		Blacks	Bachelor or equivalent (incomplete)	Full-time employed	No	Yes	No	No	No	No	No	2	0	Very little change	2	0	$2,325.32 to $6,975.97	4650.65	upper percentile income	Not quite healthy	No	No	No	No	Yes	Yes	Yes	Yes	Yes	No	No	No	No	No	No
1316	2020-11-17 19:42:35	Brazil	São Paulo	SP	São Paulo	BR Southeast	city densely populated	predominantly urban	Região Metropolitana de São Paulo	Capital-SP	Female	Female	49	Single		Whites	University level (Bachelor/Master/Doctoral)	Occasional or irregular employed	No	No	Yes	No	No	No	No	2	0	Very little change	2	0	Preferred not to respond		0	Moderately healthy	No	No	No	No	No	No	No	No	Yes	No	No	No	No	No	No
1588	2020-10-06 01:54:03	Brazil	São Paulo	SP	São Caetano do Sul	BR Southeast	city densely populated	predominantly urban	Região Metropolitana de São Paulo	Southeast-SP	Male	Male	37	Married		Whites	University level (Bachelor/Master/Doctoral)	Full-time employed	No	No	No	No	Yes	No	No	2	0	Very little change	1	1	more than $6,975.97	6975.97	upper percentile income	Moderately healthy	Yes	No	No	No	No	No	No	No	No	No	No	No	No	No	No
1584	2020-10-06 23:13:35	Brazil	São Paulo	SP	São Paulo	BR Southeast	city densely populated	predominantly urban	Região Metropolitana de São Paulo	Capital-SP	Female	Female	33	Single		Pardos	University level (Bachelor/Master/Doctoral)	Part-time employed	No	No	No	No	Yes	No	No	2	0	Very little change	2	0	more than $6,975.97	6975.97	upper percentile income	Moderately healthy	Yes	No	No	No	No	No	No	No	No	No	No	No	No	No	No
1410	2020-11-09 14:24:33	Brazil	São Paulo	SP	Osasco	BR Southeast	city densely populated	predominantly urban	Região Metropolitana de São Paulo	West-SP	Male	Male	34	Divorced/ Living apart		Pardos	University level (Bachelor/Master/Doctoral)	Full-time employed	No	No	No	No	Yes	No	No	2	0	Very little change	2	0	$2,325.32 to $6,975.97	4650.65	upper percentile income	Very healthy	Yes	No	No	No	No	No	No	No	No	No	No	No	No	No	No
1023	2021-01-18 16:16:17	Brazil	São Paulo	SP	São Paulo	BR Southeast	city densely populated	predominantly urban	Região Metropolitana de São Paulo	Capital-SP	Female	Female	22	Single		Whites	Bachelor or equivalent (incomplete)	Mini job/ Internship	No	No	No	No	Yes	No	No	2	0	Very little change	3	1	$2,325.32 to $6,975.97	4650.65	upper percentile income	Very healthy	Yes	No	No	No	No	No	No	No	No	No	No	No	No	No	No
1315	2020-11-17 19:44:52	Brazil	São Paulo	SP	São Paulo	BR Southeast	city densely populated	predominantly urban	Região Metropolitana de São Paulo	Capital-SP	Male	Male	41	Married		Whites	University level (Bachelor/Master/Doctoral)	Self-employed	No	No	No	No	Yes	No	No	2	0	Very little change	2	0	$2,325.32 to $6,975.97	4650.65	upper percentile income	Very healthy	Yes	No	No	No	No	No	No	No	No	No	No	No	No	No	No
1123	2021-01-08 14:22:41	Brazil	São Paulo	SP	São Paulo	BR Southeast	city densely populated	predominantly urban	Região Metropolitana de São Paulo	Capital-SP	Female	Female	24	Single		Whites	University level (Bachelor/Master/Doctoral)	Mini job/ Internship	Yes	No	No	No	No	No	No	2	0	Very little change	1	0	$465.06 to $1,395.19	930.13	Lower percentile income	Moderately healthy	No	No	No	No	No	No	No	No	No	No	No	No	No	No	No
1377	2020-11-09 20:24:40	Brazil	São Paulo	SP	Santo André	BR Southeast	city densely populated	predominantly urban	Região Metropolitana de São Paulo	Southeast-SP	Male	Male	21	Single		Whites	Bachelor or equivalent (incomplete)	Not employed (student, unemployed, retirees, pensioner)	No	No	No	No	No	No	Yes	0	0	Not answered	3	0	$1,395.19 to $2,325.32	1860.26	middle percentile income	Very healthy	Yes	No	No	No	No	No	No	No	No	No	No	No	No	No	No
1409	2020-11-09 14:25:48	Brazil	São Paulo	SP	São Bernardo do Campo	BR Southeast	city densely populated	predominantly urban	Região Metropolitana de São Paulo	Southeast-SP	Female	Female	34	Single		Whites	University level (Bachelor/Master/Doctoral)	Not employed (student, unemployed, retirees, pensioner)	No	No	No	No	No	Yes	No	0	1	No change	4	0	$2,325.32 to $6,975.97	4650.65	upper percentile income	Not quite healthy	No	No	No	Yes	No	No	No	No	No	No	No	No	No	No	No
1155	2020-12-18 02:40:50	Brazil	São Paulo	SP	São Paulo	BR Southeast	city densely populated	predominantly urban	Região Metropolitana de São Paulo	Capital-SP	Female	Female	64	Married		Whites	University level (Bachelor/Master/Doctoral)	Not employed (student, unemployed, retirees, pensioner)	No	No	No	No	No	Yes	No	0	1	No change	2	0	$2,325.32 to $6,975.97	4650.65	upper percentile income	Very healthy	Yes	No	No	No	No	No	No	No	No	No	No	No	No	No	No
1083	2021-01-15 20:31:53	Brazil	São Paulo	SP	São Bernardo do Campo	BR Southeast	city densely populated	predominantly urban	Região Metropolitana de São Paulo	Southeast-SP	Female	Female	71	Married		Whites	Secondary education or equivalent	Part-time employed	No	No	No	No	No	Yes	No	0	1	No change	2	1	$465.06 to $1,395.19	930.13	Lower percentile income	Moderately healthy	Yes	No	No	No	No	No	No	No	No	No	No	No	No	No	No
1556	2020-10-17 22:15:17	Brazil	São Paulo	SP	São Paulo	BR Southeast	city densely populated	predominantly urban	Região Metropolitana de São Paulo	Capital-SP	Female	Female	37	Married		Whites	University level (Bachelor/Master/Doctoral)	Full-time employed	No	No	No	No	Yes	No	No	2	0	Very little change	2	1	$2,325.32 to $6,975.97	4650.65	upper percentile income	Not healthy at all	Yes	No	No	No	No	No	No	No	No	No	No	No	No	No	No
1797	2020-09-19 17:56:40	Brazil	São Paulo	SP	São Bernardo do Campo	BR Southeast	city densely populated	predominantly urban	Região Metropolitana de São Paulo	Southeast-SP	Female	Female	47	Married		Whites	Bachelor or equivalent (incomplete)	Full-time employed	No	No	No	No	Yes	No	No	2	0	Very little change	2	0	Preferred not to respond		0	Not healthy at all	No	No	No	No	Yes	Yes	Yes	Yes	Yes	No	No	No	No	No	No
1054	2021-01-16 01:45:25	Brazil	São Paulo	SP	Santo André	BR Southeast	city densely populated	predominantly urban	Região Metropolitana de São Paulo	Southeast-SP	Male	Male	39	Married		Whites	University level (Bachelor/Master/Doctoral)	Full-time employed	No	No	No	No	Yes	No	No	2	0	Very little change	3	1	more than $6,975.97	6975.97	upper percentile income	Moderately healthy	No	No	No	No	No	No	No	No	Yes	No	No	No	No	No	No
1599	2020-10-05 16:35:02	Brazil	São Paulo	SP	Santo André	BR Southeast	city densely populated	predominantly urban	Região Metropolitana de São Paulo	Southeast-SP	Female	Female	35	Single		Whites	University level (Bachelor/Master/Doctoral)	Full-time employed	No	No	No	No	Yes	No	No	2	0	Very little change	1	0	$1,395.19 to $2,325.32	1860.26	middle percentile income	Not quite healthy	No	No	No	No	No	No	No	No	No	No	No	No	No	No	No
1213	2020-12-06 23:49:23	Brazil	São Paulo	SP	São Bernardo do Campo	BR Southeast	city densely populated	predominantly urban	Região Metropolitana de São Paulo	Southeast-SP	Female	Female	29	Single		Whites	University level (Bachelor/Master/Doctoral)	Full-time employed	No	No	No	No	No	Yes	No	0	1	No change	1	0	$2,325.32 to $6,975.97	4650.65	upper percentile income	Very healthy	Yes	No	No	No	No	No	No	No	No	No	No	No	No	No	No
1126	2021-01-08 13:48:01	Brazil	São Paulo	SP	Suzano	BR Southeast	city densely populated	predominantly urban	Região Metropolitana de São Paulo	East-SP	Female	Female	20	Single		Whites	Bachelor or equivalent (incomplete)	Not employed (student, unemployed, retirees, pensioner)	No	No	No	No	No	Yes	No	0	1	No change	4	0	$2,325.32 to $6,975.97	4650.65	upper percentile income	Moderately healthy	Yes	No	No	No	No	No	No	No	No	No	No	No	No	No	No
1189	2020-12-17 14:48:39	Brazil	São Paulo	SP	São Paulo	BR Southeast	city densely populated	predominantly urban	Região Metropolitana de São Paulo	Capital-SP	Female	Female	35	Married		Whites	University level (Bachelor/Master/Doctoral)	Full-time employed	No	No	No	No	Yes	No	No	2	0	Very little change	2	0	$2,325.32 to $6,975.97	4650.65	upper percentile income	Moderately healthy	No	No	No	No	No	No	Yes	Yes	No	No	No	No	No	No	No
1020	2021-01-18 17:09:16	Brazil	São Paulo	SP	São Caetano do Sul	BR Southeast	city densely populated	predominantly urban	Região Metropolitana de São Paulo	Southeast-SP	Male	Male	45	Single		Whites	University level (Bachelor/Master/Doctoral)	Full-time employed	No	No	No	No	No	Yes	No	0	1	No change	1	0	$2,325.32 to $6,975.97	4650.65	upper percentile income	Very healthy	Yes	No	No	No	No	No	No	No	No	Yes	No	No	No	No	No
1158	2020-12-18 01:07:25	Brazil	São Paulo	SP	Suzano	BR Southeast	city densely populated	predominantly urban	Região Metropolitana de São Paulo	East-SP	Female	Female	39	Married		Whites	University level (Bachelor/Master/Doctoral)	Not employed (student, unemployed, retirees, pensioner)	No	No	No	No	No	Yes	No	0	1	No change	2	0	$2,325.32 to $6,975.97	4650.65	upper percentile income	Moderately healthy	No	No	No	No	No	No	No	No	Yes	No	No	No	No	No	No
1204	2020-12-12 22:02:08	Brazil	São Paulo	SP	São Paulo	BR Southeast	city densely populated	predominantly urban	Região Metropolitana de São Paulo	Capital-SP	Female	Female	52	Divorced/ Living apart		Whites	University level (Bachelor/Master/Doctoral)	Full-time employed	No	No	No	No	Yes	No	No	2	0	Very little change	2	0	$2,325.32 to $6,975.97	4650.65	upper percentile income	Moderately healthy	No	No	No	No	No	No	Yes	No	No	No	No	No	No	No	No
1630	2020-09-25 17:15:53	Brazil	São Paulo	SP	São Paulo	BR Southeast	city densely populated	predominantly urban	Região Metropolitana de São Paulo	Capital-SP	Female	Female	56	Married		Whites	University level (Bachelor/Master/Doctoral)	Full-time employed	No	No	No	No	Yes	No	No	2	0	Very little change	3	0	$2,325.32 to $6,975.97	4650.65	upper percentile income	Moderately healthy	No	No	No	No	No	Yes	Yes	No	No	No	No	No	No	No	No
1314	2020-11-17 19:46:58	Brazil	São Paulo	SP	São Paulo	BR Southeast	city densely populated	predominantly urban	Região Metropolitana de São Paulo	Capital-SP	Male	Male	48	Married		Whites	University level (Bachelor/Master/Doctoral)	Full-time employed	Yes	No	No	No	No	No	No	2	0	Very little change	1	2	Preferred not to respond		0	Moderately healthy	No	Yes	No	No	No	Yes	No	No	Yes	No	No	No	No	No	No
1087	2021-01-15 20:00:13	Brazil	São Paulo	SP	São Paulo	BR Southeast	city densely populated	predominantly urban	Região Metropolitana de São Paulo	Capital-SP	Male	Male	56	Married		Whites	University level (Bachelor/Master/Doctoral)	Full-time employed	No	No	No	No	No	Yes	No	0	1	No change	2	0	more than $6,975.97	6975.97	upper percentile income	Very healthy	No	Yes	No	No	No	Yes	No	No	No	No	No	No	No	No	No
1128	2021-01-02 21:20:42	Brazil	São Paulo	SP	São Paulo	BR Southeast	city densely populated	predominantly urban	Região Metropolitana de São Paulo	Capital-SP	Female	Female	50	Married		Whites	University level (Bachelor/Master/Doctoral)	Part-time employed	No	Yes	No	No	No	No	No	2	0	Very little change	2	1	Preferred not to respond		0	Moderately healthy	Yes	No	No	No	No	No	No	No	No	No	No	No	No	No	No
1186	2020-12-17 15:02:20	Brazil	São Paulo	SP	São Paulo	BR Southeast	city densely populated	predominantly urban	Região Metropolitana de São Paulo	Capital-SP	Female	Female	26	Single		Whites	University level (Bachelor/Master/Doctoral)	Not employed (student, unemployed, retirees, pensioner)	No	No	No	No	Yes	No	No	2	0	Very little change	3	0	$465.06 to $1,395.19	930.13	Lower percentile income	Not healthy at all	Yes	No	No	No	No	No	No	No	No	No	No	No	No	No	No
1219	2020-12-04 13:16:55	Brazil	São Paulo	SP	São Caetano do Sul	BR Southeast	city densely populated	predominantly urban	Região Metropolitana de São Paulo	Southeast-SP	Female	Female	61	Married		Whites	Technical post secondary higher education	Not employed (student, unemployed, retirees, pensioner)	No	No	No	No	No	Yes	No	0	1	No change	2	0	$1,395.19 to $2,325.32	1860.26	middle percentile income	Moderately healthy	No	No	No	No	Yes	No	Yes	No	Yes	No	No	No	No	No	No
1108	2021-01-15 17:00:20	Brazil	São Paulo	SP	São Paulo	BR Southeast	city densely populated	predominantly urban	Região Metropolitana de São Paulo	Capital-SP	Male	Male	35	Single		Whites	University level (Bachelor/Master/Doctoral)	Full-time employed	No	No	No	No	Yes	No	No	2	0	Very little change	1	0	more than $6,975.97	6975.97	upper percentile income	Very healthy	Yes	No	No	No	No	No	No	No	No	No	No	No	No	No	No
1053	2021-01-16 01:48:25	Brazil	São Paulo	SP	Santo André	BR Southeast	city densely populated	predominantly urban	Região Metropolitana de São Paulo	Southeast-SP	Female	Female	21	Single		Whites	Bachelor or equivalent (incomplete)	Not employed (student, unemployed, retirees, pensioner)	No	No	No	No	No	Yes	No	0	1	No change	3	0	$465.06 to $1,395.19	930.13	Lower percentile income	Not quite healthy	No	No	No	No	No	No	Yes	No	No	No	No	No	No	No	No
1571	2020-10-09 13:46:53	Brazil	São Paulo	SP	São Paulo	BR Southeast	city densely populated	predominantly urban	Região Metropolitana de São Paulo	Capital-SP	Female	Female	45	Single		Pardos	University level (Bachelor/Master/Doctoral)	Full-time employed	No	No	No	No	Yes	No	No	2	0	Very little change	2	0	$1,395.19 to $2,325.32	1860.26	middle percentile income	Moderately healthy	No	No	No	No	No	No	No	No	No	Yes	No	Yes	No	No	No
1371	2020-11-09 22:44:01	Brazil	São Paulo	SP	São Paulo	BR Southeast	city densely populated	predominantly urban	Região Metropolitana de São Paulo	Capital-SP	Male	Male	26	Single		Whites	University level (Bachelor/Master/Doctoral)	Full-time employed	No	No	No	No	No	Yes	No	0	1	No change	3	0	$2,325.32 to $6,975.97	4650.65	upper percentile income	Moderately healthy	Yes	No	No	No	No	No	No	No	No	No	No	No	No	No	No
1396	2020-11-09 15:20:27	Brazil	São Paulo	SP	São Paulo	BR Southeast	city densely populated	predominantly urban	Região Metropolitana de São Paulo	Capital-SP	Male	Male	24	Single		Whites	Bachelor or equivalent (incomplete)	Mini job/ Internship	No	No	No	No	No	Yes	No	0	1	No change	4	0	more than $6,975.97	6975.97	upper percentile income	Moderately healthy	Yes	No	No	No	No	No	No	No	No	No	No	No	No	No	No
1220	2020-12-04 03:52:58	Brazil	São Paulo	SP	Santo André	BR Southeast	city densely populated	predominantly urban	Região Metropolitana de São Paulo	Southeast-SP	Female	Female	51	Living together in a registered civil partnership		Whites	University level (Bachelor/Master/Doctoral)	Part-time employed	No	No	No	No	No	Yes	No	0	1	No change	1	0	$1,395.19 to $2,325.32	1860.26	middle percentile income	Moderately healthy	No	No	No	No	No	No	No	No	No	No	No	No	No	No	No
1537	2020-10-22 13:09:40	Brazil	São Paulo	SP	São Paulo	BR Southeast	city densely populated	predominantly urban	Região Metropolitana de São Paulo	Capital-SP	Female	Female	44	Married		Whites	University level (Bachelor/Master/Doctoral)	Part-time employed	Yes	Yes	No	No	No	No	No	3	0	Little change	2	0	$2,325.32 to $6,975.97	4650.65	upper percentile income	Moderately healthy	Yes	No	No	No	No	No	No	No	No	No	No	No	No	No	No
1407	2020-11-09 14:31:10	Brazil	São Paulo	SP	São Paulo	BR Southeast	city densely populated	predominantly urban	Região Metropolitana de São Paulo	Capital-SP	Female	Female	21	Single		Whites	Bachelor or equivalent (incomplete)	Not employed (student, unemployed, retirees, pensioner)	No	No	No	No	No	Yes	No	0	1	No change	2	1	more than $6,975.97	6975.97	upper percentile income	Moderately healthy	Yes	No	No	No	No	No	No	No	No	No	No	No	No	No	No
1221	2020-12-04 02:14:15	Brazil	São Paulo	SP	São Paulo	BR Southeast	city densely populated	predominantly urban	Região Metropolitana de São Paulo	Capital-SP	Female	Female	58	Married		Whites	Bachelor or equivalent (incomplete)	Not employed (student, unemployed, retirees, pensioner)	No	No	No	No	No	Yes	No	0	1	No change	2	0	$2,325.32 to $6,975.97	4650.65	upper percentile income	Very healthy	No	No	No	No	No	No	No	Yes	No	No	No	No	No	No	No
1357	2020-11-10 16:21:58	Brazil	São Paulo	SP	Guarulhos	BR Southeast	city densely populated	predominantly urban	Região Metropolitana de São Paulo	East-SP	Female	Female	29	Married		Pardos	Bachelor or equivalent (incomplete)	Not employed (student, unemployed, retirees, pensioner)	Yes	No	No	No	No	No	No	2	0	Very little change	2	1	$1,395.19 to $2,325.32	1860.26	middle percentile income	Not quite healthy	No	No	No	No	No	No	No	No	No	No	No	Yes	No	No	No
1021	2021-01-18 16:58:38	Brazil	São Paulo	SP	São Paulo	BR Southeast	city densely populated	predominantly urban	Região Metropolitana de São Paulo	Capital-SP	Female	Female	30	Single		Whites	University level (Bachelor/Master/Doctoral)	Full-time employed	No	No	No	No	No	Yes	No	0	1	No change	2	0	more than $6,975.97	6975.97	upper percentile income	Not quite healthy	Yes	No	No	No	No	No	No	No	No	No	No	No	No	No	No
1062	2021-01-15 23:19:55	Brazil	São Paulo	SP	Santo André	BR Southeast	city densely populated	predominantly urban	Região Metropolitana de São Paulo	Southeast-SP	Male	Male	55	Married		Whites	University level (Bachelor/Master/Doctoral)	Not employed (student, unemployed, retirees, pensioner)	Yes	No	No	No	No	No	No	2	0	Very little change	1	1	$1,395.19 to $2,325.32	1860.26	middle percentile income	Extremely healthy	Yes	No	No	No	No	No	No	No	No	No	No	No	No	No	No
1650	2020-09-24 00:01:50	Brazil	São Paulo	SP	São Paulo	BR Southeast	city densely populated	predominantly urban	Região Metropolitana de São Paulo	Capital-SP	Female	Female	69	Single		Whites	University level (Bachelor/Master/Doctoral)	Full-time employed	No	No	No	No	Yes	No	No	2	0	Very little change	2	0	more than $6,975.97	6975.97	upper percentile income	Very healthy	Yes	No	No	No	No	No	No	No	No	No	No	No	No	No	No
1284	2020-11-19 11:23:28	Brazil	São Paulo	SP	São Paulo	BR Southeast	city densely populated	predominantly urban	Região Metropolitana de São Paulo	Capital-SP	Female	Female	34	Married		Whites	University level (Bachelor/Master/Doctoral)	Full-time employed	No	No	No	No	Yes	No	No	2	0	Very little change	2	2	$2,325.32 to $6,975.97	4650.65	upper percentile income	Not quite healthy	No	No	No	Yes	No	No	No	No	No	No	No	No	No	No	No
1585	2020-10-06 21:22:21	Brazil	São Paulo	SP	São Paulo	BR Southeast	city densely populated	predominantly urban	Região Metropolitana de São Paulo	Capital-SP	Female	Female	39	Single		Whites	University level (Bachelor/Master/Doctoral)	Full-time employed	No	No	No	No	Yes	No	No	2	0	Very little change	2	0	$2,325.32 to $6,975.97	4650.65	upper percentile income	Very healthy	No	No	No	No	No	No	No	No	No	No	No	No	Yes	No	No
1161	2020-12-17 23:23:11	Brazil	São Paulo	SP	São Paulo	BR Southeast	city densely populated	predominantly urban	Região Metropolitana de São Paulo	Capital-SP	Male	Male	74	Married		Whites	University level (Bachelor/Master/Doctoral)	Part-time employed	No	Yes	Yes	No	Yes	No	No	4	0	Big change	2	0	Preferred not to respond		0	Moderately healthy	No	No	No	No	Yes	Yes	Yes	No	Yes	No	No	No	No	No	No
1414	2020-11-09 14:08:33	Brazil	São Paulo	SP	São Paulo	BR Southeast	city densely populated	predominantly urban	Região Metropolitana de São Paulo	Capital-SP	Female	Female	20	Single		Whites	Bachelor or equivalent (incomplete)	Not employed (student, unemployed, retirees, pensioner)	No	No	No	No	No	Yes	No	0	1	No change	2	0	$465.06 to $1,395.19	930.13	Lower percentile income	Moderately healthy	Yes	Yes	No	No	No	No	No	No	No	No	No	No	No	No	No
1192	2020-12-17 13:53:55	Brazil	São Paulo	SP	São Paulo	BR Southeast	city densely populated	predominantly urban	Região Metropolitana de São Paulo	Capital-SP	Female	Female	45	Married		Whites	University level (Bachelor/Master/Doctoral)	Full-time employed	No	No	No	No	Yes	No	No	2	0	Very little change	2	1	$2,325.32 to $6,975.97	4650.65	upper percentile income	Not healthy at all	No	No	No	No	No	No	No	No	No	No	Yes	No	No	No	No
1121	2021-01-09 14:12:59	Brazil	São Paulo	SP	São Paulo	BR Southeast	city densely populated	predominantly urban	Região Metropolitana de São Paulo	Capital-SP	Female	Female	49	Married		Whites	University level (Bachelor/Master/Doctoral)	Part-time employed	No	No	No	No	Yes	No	No	2	0	Very little change	4	0	$2,325.32 to $6,975.97	4650.65	upper percentile income	Moderately healthy	No	No	No	No	Yes	No	Yes	No	No	No	No	No	No	No	No
1019	2021-01-18 17:26:25	Brazil	São Paulo	SP	Santo André	BR Southeast	city densely populated	predominantly urban	Região Metropolitana de São Paulo	Southeast-SP	Female	Female	53	Married		Whites	Technical post secondary higher education	Full-time employed	No	No	No	No	No	Yes	No	0	1	No change	4	0	$2,325.32 to $6,975.97	4650.65	upper percentile income	Moderately healthy	No	No	No	No	No	No	No	No	No	No	No	No	No	No	No
1299	2020-11-17 21:25:27	Brazil	São Paulo	SP	São Paulo	BR Southeast	city densely populated	predominantly urban	Região Metropolitana de São Paulo	Capital-SP	Female	Female	64	Married		Whites	University level (Bachelor/Master/Doctoral)	Full-time employed	No	No	No	No	Yes	No	No	2	0	Very little change	2	0	Preferred not to respond		0	Very healthy	No	No	No	No	No	No	No	No	Yes	No	No	No	No	No	No
1073	2021-01-15 21:58:32	Brazil	São Paulo	SP	Santo André	BR Southeast	city densely populated	predominantly urban	Região Metropolitana de São Paulo	Southeast-SP	Female	Female	44	Married		Whites	University level (Bachelor/Master/Doctoral)	Not employed (student, unemployed, retirees, pensioner)	No	No	No	No	No	No	Yes	0	0	Not answered	2	2	Preferred not to respond		0	Moderately healthy	Yes	No	No	No	No	No	No	No	No	No	No	No	No	No	No
1618	2020-09-25 21:25:15	Brazil	São Paulo	SP	São Paulo	BR Southeast	city densely populated	predominantly urban	Região Metropolitana de São Paulo	Capital-SP	Female	Female	61	Married		Whites	University level (Bachelor/Master/Doctoral)	Not employed (student, unemployed, retirees, pensioner)	No	No	No	No	No	No	Yes	0	0	Not answered	2	0	$1,395.19 to $2,325.32	1860.26	middle percentile income	Not quite healthy	No	No	No	No	No	No	No	No	No	No	No	Yes	No	No	No
1523	2020-10-23 22:45:55	Brazil	São Paulo	SP	São Paulo	BR Southeast	city densely populated	predominantly urban	Região Metropolitana de São Paulo	Capital-SP	Female	Female	64	Single		Pardos	University level (Bachelor/Master/Doctoral)	Full-time employed	No	No	No	No	Yes	No	No	2	0	Very little change	2	0	$1,395.19 to $2,325.32	1860.26	middle percentile income	Moderately healthy	No	No	No	No	No	No	No	No	No	Yes	No	No	No	No	No
1024	2021-01-18 16:11:43	Brazil	São Paulo	SP	São Paulo	BR Southeast	city densely populated	predominantly urban	Região Metropolitana de São Paulo	Capital-SP	Male	Male	82	Married		Whites	University level (Bachelor/Master/Doctoral)	Not employed (student, unemployed, retirees, pensioner)	No	No	No	No	Yes	No	No	2	0	Very little change	2	0	$2,325.32 to $6,975.97	4650.65	upper percentile income	Moderately healthy	No	Yes	Yes	No	No	No	Yes	No	No	No	No	No	No	No	No
1355	2020-11-10 17:49:24	Brazil	São Paulo	SP	São Paulo	BR Southeast	city densely populated	predominantly urban	Região Metropolitana de São Paulo	Capital-SP	Male	Male	30	Single		Whites	University level (Bachelor/Master/Doctoral)	Full-time employed	No	Yes	No	No	No	No	No	2	0	Very little change	2	0	$1,395.19 to $2,325.32	1860.26	middle percentile income	Extremely healthy	Yes	No	No	No	No	No	No	No	No	No	No	No	No	No	No
1516	2020-10-24 03:29:52	Brazil	São Paulo	SP	São Paulo	BR Southeast	city densely populated	predominantly urban	Região Metropolitana de São Paulo	Capital-SP	Female	Female	32	Single		Whites	University level (Bachelor/Master/Doctoral)	Not employed (student, unemployed, retirees, pensioner)	Yes	No	No	No	No	No	No	2	0	Very little change	2	0	$1,395.19 to $2,325.32	1860.26	middle percentile income	Moderately healthy	No	No	No	Yes	No	No	No	No	No	No	No	No	No	No	No
1285	2020-11-19 03:48:32	Brazil	São Paulo	SP	São Paulo	BR Southeast	city densely populated	predominantly urban	Região Metropolitana de São Paulo	Capital-SP	Male	Male	25	Single		Whites	Bachelor or equivalent (incomplete)	Not employed (student, unemployed, retirees, pensioner)	No	No	No	No	No	Yes	No	0	1	No change	4	0	$2,325.32 to $6,975.97	4650.65	upper percentile income	Moderately healthy	Yes	No	No	No	No	No	No	No	No	No	No	No	No	No	No
1740	2020-09-20 23:28:19	Brazil	São Paulo	SP	São Paulo	BR Southeast	city densely populated	predominantly urban	Região Metropolitana de São Paulo	Capital-SP	Female	Female	64	Divorced/ Living apart		Whites	University level (Bachelor/Master/Doctoral)	Full-time employed	No	No	No	No	Yes	No	No	2	0	Very little change	1	0	Preferred not to respond		0	Moderately healthy	No	No	No	No	Yes	No	Yes	No	No	No	No	No	No	No	No
1351	2020-11-10 22:30:18	Brazil	São Paulo	SP	Cotia	BR Southeast	city densely populated	predominantly urban	Região Metropolitana de São Paulo	Southwest-SP	Female	Female	22	Single		Whites	Bachelor or equivalent (incomplete)	Not employed (student, unemployed, retirees, pensioner)	No	No	No	No	No	Yes	No	0	1	No change	3	2	more than $6,975.97	6975.97	upper percentile income	Very healthy	Yes	No	No	No	No	No	No	No	No	No	No	No	No	No	No
1102	2021-01-15 18:46:44	Brazil	São Paulo	SP	São Bernardo do Campo	BR Southeast	city densely populated	predominantly urban	Região Metropolitana de São Paulo	Southeast-SP	Female	Female	61	Single		Whites	University level (Bachelor/Master/Doctoral)	Full-time employed	No	No	No	No	Yes	No	No	2	0	Very little change	1	0	more than $6,975.97	6975.97	upper percentile income	Very healthy	No	No	Yes	No	No	No	No	No	No	No	No	No	No	No	No
1432	2020-11-09 13:18:50	Brazil	São Paulo	SP	São Paulo	BR Southeast	city densely populated	predominantly urban	Região Metropolitana de São Paulo	Capital-SP	Female	Female	39	Married		Whites	University level (Bachelor/Master/Doctoral)	Full-time employed	No	Yes	No	No	Yes	No	No	3	0	Little change	2	1	more than $6,975.97	6975.97	upper percentile income	Moderately healthy	Yes	No	No	No	No	No	No	No	No	No	No	No	No	No	No
1332	2020-11-17 18:18:54	Brazil	São Paulo	SP	São Paulo	BR Southeast	city densely populated	predominantly urban	Região Metropolitana de São Paulo	Capital-SP	Male	Male	54	Married		Whites	University level (Bachelor/Master/Doctoral)	Full-time employed	No	No	Yes	No	No	No	No	2	0	Very little change	2	2	more than $6,975.97	6975.97	upper percentile income	Very healthy	No	No	No	No	No	No	No	No	Yes	No	No	No	No	No	No
1092	2021-01-15 19:31:37	Brazil	São Paulo	SP	Santo André	BR Southeast	city densely populated	predominantly urban	Região Metropolitana de São Paulo	Southeast-SP	Female	Female	42	Married		Whites	University level (Bachelor/Master/Doctoral)	Full-time employed	No	No	No	No	Yes	No	No	2	0	Very little change	2	2	$2,325.32 to $6,975.97	4650.65	upper percentile income	Moderately healthy	Yes	No	No	No	No	No	No	No	No	No	No	No	No	No	No
1733	2020-09-21 14:17:43	Brazil	São Paulo	SP	São Paulo	BR Southeast	city densely populated	predominantly urban	Região Metropolitana de São Paulo	Capital-SP	Female	Female	48	Married		Whites	University level (Bachelor/Master/Doctoral)	Full-time employed	No	No	No	No	Yes	No	No	2	0	Very little change	4	0	$465.06 to $1,395.19	930.13	Lower percentile income	Very healthy	Yes	No	No	No	No	No	No	No	No	No	No	No	No	No	No
1110	2021-01-15 16:43:14	Brazil	São Paulo	SP	São Caetano do Sul	BR Southeast	city densely populated	predominantly urban	Região Metropolitana de São Paulo	Southeast-SP	Male	Male	21	Single		Whites	Bachelor or equivalent (incomplete)	Part-time employed	No	No	No	No	Yes	No	No	2	0	Very little change	3	1	$465.06 to $1,395.19	930.13	Lower percentile income	Not quite healthy	Yes	No	No	No	No	No	No	No	No	No	No	No	No	No	No
1200	2020-12-17 13:20:53	Brazil	São Paulo	SP	São Paulo	BR Southeast	city densely populated	predominantly urban	Região Metropolitana de São Paulo	Capital-SP	Male	Male	34	Preferred not to respond		Whites	University level (Bachelor/Master/Doctoral)	Part-time employed	No	No	No	No	Yes	No	No	2	0	Very little change	2	0	$1,395.19 to $2,325.32	1860.26	middle percentile income	Not quite healthy	Yes	No	No	No	No	No	No	No	No	No	No	No	No	No	No
1624	2020-09-25 17:50:39	Brazil	São Paulo	SP	São Paulo	BR Southeast	city densely populated	predominantly urban	Região Metropolitana de São Paulo	Capital-SP	Male	Male	59	Married		Whites	University level (Bachelor/Master/Doctoral)	Not employed (student, unemployed, retirees, pensioner)	No	No	No	No	Yes	No	No	2	0	Very little change	3	0	more than $6,975.97	6975.97	upper percentile income	Very healthy	Yes	No	No	No	No	No	No	No	No	No	No	No	No	No	No
1806	2020-09-19 15:51:47	Brazil	São Paulo	SP	Santo André	BR Southeast	city densely populated	predominantly urban	Região Metropolitana de São Paulo	Southeast-SP	Female	Female	57	Living together in a registered civil partnership		Whites	University level (Bachelor/Master/Doctoral)	Full-time employed	Yes	No	No	No	No	No	No	2	0	Very little change	2	0	$465.06 to $1,395.19	930.13	Lower percentile income	Moderately healthy	Yes	No	No	No	No	No	No	No	No	No	No	No	No	No	No
1812	2020-09-19 14:39:35	Brazil	São Paulo	SP	Santo André	BR Southeast	city densely populated	predominantly urban	Região Metropolitana de São Paulo	Southeast-SP	Female	Female	48	Married		Pardos	Bachelor or equivalent (incomplete)	Occasional or irregular employed	No	Yes	No	No	No	No	No	2	0	Very little change	3	0	$2,325.32 to $6,975.97	4650.65	upper percentile income	Not quite healthy	Yes	No	No	No	No	No	No	No	No	No	No	No	No	No	No
1431	2020-11-09 13:18:49	Brazil	São Paulo	SP	São Paulo	BR Southeast	city densely populated	predominantly urban	Região Metropolitana de São Paulo	Capital-SP	Female	Female	24	Single		Pardos	Bachelor or equivalent (incomplete)	Mini job/ Internship	No	No	No	No	Yes	No	No	2	0	Very little change	1	0	$465.06 to $1,395.19	930.13	Lower percentile income	Not quite healthy	Yes	No	No	No	No	No	No	No	No	No	No	No	No	No	No
1810	2020-09-19 15:00:02	Brazil	São Paulo	SP	São Caetano do Sul	BR Southeast	city densely populated	predominantly urban	Região Metropolitana de São Paulo	Southeast-SP	Female	Female	50	Divorced/ Living apart		Whites	University level (Bachelor/Master/Doctoral)	Not employed (student, unemployed, retirees, pensioner)	No	No	No	No	No	No	Yes	0	0	Not answered	2	0	Preferred not to respond		0	Moderately healthy	No	No	No	No	No	No	Yes	No	No	No	No	No	No	No	No
1376	2020-11-09 20:45:37	Brazil	São Paulo	SP	São Paulo	BR Southeast	city densely populated	predominantly urban	Região Metropolitana de São Paulo	Capital-SP	Male	Male	80	Married		Whites	University level (Bachelor/Master/Doctoral)	Part-time employed	No	Yes	No	No	Yes	No	No	3	0	Little change	2	0	more than $6,975.97	6975.97	upper percentile income	Moderately healthy	No	No	No	No	No	Yes	No	No	Yes	No	No	No	No	No	No
1318	2020-11-17 19:04:10	Brazil	São Paulo	SP	São Paulo	BR Southeast	city densely populated	predominantly urban	Região Metropolitana de São Paulo	Capital-SP	Female	Female	50	Married		Pardos	University level (Bachelor/Master/Doctoral)	Full-time employed	Yes	No	No	No	Yes	Yes	No	3	1	Big change	2	1	more than $6,975.97	6975.97	upper percentile income	Very healthy	Yes	No	No	No	No	No	No	No	No	No	No	No	No	No	No
1749	2020-09-20 17:47:33	Brazil	São Paulo	SP	São Paulo	BR Southeast	city densely populated	predominantly urban	Região Metropolitana de São Paulo	Capital-SP	Female	Female	21	Single		Pardos	Bachelor or equivalent (incomplete)	Not employed (student, unemployed, retirees, pensioner)	No	No	No	No	No	No	Yes	0	0	Not answered	3	0	Preferred not to respond		0	Not healthy at all	No	No	No	No	No	No	No	No	No	No	No	Yes	No	No	No
1787	2020-09-20 00:17:20	Brazil	São Paulo	SP	Santo André	BR Southeast	city densely populated	predominantly urban	Região Metropolitana de São Paulo	Southeast-SP	Female	Female	60	Single		Whites	University level (Bachelor/Master/Doctoral)	Occasional or irregular employed	No	Yes	No	No	No	No	No	2	0	Very little change	2	0	$1,395.19 to $2,325.32	1860.26	middle percentile income	Moderately healthy	Yes	No	No	No	No	No	No	No	No	No	No	No	No	No	No
1522	2020-10-23 23:07:05	Brazil	São Paulo	SP	São Paulo	BR Southeast	city densely populated	predominantly urban	Região Metropolitana de São Paulo	Capital-SP	Female	Female	65	Married		Whites	University level (Bachelor/Master/Doctoral)	Part-time employed	No	No	No	No	Yes	No	No	2	0	Very little change	3	0	Preferred not to respond		0	Very healthy	No	No	No	No	No	No	Yes	No	Yes	No	No	No	No	No	No
1072	2021-01-15 22:11:00	Brazil	São Paulo	SP	Santo André	BR Southeast	city densely populated	predominantly urban	Região Metropolitana de São Paulo	Southeast-SP	Male	Male		Divorced/ Living apart		Whites	Primary education or equivalent	Full-time employed	No	Yes	No	No	No	No	No	2	0	Very little change	1	0	$1,395.19 to $2,325.32	1860.26	middle percentile income	Extremely healthy	Yes	No	No	No	No	No	No	No	No	No	No	No	No	No	No
1463	2020-10-27 13:39:03	Brazil	São Paulo	SP	São Paulo	BR Southeast	city densely populated	predominantly urban	Região Metropolitana de São Paulo	Capital-SP	Female	Female	35	Married		Whites	University level (Bachelor/Master/Doctoral)	Not employed (student, unemployed, retirees, pensioner)	No	No	No	No	No	Yes	No	0	1	No change	2	0	$1,395.19 to $2,325.32	1860.26	middle percentile income	Very healthy	Yes	No	No	No	No	No	No	No	No	No	No	No	No	No	No
1562	2020-10-17 17:22:04	Brazil	São Paulo	SP	São Bernardo do Campo	BR Southeast	city densely populated	predominantly urban	Região Metropolitana de São Paulo	Southeast-SP	Female	Female	59	Divorced/ Living apart		Whites	University level (Bachelor/Master/Doctoral)	Part-time employed	No	No	No	No	Yes	No	No	2	0	Very little change	3	0	$2,325.32 to $6,975.97	4650.65	upper percentile income	Very healthy	No	Yes	No	No	No	Yes	No	No	No	No	No	No	No	No	No
1636	2020-09-24 18:24:41	Brazil	São Paulo	SP	Santo André	BR Southeast	city densely populated	predominantly urban	Região Metropolitana de São Paulo	Southeast-SP	Female	Female	25	Single		Blacks	University level (Bachelor/Master/Doctoral)	Not employed (student, unemployed, retirees, pensioner)	No	No	Yes	Yes	No	No	No	3	0	Little change	2	0	$465.06 to $1,395.19	930.13	Lower percentile income	Moderately healthy	Yes	No	No	No	No	No	No	No	No	No	No	No	No	No	No
1761	2020-09-20 15:26:08	Brazil	São Paulo	SP	São Paulo	BR Southeast	city densely populated	predominantly urban	Região Metropolitana de São Paulo	Capital-SP	Female	Female	26	Single		Whites	Bachelor or equivalent (incomplete)	Mini job/ Internship	No	No	No	No	Yes	No	No	2	0	Very little change	5	0	$1,395.19 to $2,325.32	1860.26	middle percentile income	Moderately healthy	No	No	No	No	No	No	No	No	No	No	No	Yes	No	No	No
1786	2020-09-20 00:36:17	Brazil	São Paulo	SP	Santo André	BR Southeast	city densely populated	predominantly urban	Região Metropolitana de São Paulo	Southeast-SP	Female	Female	65	Widowed		Whites	University level (Bachelor/Master/Doctoral)	Not employed (student, unemployed, retirees, pensioner)	No	No	No	No	No	No	Yes	0	0	Not answered	1	0	$2,325.32 to $6,975.97	4650.65	upper percentile income	Very healthy	No	No	Yes	No	No	No	No	No	No	No	No	No	No	No	No
1317	2020-11-17 19:23:44	Brazil	São Paulo	SP	São Paulo	BR Southeast	city densely populated	predominantly urban	Região Metropolitana de São Paulo	Capital-SP	Male	Male	63	Married		Whites	University level (Bachelor/Master/Doctoral)	Part-time employed	No	No	No	No	No	Yes	No	0	1	No change	5	0	more than $6,975.97	6975.97	upper percentile income	Very healthy	Yes	No	No	No	No	No	No	No	No	No	No	No	No	No	No
1620	2020-09-25 20:56:24	Brazil	São Paulo	SP	São Bernardo do Campo	BR Southeast	city densely populated	predominantly urban	Região Metropolitana de São Paulo	Southeast-SP	Female	Female	51	Married		Whites	University level (Bachelor/Master/Doctoral)	Not employed (student, unemployed, retirees, pensioner)	No	No	No	No	Yes	No	No	2	0	Very little change	1	1	$2,325.32 to $6,975.97	4650.65	upper percentile income	Moderately healthy	No	No	No	No	No	Yes	No	No	No	No	No	No	No	No	No
1114	2021-01-15 16:37:00	Brazil	São Paulo	SP	Guarulhos	BR Southeast	city densely populated	predominantly urban	Região Metropolitana de São Paulo	East-SP	Female	Female	24	Single		Whites	University level (Bachelor/Master/Doctoral)	Not employed (student, unemployed, retirees, pensioner)	No	No	No	No	No	Yes	No	0	1	No change	2	0	$465.06 to $1,395.19	930.13	Lower percentile income	Moderately healthy	Yes	No	No	No	No	No	No	No	No	No	No	No	No	No	No
1095	2021-01-15 19:24:33	Brazil	São Paulo	SP	São Paulo	BR Southeast	city densely populated	predominantly urban	Região Metropolitana de São Paulo	Capital-SP	Female	Female	76	Married		Whites	University level (Bachelor/Master/Doctoral)	Not employed (student, unemployed, retirees, pensioner)	No	No	No	No	No	No	Yes	0	0	Not answered	1	0	$1,395.19 to $2,325.32	1860.26	middle percentile income	Moderately healthy	No	No	No	No	No	Yes	No	No	No	No	No	No	No	No	No
1400	2020-11-09 15:08:14	Brazil	São Paulo	SP	Mogi das Cruzes	BR Southeast	city densely populated	predominantly urban	Região Metropolitana de São Paulo	East-SP	Female	Female	40	Married		Whites	University level (Bachelor/Master/Doctoral)	Full-time employed	Yes	No	No	No	No	No	No	2	0	Very little change	2	3	$2,325.32 to $6,975.97	4650.65	upper percentile income	Not healthy at all	No	Yes	No	No	No	No	No	No	No	No	No	No	No	No	No
1222	2020-12-03 14:46:35	Brazil	São Paulo	SP	São Paulo	BR Southeast	city densely populated	predominantly urban	Região Metropolitana de São Paulo	Capital-SP	Female	Female	33	Single		Whites	University level (Bachelor/Master/Doctoral)	Full-time employed	No	Yes	No	No	No	No	No	2	0	Very little change	1	0	$1,395.19 to $2,325.32	1860.26	middle percentile income	Very healthy	Yes	No	No	No	No	No	No	No	No	No	No	No	No	No	No
1319	2020-11-17 19:01:28	Brazil	São Paulo	SP	São Paulo	BR Southeast	city densely populated	predominantly urban	Região Metropolitana de São Paulo	Capital-SP	Female	Female	59	Married		Asian	University level (Bachelor/Master/Doctoral)	Part-time employed	Yes	No	No	No	No	No	No	2	0	Very little change	4	0	more than $6,975.97	6975.97	upper percentile income	Very healthy	No	No	No	No	No	No	No	No	Yes	No	No	No	No	No	No
1634	2020-09-25 15:12:10	Brazil	São Paulo	SP	São Paulo	BR Southeast	city densely populated	predominantly urban	Região Metropolitana de São Paulo	Capital-SP	Female	Female	25	Single		Whites	University level (Bachelor/Master/Doctoral)	Full-time employed	No	No	No	No	Yes	No	No	2	0	Very little change	2	0	$2,325.32 to $6,975.97	4650.65	upper percentile income	Very healthy	Yes	No	No	No	No	No	No	No	No	No	No	No	No	No	No
1191	2020-12-17 14:32:53	Brazil	São Paulo	SP	São Paulo	BR Southeast	city densely populated	predominantly urban	Região Metropolitana de São Paulo	Capital-SP	Male	Male	76	Married		Asian	University level (Bachelor/Master/Doctoral)	Not employed (student, unemployed, retirees, pensioner)	No	No	No	No	No	Yes	No	0	1	No change	3	0	more than $6,975.97	6975.97	upper percentile income	Moderately healthy	No	No	No	No	No	No	No	No	Yes	No	No	No	No	No	No
1109	2021-01-15 16:53:34	Brazil	São Paulo	SP	São Bernardo do Campo	BR Southeast	city densely populated	predominantly urban	Região Metropolitana de São Paulo	Southeast-SP	Male	Male	29	Single		Pardos	University level (Bachelor/Master/Doctoral)	Full-time employed	No	Yes	No	No	No	No	No	2	0	Very little change	1	0	$2,325.32 to $6,975.97	4650.65	upper percentile income	Moderately healthy	Yes	No	No	No	No	No	No	No	No	No	No	No	No	No	No
1088	2021-01-15 19:52:45	Brazil	São Paulo	SP	Santo André	BR Southeast	city densely populated	predominantly urban	Região Metropolitana de São Paulo	Southeast-SP	Female	Female	42	Married		Whites	University level (Bachelor/Master/Doctoral)	Full-time employed	No	Yes	No	No	No	No	No	2	0	Very little change	2	10	$2,325.32 to $6,975.97	4650.65	upper percentile income	Not quite healthy	No	No	No	No	Yes	No	No	No	No	No	No	No	No	No	No
1603	2020-10-05 15:30:37	Brazil	São Paulo	SP	São Paulo	BR Southeast	city densely populated	predominantly urban	Região Metropolitana de São Paulo	Capital-SP	Female	Female	35	Single		Whites	University level (Bachelor/Master/Doctoral)	Full-time employed	Yes	No	No	No	No	No	No	2	0	Very little change	1	0	more than $6,975.97	6975.97	upper percentile income	Very healthy	Yes	No	No	No	No	No	No	No	No	No	No	No	No	No	No
1007	2021-01-20 01:09:27	Brazil	São Paulo	SP	São Bernardo do Campo	BR Southeast	city densely populated	predominantly urban	Região Metropolitana de São Paulo	Southeast-SP	Female	Female	40	Married		Whites	Technical post secondary higher education	Full-time employed	Yes	No	No	No	No	No	No	2	0	Very little change	2	2	$465.06 to $1,395.19	930.13	Lower percentile income	Moderately healthy	No	No	No	No	No	Yes	No	No	No	No	No	No	No	No	No
1049	2021-01-16 07:08:53	Brazil	São Paulo	SP	Santo André	BR Southeast	city densely populated	predominantly urban	Região Metropolitana de São Paulo	Southeast-SP	Female	Female	34	Divorced/ Living apart		Whites	University level (Bachelor/Master/Doctoral)	Full-time employed	No	No	No	No	Yes	No	No	2	0	Very little change	1	1	more than $6,975.97	6975.97	upper percentile income	Extremely healthy	Yes	No	No	No	No	No	No	No	No	No	No	No	No	No	No
1379	2020-11-09 19:57:05	Brazil	São Paulo	SP	São Paulo	BR Southeast	city densely populated	predominantly urban	Região Metropolitana de São Paulo	Capital-SP	Female	Female	44	Living together in a registered civil partnership		Whites	University level (Bachelor/Master/Doctoral)	Full-time employed	No	No	No	No	Yes	No	No	2	0	Very little change	2	1	more than $6,975.97	6975.97	upper percentile income	Moderately healthy	No	No	No	No	No	No	No	No	No	No	No	No	No	No	No
1629	2020-09-25 17:16:16	Brazil	São Paulo	SP	São Paulo	BR Southeast	city densely populated	predominantly urban	Região Metropolitana de São Paulo	Capital-SP	Female	Female	52	Married		Whites	University level (Bachelor/Master/Doctoral)	Full-time employed	No	Yes	No	No	Yes	No	No	3	0	Little change	3	0	$1,395.19 to $2,325.32	1860.26	middle percentile income	Not quite healthy	No	No	No	Yes	No	No	No	No	No	No	No	No	No	No	No
1765	2020-09-20 15:08:16	Brazil	São Paulo	SP	São Caetano do Sul	BR Southeast	city densely populated	predominantly urban	Região Metropolitana de São Paulo	Southeast-SP	Female	Female	49	Married		Whites	University level (Bachelor/Master/Doctoral)	Full-time employed	No	No	Yes	Yes	No	No	No	3	0	Little change	4	0	$1,395.19 to $2,325.32	1860.26	middle percentile income	Moderately healthy	No	No	No	No	No	No	No	No	No	No	No	No	No	No	No
1085	2021-01-15 20:13:29	Brazil	São Paulo	SP	São Paulo	BR Southeast	city densely populated	predominantly urban	Região Metropolitana de São Paulo	Capital-SP	Male	Male	40	Married		Whites	University level (Bachelor/Master/Doctoral)	Full-time employed	No	No	No	No	Yes	No	No	2	0	Very little change	2	0	Preferred not to respond		0	Very healthy	Yes	No	No	No	No	No	No	No	No	No	No	No	No	No	No
1027	2021-01-18 15:58:33	Brazil	São Paulo	SP	São Paulo	BR Southeast	city densely populated	predominantly urban	Região Metropolitana de São Paulo	Capital-SP	Male	Male	52	Divorced/ Living apart		Whites	University level (Bachelor/Master/Doctoral)	Full-time employed	Yes	No	No	No	No	No	No	2	0	Very little change	2	0	Preferred not to respond		0	Very healthy	No	Yes	No	No	No	Yes	No	No	No	No	No	No	No	No	No
1423	2020-11-09 13:32:22	Brazil	São Paulo	SP	Osasco	BR Southeast	city densely populated	predominantly urban	Região Metropolitana de São Paulo	West-SP	Female	Female	24	Single		Whites	Bachelor or equivalent (incomplete)	Full-time employed	No	No	No	No	Yes	No	No	2	0	Very little change	3	1	more than $6,975.97	6975.97	upper percentile income	Moderately healthy	Yes	No	No	No	No	No	No	No	No	No	No	No	No	No	No
1193	2020-12-17 13:52:52	Brazil	São Paulo	SP	São Paulo	BR Southeast	city densely populated	predominantly urban	Região Metropolitana de São Paulo	Capital-SP	Female	Female	76	Widowed		Whites	Bachelor or equivalent (incomplete)	Not employed (student, unemployed, retirees, pensioner)	No	No	No	No	No	Yes	No	0	1	No change	1	0	$465.06 to $1,395.19	930.13	Lower percentile income	Moderately healthy	No	No	No	No	No	No	Yes	No	Yes	No	No	No	No	No	No
1197	2020-12-17 13:41:05	Brazil	São Paulo	SP	São Paulo	BR Southeast	city densely populated	predominantly urban	Região Metropolitana de São Paulo	Capital-SP	Female	Female	41	Preferred not to respond		Whites	University level (Bachelor/Master/Doctoral)	Part-time employed	Yes	No	No	No	No	No	No	2	0	Very little change	2	1	$2,325.32 to $6,975.97	4650.65	upper percentile income	Very healthy	Yes	No	No	No	No	No	No	No	No	No	No	No	No	No	No
1305	2020-11-17 20:33:26	Brazil	São Paulo	SP	São Caetano do Sul	BR Southeast	city densely populated	predominantly urban	Região Metropolitana de São Paulo	Southeast-SP	Male	Male	63	Married		Whites	University level (Bachelor/Master/Doctoral)	Full-time employed	No	Yes	No	No	No	No	No	2	0	Very little change	4	0	$2,325.32 to $6,975.97	4650.65	upper percentile income	Very healthy	Yes	No	No	No	No	No	No	No	No	No	No	No	No	No	No
1194	2020-12-17 13:52:09	Brazil	São Paulo	SP	Osasco	BR Southeast	city densely populated	predominantly urban	Região Metropolitana de São Paulo	West-SP	Male	Male	70	Married		Whites	University level (Bachelor/Master/Doctoral)	Not employed (student, unemployed, retirees, pensioner)	No	No	No	No	No	Yes	No	0	1	No change	2	0	$1,395.19 to $2,325.32	1860.26	middle percentile income	Very healthy	Yes	No	No	No	No	No	No	No	No	No	No	No	No	No	No
1359	2020-11-10 15:39:52	Brazil	São Paulo	SP	São Paulo	BR Southeast	city densely populated	predominantly urban	Região Metropolitana de São Paulo	Capital-SP	Female	Female		Single		Asian	University level (Bachelor/Master/Doctoral)	Not employed (student, unemployed, retirees, pensioner)	No	No	No	No	No	Yes	No	0	1	No change	1	0	$465.06 to $1,395.19	930.13	Lower percentile income	Moderately healthy	Yes	No	No	No	No	No	No	No	No	No	No	No	No	No	No
1216	2020-12-04 22:40:16	Brazil	São Paulo	SP	Santo André	BR Southeast	city densely populated	predominantly urban	Região Metropolitana de São Paulo	Southeast-SP	Female	Female	61	Single		Whites	University level (Bachelor/Master/Doctoral)	Part-time employed	No	No	No	No	No	Yes	No	0	1	No change	3	0	Preferred not to respond		0	Very healthy	Yes	No	No	No	No	No	No	No	No	No	No	No	No	No	No
1181	2020-12-17 16:07:13	Brazil	São Paulo	SP	São Paulo	BR Southeast	city densely populated	predominantly urban	Região Metropolitana de São Paulo	Capital-SP	Male	Male	36	Single		Blacks	University level (Bachelor/Master/Doctoral)	Full-time employed	No	Yes	No	No	No	No	No	2	0	Very little change	5	0	$1,395.19 to $2,325.32	1860.26	middle percentile income	Moderately healthy	No	No	No	No	No	Yes	No	No	Yes	No	No	No	No	No	No
1766	2020-09-20 15:08:24	Brazil	São Paulo	SP	São Paulo	BR Southeast	city densely populated	predominantly urban	Região Metropolitana de São Paulo	Capital-SP	Male	Male	39	Single		Whites	University level (Bachelor/Master/Doctoral)	Self-employed	No	No	No	No	Yes	No	No	2	0	Very little change	2	0	$2,325.32 to $6,975.97	4650.65	upper percentile income	Extremely healthy	Yes	No	No	No	No	No	No	No	No	No	No	No	No	No	No
1680	2020-09-23 01:28:21	Brazil	São Paulo	SP	São Paulo	BR Southeast	city densely populated	predominantly urban	Região Metropolitana de São Paulo	Capital-SP	Female	Female	43	Married		Whites	University level (Bachelor/Master/Doctoral)	Occasional or irregular employed	No	No	No	No	No	No	Yes	0	0	Not answered	2	1	Preferred not to respond		0	Not quite healthy	No	No	No	No	No	No	No	No	No	No	No	No	No	No	No
1655	2020-09-23 19:18:27	Brazil	São Paulo	SP	São Paulo	BR Southeast	city densely populated	predominantly urban	Região Metropolitana de São Paulo	Capital-SP	Female	Female	71	Divorced/ Living apart		Whites	University level (Bachelor/Master/Doctoral)	Full-time employed	No	No	No	No	Yes	No	No	2	0	Very little change	1	0	more than $6,975.97	6975.97	upper percentile income	Moderately healthy	Yes	No	No	No	No	No	No	No	No	No	No	No	No	No	No
1416	2020-11-09 13:58:25	Brazil	São Paulo	SP	São Paulo	BR Southeast	city densely populated	predominantly urban	Região Metropolitana de São Paulo	Capital-SP	Female	Female	23	Single		Whites	Bachelor or equivalent (incomplete)	Mini job/ Internship	No	No	No	No	Yes	No	No	2	0	Very little change	4	0	$2,325.32 to $6,975.97	4650.65	upper percentile income	Moderately healthy	Yes	No	No	No	No	No	No	No	No	No	No	No	No	No	No
1329	2020-11-17 18:23:56	Brazil	São Paulo	SP	São Paulo	BR Southeast	city densely populated	predominantly urban	Região Metropolitana de São Paulo	Capital-SP	Male	Male	63	Divorced/ Living apart		Whites	University level (Bachelor/Master/Doctoral)	Full-time employed	No	No	No	No	No	Yes	No	0	1	No change	1	0	$2,325.32 to $6,975.97	4650.65	upper percentile income	Not quite healthy	No	Yes	No	No	No	No	No	No	Yes	No	No	No	No	No	No
1313	2020-11-17 19:52:34	Brazil	São Paulo	SP	São Paulo	BR Southeast	city densely populated	predominantly urban	Região Metropolitana de São Paulo	Capital-SP	Male	Male	57	Married		Whites	University level (Bachelor/Master/Doctoral)	Full-time employed	No	No	No	No	No	Yes	No	0	1	No change	2	1	$2,325.32 to $6,975.97	4650.65	upper percentile income	Moderately healthy	Yes	No	No	No	No	No	No	No	No	No	No	No	No	No	No
1227	2020-12-03 01:32:08	Brazil	São Paulo	SP	São Paulo	BR Southeast	city densely populated	predominantly urban	Região Metropolitana de São Paulo	Capital-SP	Male	Male	38	Married		Whites	University level (Bachelor/Master/Doctoral)	Full-time employed	No	Yes	No	No	Yes	No	No	3	0	Little change	2	2	$2,325.32 to $6,975.97	4650.65	upper percentile income	Extremely healthy	Yes	No	No	No	No	No	No	No	No	No	No	No	No	No	No
1190	2020-12-17 14:33:41	Brazil	São Paulo	SP	São Paulo	BR Southeast	city densely populated	predominantly urban	Região Metropolitana de São Paulo	Capital-SP	Female	Female	50	Living together in a registered civil partnership		Whites	University level (Bachelor/Master/Doctoral)	Full-time employed	No	No	Yes	No	No	No	No	2	0	Very little change	2	1	$2,325.32 to $6,975.97	4650.65	upper percentile income	Very healthy	Yes	No	No	No	No	No	No	No	No	No	No	No	No	No	No
1015	2021-01-18 17:58:40	Brazil	São Paulo	SP	São Caetano do Sul	BR Southeast	city densely populated	predominantly urban	Região Metropolitana de São Paulo	Southeast-SP	Female	Female	32	Married		Whites	University level (Bachelor/Master/Doctoral)	Full-time employed	No	No	No	No	Yes	No	No	2	0	Very little change	2	0	$2,325.32 to $6,975.97	4650.65	upper percentile income	Moderately healthy	No	No	No	No	No	No	Yes	No	No	No	No	No	No	No	No
1746	2020-09-20 18:53:27	Brazil	São Paulo	SP	São Paulo	BR Southeast	city densely populated	predominantly urban	Região Metropolitana de São Paulo	Capital-SP	Female	Female	25	Married		Whites	Technical post secondary higher education	Not employed (student, unemployed, retirees, pensioner)	No	No	No	No	No	No	Yes	0	0	Not answered	2	1	$2,325.32 to $6,975.97	4650.65	upper percentile income	Not quite healthy	Yes	No	No	No	No	No	No	No	No	No	No	No	No	No	No
1403	2020-11-09 14:57:11	Brazil	São Paulo	SP	São Paulo	BR Southeast	city densely populated	predominantly urban	Região Metropolitana de São Paulo	Capital-SP	Female	Female	35	Single		Whites	University level (Bachelor/Master/Doctoral)	Full-time employed	Yes	No	No	No	No	No	No	2	0	Very little change	1	0	$2,325.32 to $6,975.97	4650.65	upper percentile income	Moderately healthy	Yes	No	No	No	No	No	No	No	No	No	No	No	No	No	No
1794	2020-09-19 20:34:00	Brazil	São Paulo	SP	Santo André	BR Southeast	city densely populated	predominantly urban	Região Metropolitana de São Paulo	Southeast-SP	Female	Female	50	Divorced/ Living apart		Undeclared	University level (Bachelor/Master/Doctoral)	Not employed (student, unemployed, retirees, pensioner)	No	No	No	No	Yes	No	No	2	0	Very little change	1	0	$1,395.19 to $2,325.32	1860.26	middle percentile income	Very healthy	No	No	No	No	No	No	No	No	Yes	No	No	No	No	No	No
1543	2020-10-20 06:36:43	Brazil	São Paulo	SP	Embu das Artes	BR Southeast	city densely populated	predominantly urban	Região Metropolitana de São Paulo	Southwest-SP	Female	Female	27	Single		Whites	Bachelor or equivalent (incomplete)	Not employed (student, unemployed, retirees, pensioner)	No	No	No	No	No	Yes	No	0	1	No change	4	0	$1,395.19 to $2,325.32	1860.26	middle percentile income	Not quite healthy	No	No	No	No	No	No	Yes	Yes	No	No	No	No	No	No	No
1640	2020-09-24 06:35:00	Brazil	São Paulo	SP	São Paulo	BR Southeast	city densely populated	predominantly urban	Região Metropolitana de São Paulo	Capital-SP	Female	Female	38	Single		Whites	University level (Bachelor/Master/Doctoral)	Full-time employed	No	No	No	No	Yes	No	No	2	0	Very little change	2	0	$1,395.19 to $2,325.32	1860.26	middle percentile income	Very healthy	Yes	No	No	No	No	No	No	No	No	No	No	No	No	No	No
1162	2020-12-17 23:10:20	Brazil	São Paulo	SP	São Paulo	BR Southeast	city densely populated	predominantly urban	Região Metropolitana de São Paulo	Capital-SP	Female	Female	44	Married		Whites	University level (Bachelor/Master/Doctoral)	Part-time employed	Yes	No	Yes	No	No	No	No	3	0	Little change	2	2	more than $6,975.97	6975.97	upper percentile income	Extremely healthy	Yes	No	No	No	No	No	No	No	No	No	No	No	No	No	No
1801	2020-09-19 16:30:36	Brazil	São Paulo	SP	São Bernardo do Campo	BR Southeast	city densely populated	predominantly urban	Região Metropolitana de São Paulo	Southeast-SP	Male	Male	42	Married		Undeclared	University level (Bachelor/Master/Doctoral)	Full-time employed	No	No	No	No	Yes	No	No	2	0	Very little change	2	0	Preferred not to respond		0	Moderately healthy	No	No	No	No	Yes	No	No	No	No	No	No	No	No	No	No
1038	2021-01-16 23:40:53	Brazil	São Paulo	SP	São Caetano do Sul	BR Southeast	city densely populated	predominantly urban	Região Metropolitana de São Paulo	Southeast-SP	Female	Female	62	Divorced/ Living apart		Whites	University level (Bachelor/Master/Doctoral)	Full-time employed	Yes	No	No	No	No	Yes	No	2	1	Little change	1	0	Preferred not to respond		0	Very healthy	No	No	No	No	Yes	Yes	No	No	Yes	No	No	No	No	No	No
1002	2021-01-26 10:43:42	Brazil	São Paulo	SP	Santo André	BR Southeast	city densely populated	predominantly urban	Região Metropolitana de São Paulo	Southeast-SP	Female	Female	54	Divorced/ Living apart		Whites	University level (Bachelor/Master/Doctoral)	Occasional or irregular employed	No	No	No	Yes	No	No	No	2	0	Very little change	1	0	$1,395.19 to $2,325.32	1860.26	middle percentile income	Very healthy	Yes	No	No	No	No	No	No	No	No	No	No	No	No	No	No
1188	2020-12-17 14:49:08	Brazil	São Paulo	SP	São Paulo	BR Southeast	city densely populated	predominantly urban	Região Metropolitana de São Paulo	Capital-SP	Female	Female	26	Single		Asian	University level (Bachelor/Master/Doctoral)	Not employed (student, unemployed, retirees, pensioner)	No	Yes	No	No	Yes	No	No	3	0	Little change	3	0	$465.06 to $1,395.19	930.13	Lower percentile income	Extremely healthy	No	No	No	Yes	No	No	No	Yes	No	No	No	Yes	No	No	No
1234	2020-12-02 20:54:53	Brazil	São Paulo	SP	Santo André	BR Southeast	city densely populated	predominantly urban	Região Metropolitana de São Paulo	Southeast-SP	Female	Female	23	Single		Whites	Bachelor or equivalent (incomplete)	Not employed (student, unemployed, retirees, pensioner)	No	No	No	No	No	Yes	No	0	1	No change	3	0	$465.06 to $1,395.19	930.13	Lower percentile income	Moderately healthy	Yes	No	No	No	No	No	No	No	No	No	No	No	No	No	No
1036	2021-01-17 00:44:01	Brazil	São Paulo	SP	São Caetano do Sul	BR Southeast	city densely populated	predominantly urban	Região Metropolitana de São Paulo	Southeast-SP	Female	Female	50	Married		Whites	University level (Bachelor/Master/Doctoral)	Full-time employed	Yes	No	No	No	No	No	No	2	0	Very little change	2	0	more than $6,975.97	6975.97	upper percentile income	Very healthy	Yes	No	No	No	No	No	No	No	No	No	No	No	No	No	No
1705	2020-09-22 22:51:39	Brazil	São Paulo	SP	São Paulo	BR Southeast	city densely populated	predominantly urban	Região Metropolitana de São Paulo	Capital-SP	Male	Male	47	Married		Whites	University level (Bachelor/Master/Doctoral)	Full-time employed	No	No	No	No	Yes	No	No	2	0	Very little change	2	0	more than $6,975.97	6975.97	upper percentile income	Moderately healthy	Yes	No	No	No	No	No	No	No	No	No	No	No	No	No	No
1405	2020-11-09 14:39:14	Brazil	São Paulo	SP	São Paulo	BR Southeast	city densely populated	predominantly urban	Região Metropolitana de São Paulo	Capital-SP	Male	Male	26	Single		Whites	Bachelor or equivalent (incomplete)	Mini job/ Internship	No	No	No	No	Yes	No	No	2	0	Very little change	3	0	$2,325.32 to $6,975.97	4650.65	upper percentile income	Not quite healthy	No	No	No	No	No	No	No	No	No	No	No	No	No	No	No
1097	2021-01-15 19:05:56	Brazil	São Paulo	SP	Santo André	BR Southeast	city densely populated	predominantly urban	Região Metropolitana de São Paulo	Southeast-SP	Female	Female	62	Single		Whites	University level (Bachelor/Master/Doctoral)	Not employed (student, unemployed, retirees, pensioner)	No	No	No	No	No	Yes	No	0	1	No change	1	0	$2,325.32 to $6,975.97	4650.65	upper percentile income	Moderately healthy	No	Yes	No	No	No	No	No	No	No	No	No	No	No	No	No
1057	2021-01-16 00:23:44	Brazil	São Paulo	SP	Santo André	BR Southeast	city densely populated	predominantly urban	Região Metropolitana de São Paulo	Southeast-SP	Female	Female	53	Widowed		Whites	University level (Bachelor/Master/Doctoral)	Full-time employed	No	Yes	No	No	Yes	No	No	3	0	Little change	1	1	$2,325.32 to $6,975.97	4650.65	upper percentile income	Moderately healthy	No	No	No	No	No	No	No	No	No	No	No	No	No	No	No
1139	2020-12-19 13:28:42	Brazil	São Paulo	SP	São Paulo	BR Southeast	city densely populated	predominantly urban	Região Metropolitana de São Paulo	Capital-SP	Female	Female	20	Single		Whites	Bachelor or equivalent (incomplete)	Not employed (student, unemployed, retirees, pensioner)	No	No	No	No	No	Yes	No	0	1	No change	3	0	more than $6,975.97	6975.97	upper percentile income	Moderately healthy	No	No	No	No	No	No	No	Yes	No	No	No	No	No	No	No
1607	2020-10-05 12:13:03	Brazil	São Paulo	SP	São Bernardo do Campo	BR Southeast	city densely populated	predominantly urban	Região Metropolitana de São Paulo	Southeast-SP	Female	Female	49	Married		Whites	University level (Bachelor/Master/Doctoral)	Full-time employed	No	No	Yes	No	No	No	No	2	0	Very little change	2	1	$2,325.32 to $6,975.97	4650.65	upper percentile income	Moderately healthy	Yes	No	No	No	No	No	No	No	No	No	No	No	No	No	No
1115	2021-01-15 16:31:30	Brazil	São Paulo	SP	São Paulo	BR Southeast	city densely populated	predominantly urban	Região Metropolitana de São Paulo	Capital-SP	Male	Male	21	Single		Whites	Bachelor or equivalent (incomplete)	Not employed (student, unemployed, retirees, pensioner)	No	No	No	No	Yes	No	No	2	0	Very little change	1	0	$465.06 to $1,395.19	930.13	Lower percentile income	Not quite healthy	Yes	No	No	No	No	No	No	No	No	No	No	No	No	No	No
1708	2020-09-22 11:53:31	Brazil	São Paulo	SP	São Paulo	BR Southeast	city densely populated	predominantly urban	Região Metropolitana de São Paulo	Capital-SP	Female	Female	36	Married		Whites	University level (Bachelor/Master/Doctoral)	Full-time employed	No	Yes	No	No	Yes	No	No	3	0	Little change	2	1	more than $6,975.97	6975.97	upper percentile income	Moderately healthy	Yes	No	No	No	No	No	No	No	No	No	No	No	No	No	No
1566	2020-10-16 14:35:59	Brazil	São Paulo	SP	Santo André	BR Southeast	city densely populated	predominantly urban	Região Metropolitana de São Paulo	Southeast-SP	Female	Female	40	Married		Whites	University level (Bachelor/Master/Doctoral)	Part-time employed	No	No	No	No	Yes	No	No	2	0	Very little change	2	2	$2,325.32 to $6,975.97	4650.65	upper percentile income	Moderately healthy	Yes	No	No	No	No	No	No	No	No	No	No	No	No	No	No
1363	2020-11-10 10:54:03	Brazil	São Paulo	SP	São Paulo	BR Southeast	city densely populated	predominantly urban	Região Metropolitana de São Paulo	Capital-SP	Female	Female	47	Single		Undeclared	University level (Bachelor/Master/Doctoral)	Full-time employed	No	No	No	No	Yes	No	No	2	0	Very little change	3	0	$2,325.32 to $6,975.97	4650.65	upper percentile income	Very healthy	Yes	No	No	No	No	No	No	No	No	No	No	No	No	No	No
1767	2020-09-20 15:01:50	Brazil	São Paulo	SP	São Caetano do Sul	BR Southeast	city densely populated	predominantly urban	Região Metropolitana de São Paulo	Southeast-SP	Male	Male	38	Single		Asian	University level (Bachelor/Master/Doctoral)	Full-time employed	Yes	Yes	No	No	No	No	No	3	0	Little change	1	0	$2,325.32 to $6,975.97	4650.65	upper percentile income	Moderately healthy	No	No	No	No	No	No	No	No	No	Yes	No	Yes	No	No	No
1013	2021-01-18 19:10:44	Brazil	São Paulo	SP	São Bernardo do Campo	BR Southeast	city densely populated	predominantly urban	Região Metropolitana de São Paulo	Southeast-SP	Female	Female	30	Married		Whites	University level (Bachelor/Master/Doctoral)	Not employed (student, unemployed, retirees, pensioner)	No	No	No	No	Yes	No	No	2	0	Very little change	2	0	$2,325.32 to $6,975.97	4650.65	upper percentile income	Moderately healthy	Yes	No	No	No	No	No	No	No	No	No	No	No	No	No	No
1320	2020-11-17 18:53:23	Brazil	São Paulo	SP	São Paulo	BR Southeast	city densely populated	predominantly urban	Região Metropolitana de São Paulo	Capital-SP	Female	Female	61	Married		Whites	University level (Bachelor/Master/Doctoral)	Full-time employed	No	Yes	No	No	No	No	No	2	0	Very little change	1	0	more than $6,975.97	6975.97	upper percentile income	Moderately healthy	No	No	No	No	No	Yes	No	No	No	No	No	Yes	No	No	No
1237	2020-12-02 19:58:44	Brazil	São Paulo	SP	Santo André	BR Southeast	city densely populated	predominantly urban	Região Metropolitana de São Paulo	Southeast-SP	Female	Female	64	Married		Whites	University level (Bachelor/Master/Doctoral)	Not employed (student, unemployed, retirees, pensioner)	No	No	No	No	No	Yes	No	0	1	No change	3	0	$1,395.19 to $2,325.32	1860.26	middle percentile income	Not quite healthy	No	No	No	No	Yes	Yes	Yes	No	Yes	No	No	No	No	No	No
1331	2020-11-17 18:21:43	Brazil	São Paulo	SP	São Paulo	BR Southeast	city densely populated	predominantly urban	Região Metropolitana de São Paulo	Capital-SP	Male	Male	64	Living together in a registered civil partnership		Whites	Technical post secondary higher education	Full-time employed	No	No	Yes	No	No	No	No	2	0	Very little change	2	0	$465.06 to $1,395.19	930.13	Lower percentile income	Moderately healthy	No	No	No	No	Yes	No	No	No	No	No	No	No	No	No	No
1335	2020-11-17 18:12:25	Brazil	São Paulo	SP	São Paulo	BR Southeast	city densely populated	predominantly urban	Região Metropolitana de São Paulo	Capital-SP	Male	Male	48	Married		Whites	University level (Bachelor/Master/Doctoral)	Full-time employed	Yes	No	No	No	No	No	No	2	0	Very little change	2	0	$2,325.32 to $6,975.97	4650.65	upper percentile income	Very healthy	No	No	No	No	No	No	No	No	Yes	No	No	No	No	No	No
1615	2020-09-26 01:50:03	Brazil	São Paulo	SP	São Paulo	BR Southeast	city densely populated	predominantly urban	Região Metropolitana de São Paulo	Capital-SP	Male	Male	38	Married		Asian	University level (Bachelor/Master/Doctoral)	Full-time employed	No	Yes	No	No	No	No	No	2	0	Very little change	2	2	$2,325.32 to $6,975.97	4650.65	upper percentile income	Moderately healthy	No	No	No	No	No	No	No	No	Yes	No	No	No	No	No	No
1633	2020-09-25 15:47:47	Brazil	São Paulo	SP	São Paulo	BR Southeast	city densely populated	predominantly urban	Região Metropolitana de São Paulo	Capital-SP	Female	Female	26	Married		Whites	Bachelor or equivalent (incomplete)	Not employed (student, unemployed, retirees, pensioner)	No	No	No	No	Yes	No	No	2	0	Very little change	2	0	$2,325.32 to $6,975.97	4650.65	upper percentile income	Moderately healthy	Yes	No	No	No	No	No	No	No	No	No	No	No	No	No	No
1124	2021-01-08 13:55:26	Brazil	São Paulo	SP	São Paulo	BR Southeast	city densely populated	predominantly urban	Região Metropolitana de São Paulo	Capital-SP	Male	Male	22	Single		Whites	Bachelor or equivalent (incomplete)	Not employed (student, unemployed, retirees, pensioner)	No	No	No	No	Yes	No	No	2	0	Very little change	1	0	under $ 465.06	465.06	Lower percentile income	Moderately healthy	Yes	No	No	No	No	No	No	No	No	No	No	No	No	No	No
1356	2020-11-10 18:48:31	Brazil	São Paulo	SP	São Paulo	BR Southeast	city densely populated	predominantly urban	Região Metropolitana de São Paulo	Capital-SP	Male	Male	37	Single		Asian	University level (Bachelor/Master/Doctoral)	Full-time employed	No	No	No	No	Yes	No	No	2	0	Very little change	2	0	$1,395.19 to $2,325.32	1860.26	middle percentile income	Moderately healthy	No	No	No	No	No	No	No	No	Yes	No	No	No	No	No	No
1795	2020-09-19 20:05:18	Brazil	São Paulo	SP	Santo André	BR Southeast	city densely populated	predominantly urban	Região Metropolitana de São Paulo	Southeast-SP	Male	Male	69	Married		Whites	University level (Bachelor/Master/Doctoral)	Part-time employed	No	Yes	No	No	No	No	No	2	0	Very little change	2	0	$2,325.32 to $6,975.97	4650.65	upper percentile income	Very healthy	No	No	No	No	No	No	No	No	Yes	No	No	No	No	No	No
1093	2021-01-15 19:27:30	Brazil	São Paulo	SP	São Bernardo do Campo	BR Southeast	city densely populated	predominantly urban	Região Metropolitana de São Paulo	Southeast-SP	Male	Male	52	Married		Whites	University level (Bachelor/Master/Doctoral)	Full-time employed	No	No	Yes	No	No	No	No	2	0	Very little change	3	0	under $ 465.06	465.06	Lower percentile income	Moderately healthy	Yes	No	No	No	No	No	No	No	No	No	No	No	No	No	No
1525	2020-10-23 22:22:02	Brazil	São Paulo	SP	São Paulo	BR Southeast	city densely populated	predominantly urban	Região Metropolitana de São Paulo	Capital-SP	Female	Female	49	Married		Pardos	University level (Bachelor/Master/Doctoral)	Full-time employed	No	No	No	No	Yes	No	No	2	0	Very little change	4	1	$2,325.32 to $6,975.97	4650.65	upper percentile income	Moderately healthy	Yes	No	No	No	No	No	No	No	No	No	No	No	No	No	No
1382	2020-11-09 18:51:42	Brazil	São Paulo	SP	São Paulo	BR Southeast	city densely populated	predominantly urban	Região Metropolitana de São Paulo	Capital-SP	Female	Female	46	Married		Asian	University level (Bachelor/Master/Doctoral)	Full-time employed	No	No	No	No	Yes	No	No	2	0	Very little change	2	2	more than $6,975.97	6975.97	upper percentile income	Not quite healthy	No	No	No	No	Yes	Yes	No	No	Yes	No	No	Yes	No	No	No
1082	2021-01-15 20:55:19	Brazil	São Paulo	SP	São Paulo	BR Southeast	city densely populated	predominantly urban	Região Metropolitana de São Paulo	Capital-SP	Female	Female	66	Divorced/ Living apart		Whites	University level (Bachelor/Master/Doctoral)	Full-time employed	Yes	No	No	No	No	No	No	2	0	Very little change	2	0	$2,325.32 to $6,975.97	4650.65	upper percentile income	Very healthy	Yes	No	No	No	No	No	No	No	No	No	No	No	No	No	No
1544	2020-10-19 05:34:31	Brazil	São Paulo	SP	Santo André	BR Southeast	city densely populated	predominantly urban	Região Metropolitana de São Paulo	Southeast-SP	Female	Female	47	Married		Whites	University level (Bachelor/Master/Doctoral)	Full-time employed	No	No	No	No	No	No	Yes	0	0	Not answered	2	0	more than $6,975.97	6975.97	upper percentile income	Moderately healthy	Yes	No	No	No	No	No	No	No	No	No	No	No	No	No	No
1218	2020-12-04 18:05:34	Brazil	São Paulo	SP	Santo André	BR Southeast	city densely populated	predominantly urban	Região Metropolitana de São Paulo	Southeast-SP	Female	Female	54	Married		Undeclared	University level (Bachelor/Master/Doctoral)	Part-time employed	No	No	Yes	No	No	No	No	2	0	Very little change	7	1	under $ 465.06	465.06	Lower percentile income	Moderately healthy	No	No	No	No	Yes	No	No	No	Yes	No	No	No	No	No	No
1025	2021-01-18 16:11:17	Brazil	São Paulo	SP	São Bernardo do Campo	BR Southeast	city densely populated	predominantly urban	Região Metropolitana de São Paulo	Southeast-SP	Female	Female	46	Married		Whites	University level (Bachelor/Master/Doctoral)	Full-time employed	No	No	No	No	Yes	No	No	2	0	Very little change	2	1	$2,325.32 to $6,975.97	4650.65	upper percentile income	Very healthy	No	No	No	No	No	No	Yes	No	No	No	No	No	No	No	No
1808	2020-09-19 15:11:39	Brazil	São Paulo	SP	Santo André	BR Southeast	city densely populated	predominantly urban	Região Metropolitana de São Paulo	Southeast-SP	Female	Female	40	Widowed		Whites	University level (Bachelor/Master/Doctoral)	Full-time employed	Yes	No	No	No	No	No	No	2	0	Very little change	1	2	$2,325.32 to $6,975.97	4650.65	upper percentile income	Moderately healthy	No	No	No	No	No	No	Yes	No	No	No	No	No	No	No	No
1652	2020-09-23 22:15:37	Brazil	São Paulo	SP	São Paulo	BR Southeast	city densely populated	predominantly urban	Região Metropolitana de São Paulo	Capital-SP	Male	Male	26	Single		Pardos	University level (Bachelor/Master/Doctoral)	Full-time employed	No	Yes	No	No	Yes	No	No	3	0	Little change	3	0	$2,325.32 to $6,975.97	4650.65	upper percentile income	Very healthy	Yes	No	No	No	No	No	No	No	No	No	No	No	No	No	No
1381	2020-11-09 19:24:41	Brazil	São Paulo	SP	Santo André	BR Southeast	city densely populated	predominantly urban	Região Metropolitana de São Paulo	Southeast-SP	Female	Female	19	Single		Whites	Bachelor or equivalent (incomplete)	Not employed (student, unemployed, retirees, pensioner)	No	No	No	No	No	Yes	No	0	1	No change	4	0	$2,325.32 to $6,975.97	4650.65	upper percentile income	Moderately healthy	Yes	No	No	No	No	No	No	No	No	No	No	No	No	No	No
1535	2020-10-23 03:26:28	Brazil	São Paulo	SP	São Paulo	BR Southeast	city densely populated	predominantly urban	Região Metropolitana de São Paulo	Capital-SP	Female	Female	24	Single		Whites	Bachelor or equivalent (incomplete)	Mini job/ Internship	No	No	No	No	Yes	No	No	2	0	Very little change	2	0	more than $6,975.97	6975.97	upper percentile income	Very healthy	Yes	No	No	No	No	No	No	No	No	No	No	No	No	No	No
1195	2020-12-17 13:51:36	Brazil	São Paulo	SP	São Paulo	BR Southeast	city densely populated	predominantly urban	Região Metropolitana de São Paulo	Capital-SP	Female	Female	62	Single		Whites	University level (Bachelor/Master/Doctoral)	Full-time employed	No	No	Yes	No	No	No	No	2	0	Very little change	1	0	$1,395.19 to $2,325.32	1860.26	middle percentile income	Not quite healthy	No	No	No	No	No	Yes	Yes	No	Yes	No	No	No	No	No	No
1364	2020-11-09 23:16:33	Brazil	São Paulo	SP	São Paulo	BR Southeast	city densely populated	predominantly urban	Região Metropolitana de São Paulo	Capital-SP	Male	Male	57	Single		Asian	University level (Bachelor/Master/Doctoral)	Full-time employed	No	No	No	No	No	Yes	No	0	1	No change	3	0	$2,325.32 to $6,975.97	4650.65	upper percentile income	Moderately healthy	No	No	No	No	No	No	No	No	No	No	No	No	No	No	No
1067	2021-01-15 22:34:46	Brazil	São Paulo	SP	Santo André	BR Southeast	city densely populated	predominantly urban	Região Metropolitana de São Paulo	Southeast-SP	Female	Female	58	Divorced/ Living apart		Whites	University level (Bachelor/Master/Doctoral)	Part-time employed	Yes	No	No	No	No	No	No	2	0	Very little change	3	0	$2,325.32 to $6,975.97	4650.65	upper percentile income	Moderately healthy	No	No	Yes	No	No	No	No	No	No	No	No	No	No	No	No
1307	2020-11-17 20:17:41	Brazil	São Paulo	SP	São Paulo	BR Southeast	city densely populated	predominantly urban	Região Metropolitana de São Paulo	Capital-SP	Female	Female	40	Single		Whites	Bachelor or equivalent (incomplete)	Full-time employed	No	No	No	No	Yes	Yes	No	2	1	Little change	1	2	$465.06 to $1,395.19	930.13	Lower percentile income	Moderately healthy	No	No	No	No	Yes	Yes	No	No	No	No	No	No	No	No	No
1354	2020-11-10 20:23:21	Brazil	São Paulo	SP	São Paulo	BR Southeast	city densely populated	predominantly urban	Região Metropolitana de São Paulo	Capital-SP	Female	Female	30	Married		Whites	University level (Bachelor/Master/Doctoral)	Full-time employed	No	No	No	No	Yes	No	No	2	0	Very little change	2	0	more than $6,975.97	6975.97	upper percentile income	Very healthy	Yes	No	No	No	No	No	No	No	No	No	No	No	No	No	No
1513	2020-10-24 05:45:39	Brazil	São Paulo	SP	São Paulo	BR Southeast	city densely populated	predominantly urban	Região Metropolitana de São Paulo	Capital-SP	Female	Female	62	Divorced/ Living apart		Whites	University level (Bachelor/Master/Doctoral)	Not employed (student, unemployed, retirees, pensioner)	No	No	Yes	No	No	No	No	2	0	Very little change	3	0	$1,395.19 to $2,325.32	1860.26	middle percentile income	Very healthy	Yes	No	No	No	No	No	No	No	No	No	No	No	No	No	No
1667	2020-09-23 11:07:34	Brazil	São Paulo	SP	São Paulo	BR Southeast	city densely populated	predominantly urban	Região Metropolitana de São Paulo	Capital-SP	Female	Female	48	Married		Whites	University level (Bachelor/Master/Doctoral)	Not employed (student, unemployed, retirees, pensioner)	No	No	No	No	Yes	No	No	2	0	Very little change	2	1	more than $6,975.97	6975.97	upper percentile income	Moderately healthy	No	No	No	No	Yes	No	No	No	No	No	No	No	No	No	No
1012	2021-01-18 19:42:43	Brazil	São Paulo	SP	São Bernardo do Campo	BR Southeast	city densely populated	predominantly urban	Região Metropolitana de São Paulo	Southeast-SP	Female	Female	30	Married		Whites	University level (Bachelor/Master/Doctoral)	Full-time employed	No	No	No	No	Yes	No	No	2	0	Very little change	2	0	$2,325.32 to $6,975.97	4650.65	upper percentile income	Moderately healthy	Yes	No	No	No	No	No	No	No	No	No	No	No	No	No	No
1037	2021-01-17 00:02:20	Brazil	São Paulo	SP	São Caetano do Sul	BR Southeast	city densely populated	predominantly urban	Região Metropolitana de São Paulo	Southeast-SP	Male	Male	60	Married		Whites	University level (Bachelor/Master/Doctoral)	Full-time employed	No	No	No	No	Yes	No	No	2	0	Very little change	3	2	more than $6,975.97	6975.97	upper percentile income	Moderately healthy	No	Yes	Yes	No	No	No	No	No	Yes	No	No	No	No	No	No
1312	2020-11-17 20:01:41	Brazil	São Paulo	SP	São Paulo	BR Southeast	city densely populated	predominantly urban	Região Metropolitana de São Paulo	Capital-SP	Male	Male	52	Married		Whites	University level (Bachelor/Master/Doctoral)	Part-time employed	No	Yes	No	No	No	No	No	2	0	Very little change	1	1	Preferred not to respond		0	Extremely healthy	Yes	No	No	No	No	No	No	No	No	No	No	No	No	No	No
1003	2021-01-24 21:43:01	Brazil	São Paulo	SP	São Paulo	BR Southeast	city densely populated	predominantly urban	Região Metropolitana de São Paulo	Capital-SP	Male	Male	31	Living together in a registered civil partnership		Whites	University level (Bachelor/Master/Doctoral)	Not employed (student, unemployed, retirees, pensioner)	No	No	No	No	No	Yes	No	0	1	No change	2	0	$2,325.32 to $6,975.97	4650.65	upper percentile income	Moderately healthy	No	No	No	No	No	No	Yes	No	No	No	No	No	No	No	No
1754	2020-09-20 15:47:23	Brazil	São Paulo	SP	São Paulo	BR Southeast	city densely populated	predominantly urban	Região Metropolitana de São Paulo	Capital-SP	Female	Female	26	Single		Whites	University level (Bachelor/Master/Doctoral)	Not employed (student, unemployed, retirees, pensioner)	No	No	No	No	No	No	Yes	0	0	Not answered	4	1	$1,395.19 to $2,325.32	1860.26	middle percentile income	Moderately healthy	Yes	No	No	No	No	No	No	No	No	No	No	No	No	No	No
1419	2020-11-09 13:48:09	Brazil	São Paulo	SP	São Paulo	BR Southeast	city densely populated	predominantly urban	Região Metropolitana de São Paulo	Capital-SP	Male	Male	60	Divorced/ Living apart		Whites	University level (Bachelor/Master/Doctoral)	Full-time employed	No	No	No	No	Yes	No	No	2	0	Very little change	2	0	more than $6,975.97	6975.97	upper percentile income	Moderately healthy	No	No	No	No	No	Yes	Yes	No	No	No	No	No	No	No	No
1573	2020-10-08 20:31:27	Brazil	São Paulo	SP	Osasco	BR Southeast	city densely populated	predominantly urban	Região Metropolitana de São Paulo	West-SP	Male	Male	35	Single		Whites	University level (Bachelor/Master/Doctoral)	Full-time employed	No	No	No	No	Yes	No	No	2	0	Very little change	1	0	$2,325.32 to $6,975.97	4650.65	upper percentile income	Very healthy	Yes	No	No	No	No	No	No	No	No	No	No	No	No	No	No
1295	2020-11-17 20:34:26	Brazil	São Paulo	SP	São Paulo	BR Southeast	city densely populated	predominantly urban	Região Metropolitana de São Paulo	Capital-SP	Female	Female	54	Married		Whites	University level (Bachelor/Master/Doctoral)	Full-time employed	No	No	No	No	Yes	No	No	2	0	Very little change	1	2	Preferred not to respond		0	Moderately healthy	Yes	No	No	No	No	No	No	No	No	No	No	No	No	No	No
1567	2020-10-16 13:15:00	Brazil	São Paulo	SP	São Paulo	BR Southeast	city densely populated	predominantly urban	Região Metropolitana de São Paulo	Capital-SP	Female	Female	64	Married		Whites	University level (Bachelor/Master/Doctoral)	Not employed (student, unemployed, retirees, pensioner)	No	No	No	No	No	No	Yes	0	0	Not answered	3	0	more than $6,975.97	6975.97	upper percentile income	Very healthy	No	No	No	No	No	Yes	No	No	No	No	No	No	No	No	No
1739	2020-09-20 23:52:21	Brazil	São Paulo	SP	São Caetano do Sul	BR Southeast	city densely populated	predominantly urban	Região Metropolitana de São Paulo	Southeast-SP	Female	Female	51	Living together in a registered civil partnership		Whites	University level (Bachelor/Master/Doctoral)	Full-time employed	No	No	No	No	Yes	No	No	2	0	Very little change	1	2	$2,325.32 to $6,975.97	4650.65	upper percentile income	Very healthy	No	Yes	No	No	No	Yes	No	No	No	No	No	No	No	No	No
1370	2020-11-09 23:19:32	Brazil	São Paulo	SP	São Paulo	BR Southeast	city densely populated	predominantly urban	Região Metropolitana de São Paulo	Capital-SP	Female	Female	21	Single		Whites	Bachelor or equivalent (incomplete)	Occasional or irregular employed	Yes	No	No	No	No	No	No	2	0	Very little change	4	2	more than $6,975.97	6975.97	upper percentile income	Moderately healthy	Yes	No	No	No	No	No	No	No	No	No	No	No	No	No	No
1290	2020-11-18 11:26:21	Brazil	São Paulo	SP	São Paulo	BR Southeast	city densely populated	predominantly urban	Região Metropolitana de São Paulo	Capital-SP	Male	Male	73	Living together in a registered civil partnership		Whites	University level (Bachelor/Master/Doctoral)	Full-time employed	Yes	No	No	No	No	No	No	2	0	Very little change	3	0	$2,325.32 to $6,975.97	4650.65	upper percentile income	Extremely healthy	Yes	No	No	No	No	No	No	No	No	No	No	No	No	No	No
1028	2021-01-18 15:06:57	Brazil	São Paulo	SP	São Bernardo do Campo	BR Southeast	city densely populated	predominantly urban	Região Metropolitana de São Paulo	Southeast-SP	Female	Female	56	Married		Whites	University level (Bachelor/Master/Doctoral)	Full-time employed	No	No	No	No	Yes	No	No	2	0	Very little change	3	0	more than $6,975.97	6975.97	upper percentile income	Very healthy	Yes	No	No	No	No	No	No	No	No	No	No	No	No	No	No
1039	2021-01-16 22:32:41	Brazil	São Paulo	SP	Santo André	BR Southeast	city densely populated	predominantly urban	Região Metropolitana de São Paulo	Southeast-SP	Female	Female	67	Married		Whites	University level (Bachelor/Master/Doctoral)	Full-time employed	No	No	Yes	No	No	No	No	2	0	Very little change	3	0	$2,325.32 to $6,975.97	4650.65	upper percentile income	Moderately healthy	No	No	No	No	No	No	Yes	Yes	No	No	No	No	No	No	No
1735	2020-09-21 12:10:31	Brazil	São Paulo	SP	Santo André	BR Southeast	city densely populated	predominantly urban	Região Metropolitana de São Paulo	Southeast-SP	Male	Male	58	Married		Whites	University level (Bachelor/Master/Doctoral)	Full-time employed	Yes	No	No	No	No	No	No	2	0	Very little change	3	0	more than $6,975.97	6975.97	upper percentile income	Very healthy	No	No	No	No	No	No	No	No	Yes	No	No	No	No	No	No
1267	2020-11-28 04:49:42	Brazil	São Paulo	SP	São Paulo	BR Southeast	city densely populated	predominantly urban	Região Metropolitana de São Paulo	Capital-SP	Female	Female	40	Single		Whites	University level (Bachelor/Master/Doctoral)	Full-time employed	No	No	Yes	No	No	No	No	2	0	Very little change	1	0	$2,325.32 to $6,975.97	4650.65	upper percentile income	Not quite healthy	No	No	No	No	No	No	No	No	Yes	No	No	No	No	No	No
1346	2020-11-11 15:44:50	Brazil	São Paulo	SP	São Paulo	BR Southeast	city densely populated	predominantly urban	Região Metropolitana de São Paulo	Capital-SP	Male	Male	36	Married		Pardos	University level (Bachelor/Master/Doctoral)	Full-time employed	No	No	No	No	Yes	No	No	2	0	Very little change	3	0	$2,325.32 to $6,975.97	4650.65	upper percentile income	Very healthy	Yes	No	No	No	No	No	No	No	No	No	No	No	No	No	No
1022	2021-01-18 16:43:03	Brazil	São Paulo	SP	São Bernardo do Campo	BR Southeast	city densely populated	predominantly urban	Região Metropolitana de São Paulo	Southeast-SP	Female	Female	29	Single		Whites	University level (Bachelor/Master/Doctoral)	Full-time employed	No	No	No	No	No	Yes	No	0	1	No change	3	0	$2,325.32 to $6,975.97	4650.65	upper percentile income	Very healthy	No	No	No	No	No	No	Yes	No	No	No	No	No	No	No	No
1791	2020-09-19 22:39:11	Brazil	São Paulo	SP	Santo André	BR Southeast	city densely populated	predominantly urban	Região Metropolitana de São Paulo	Southeast-SP	Male	Male	65	Married		Whites	University level (Bachelor/Master/Doctoral)	Full-time employed	No	No	No	No	Yes	No	No	2	0	Very little change	2	0	more than $6,975.97	6975.97	upper percentile income	Moderately healthy	No	No	Yes	No	No	No	No	No	No	No	No	No	No	No	No
1460	2020-10-27 13:49:09	Brazil	São Paulo	SP	São Paulo	BR Southeast	city densely populated	predominantly urban	Região Metropolitana de São Paulo	Capital-SP	Female	Female	41	Married		Whites	University level (Bachelor/Master/Doctoral)	Full-time employed	No	No	No	No	Yes	No	No	2	0	Very little change	2	1	$465.06 to $1,395.19	930.13	Lower percentile income	Very healthy	Yes	No	No	No	No	No	No	No	No	No	No	No	No	No	No
1328	2020-11-17 18:24:34	Brazil	São Paulo	SP	São Paulo	BR Southeast	city densely populated	predominantly urban	Região Metropolitana de São Paulo	Capital-SP	Female	Female	59	Married		Whites	University level (Bachelor/Master/Doctoral)	Full-time employed	Yes	No	No	No	No	No	No	2	0	Very little change	5	0	more than $6,975.97	6975.97	upper percentile income	Very healthy	Yes	No	No	No	No	No	No	No	No	No	No	No	No	No	No
1172	2020-12-17 19:48:13	Brazil	São Paulo	SP	São Paulo	BR Southeast	city densely populated	predominantly urban	Região Metropolitana de São Paulo	Capital-SP	Female	Female	41	Married		Pardos	University level (Bachelor/Master/Doctoral)	Full-time employed	No	No	No	No	Yes	No	No	2	0	Very little change	2	3	$2,325.32 to $6,975.97	4650.65	upper percentile income	Moderately healthy	Yes	No	No	No	No	No	No	No	No	No	No	No	No	No	No
1286	2020-11-18 19:28:50	Brazil	São Paulo	SP	São Paulo	BR Southeast	city densely populated	predominantly urban	Região Metropolitana de São Paulo	Capital-SP	Male	Male	30	Single		Whites	University level (Bachelor/Master/Doctoral)	Full-time employed	No	No	No	No	Yes	Yes	No	2	1	Little change	4	0	more than $6,975.97	6975.97	upper percentile income	Very healthy	Yes	No	No	No	No	No	No	No	No	No	No	No	No	No	No
1297	2020-11-17 22:04:25	Brazil	São Paulo	SP	São Paulo	BR Southeast	city densely populated	predominantly urban	Região Metropolitana de São Paulo	Capital-SP	Male	Male	36	Single		Whites	University level (Bachelor/Master/Doctoral)	Part-time employed	No	No	No	No	Yes	No	No	2	0	Very little change	4	0	$2,325.32 to $6,975.97	4650.65	upper percentile income	Extremely healthy	Yes	No	No	No	No	No	No	No	No	No	No	No	No	No	No
1278	2020-11-21 14:20:52	Brazil	São Paulo	SP	São Paulo	BR Southeast	city densely populated	predominantly urban	Região Metropolitana de São Paulo	Capital-SP	Male	Male	55	Married		Whites	University level (Bachelor/Master/Doctoral)	Full-time employed	Yes	No	No	No	No	No	No	2	0	Very little change	2	2	more than $6,975.97	6975.97	upper percentile income	Very healthy	Yes	No	No	No	No	No	No	No	No	No	No	No	No	No	No
1768	2020-09-20 15:00:39	Brazil	São Paulo	SP	Osasco	BR Southeast	city densely populated	predominantly urban	Região Metropolitana de São Paulo	West-SP	Female	Female	22	Single		Whites	Secondary education or equivalent	Not employed (student, unemployed, retirees, pensioner)	No	No	No	No	Yes	No	No	2	0	Very little change	3	0	$1,395.19 to $2,325.32	1860.26	middle percentile income	Very healthy	Yes	No	No	No	No	No	No	No	No	No	No	No	No	No	No
1784	2020-09-20 01:05:09	Brazil	São Paulo	SP	São Paulo	BR Southeast	city densely populated	predominantly urban	Região Metropolitana de São Paulo	Capital-SP	Male	Male	62	Married		Whites	University level (Bachelor/Master/Doctoral)	Full-time employed	No	Yes	No	No	No	No	No	2	0	Very little change	2	0	$2,325.32 to $6,975.97	4650.65	upper percentile income	Very healthy	No	No	No	No	No	No	No	No	No	No	No	No	No	No	No
1430	2020-11-09 13:19:14	Brazil	São Paulo	SP	São Paulo	BR Southeast	city densely populated	predominantly urban	Região Metropolitana de São Paulo	Capital-SP	Female	Female	29	Single		Asian	Bachelor or equivalent (incomplete)	Not employed (student, unemployed, retirees, pensioner)	No	No	No	No	No	Yes	No	0	1	No change	4	0	$2,325.32 to $6,975.97	4650.65	upper percentile income	Moderately healthy	No	No	No	No	No	No	No	Yes	No	No	No	No	No	No	No
1393	2020-11-09 16:24:06	Brazil	São Paulo	SP	São Paulo	BR Southeast	city densely populated	predominantly urban	Região Metropolitana de São Paulo	Capital-SP	Male	Male	30	Living together in a registered civil partnership		Whites	University level (Bachelor/Master/Doctoral)	Full-time employed	No	No	No	No	No	Yes	No	0	1	No change	2	0	$1,395.19 to $2,325.32	1860.26	middle percentile income	Very healthy	Yes	No	No	No	No	No	No	No	No	No	No	No	No	No	No
1107	2021-01-15 17:00:32	Brazil	São Paulo	SP	Santo André	BR Southeast	city densely populated	predominantly urban	Região Metropolitana de São Paulo	Southeast-SP	Male	Male	21	Married		Whites	Bachelor or equivalent (incomplete)	Mini job/ Internship	No	No	No	No	Yes	No	No	2	0	Very little change	3	1	$2,325.32 to $6,975.97	4650.65	upper percentile income	Moderately healthy	Yes	No	No	No	No	No	No	No	No	No	No	No	No	No	No
1375	2020-11-09 22:02:12	Brazil	São Paulo	SP	São Paulo	BR Southeast	city densely populated	predominantly urban	Região Metropolitana de São Paulo	Capital-SP	Female	Female	22	Single		Whites	Bachelor or equivalent (incomplete)	Not employed (student, unemployed, retirees, pensioner)	No	No	No	No	No	Yes	No	0	1	No change	3	1	$1,395.19 to $2,325.32	1860.26	middle percentile income	Not quite healthy	Yes	No	No	No	No	No	No	No	No	No	No	No	No	No	No
1224	2020-12-03 12:15:01	Brazil	São Paulo	SP	São Paulo	BR Southeast	city densely populated	predominantly urban	Região Metropolitana de São Paulo	Capital-SP	Female	Female	39	Widowed		Whites	Preferred not to respond	Full-time employed	Yes	No	No	No	No	No	No	2	0	Very little change	2	0	$2,325.32 to $6,975.97	4650.65	upper percentile income	Moderately healthy	No	No	No	No	No	No	No	No	No	No	No	No	No	Yes	No
1352	2020-11-10 21:55:04	Brazil	São Paulo	SP	São Paulo	BR Southeast	city densely populated	predominantly urban	Região Metropolitana de São Paulo	Capital-SP	Female	Female	27	Single		Whites	University level (Bachelor/Master/Doctoral)	Full-time employed	Yes	No	No	No	No	No	No	2	0	Very little change	2	0	more than $6,975.97	6975.97	upper percentile income	Very healthy	Yes	No	No	No	No	No	No	No	No	No	No	No	No	No	No
1056	2021-01-16 01:12:38	Brazil	São Paulo	SP	São Paulo	BR Southeast	city densely populated	predominantly urban	Região Metropolitana de São Paulo	Capital-SP	Female	Female	64	Married		Whites	University level (Bachelor/Master/Doctoral)	Self-employed	No	No	No	No	Yes	No	No	2	0	Very little change	2	0	more than $6,975.97	6975.97	upper percentile income	Not healthy at all	No	No	No	No	Yes	No	No	No	Yes	No	No	No	No	No	No
1817	2020-09-17 14:25:57	Brazil	São Paulo	SP	São Paulo	BR Southeast	city densely populated	predominantly urban	Região Metropolitana de São Paulo	Capital-SP	Male	Male	42	Married		Whites	University level (Bachelor/Master/Doctoral)	Full-time employed	No	No	No	No	Yes	No	No	2	0	Very little change	2	1	more than $6,975.97	6975.97	upper percentile income	Very healthy	Yes	No	No	No	No	No	No	No	No	No	No	No	No	No	No
1807	2020-09-19 15:38:05	Brazil	São Paulo	SP	São Bernardo do Campo	BR Southeast	city densely populated	predominantly urban	Região Metropolitana de São Paulo	Southeast-SP	Female	Female	61	Divorced/ Living apart		Whites	University level (Bachelor/Master/Doctoral)	Full-time employed	No	No	No	No	Yes	No	No	2	0	Very little change	1	0	$1,395.19 to $2,325.32	1860.26	middle percentile income	Very healthy	Yes	No	No	No	No	No	No	No	No	No	No	No	No	No	No
1800	2020-09-19 16:31:14	Brazil	São Paulo	SP	Santo André	BR Southeast	city densely populated	predominantly urban	Região Metropolitana de São Paulo	Southeast-SP	Male	Male	59	Married		Whites	University level (Bachelor/Master/Doctoral)	Self-employed	No	Yes	No	No	No	No	No	2	0	Very little change	3	0	$465.06 to $1,395.19	930.13	Lower percentile income	Moderately healthy	Yes	No	No	No	No	No	No	No	No	No	No	No	No	No	No
1081	2021-01-15 21:17:40	Brazil	São Paulo	SP	Santo André	BR Southeast	city densely populated	predominantly urban	Região Metropolitana de São Paulo	Southeast-SP	Female	Female	48	Married		Whites	University level (Bachelor/Master/Doctoral)	Full-time employed	No	No	No	No	Yes	No	No	2	0	Very little change	2	2	more than $6,975.97	6975.97	upper percentile income	Very healthy	Yes	No	No	No	No	No	No	No	No	No	No	No	No	No	No
1773	2020-09-20 12:18:35	Brazil	São Paulo	SP	Santo André	BR Southeast	city densely populated	predominantly urban	Região Metropolitana de São Paulo	Southeast-SP	Female	Female	51	Divorced/ Living apart		Whites	Secondary education or equivalent	Full-time employed	No	No	No	No	Yes	No	No	2	0	Very little change	1	0	$1,395.19 to $2,325.32	1860.26	middle percentile income	Very healthy	No	No	No	No	No	No	No	No	Yes	No	No	No	No	No	No
1809	2020-09-19 15:04:31	Brazil	São Paulo	SP	São Paulo	BR Southeast	city densely populated	predominantly urban	Região Metropolitana de São Paulo	Capital-SP	Male	Male	65	Widowed		Whites	University level (Bachelor/Master/Doctoral)	Not employed (student, unemployed, retirees, pensioner)	No	No	Yes	No	No	No	No	2	0	Very little change	2	0	more than $6,975.97	6975.97	upper percentile income	Moderately healthy	No	No	No	No	Yes	No	Yes	No	Yes	No	No	No	No	No	No
1362	2020-11-10 11:06:02	Brazil	São Paulo	SP	São Paulo	BR Southeast	city densely populated	predominantly urban	Região Metropolitana de São Paulo	Capital-SP	Female	Female	48	Married		Whites	University level (Bachelor/Master/Doctoral)	Full-time employed	No	No	No	No	Yes	Yes	No	2	1	Little change	1	2	more than $6,975.97	6975.97	upper percentile income	Moderately healthy	Yes	No	No	No	No	No	No	No	No	No	No	No	No	No	No
1326	2020-11-17 18:34:10	Brazil	São Paulo	SP	São Paulo	BR Southeast	city densely populated	predominantly urban	Região Metropolitana de São Paulo	Capital-SP	Female	Female	67	Divorced/ Living apart		Whites	University level (Bachelor/Master/Doctoral)	Occasional or irregular employed	No	No	Yes	No	No	No	No	2	0	Very little change	1	0	$2,325.32 to $6,975.97	4650.65	upper percentile income	Very healthy	No	No	No	No	No	No	No	No	Yes	No	No	No	No	No	No
1201	2020-12-17 13:20:16	Brazil	São Paulo	SP	São Paulo	BR Southeast	city densely populated	predominantly urban	Região Metropolitana de São Paulo	Capital-SP	Female	Female	35	Married		Whites	University level (Bachelor/Master/Doctoral)	Full-time employed	No	No	No	No	Yes	No	No	2	0	Very little change	2	1	$2,325.32 to $6,975.97	4650.65	upper percentile income	Moderately healthy	Yes	No	No	No	No	No	No	No	No	No	No	No	No	No	No
1741	2020-09-20 21:46:56	Brazil	São Paulo	SP	Santo André	BR Southeast	city densely populated	predominantly urban	Região Metropolitana de São Paulo	Southeast-SP	Female	Female	53	Married		Whites	University level (Bachelor/Master/Doctoral)	Part-time employed	No	Yes	No	No	No	No	No	2	0	Very little change	3	0	$2,325.32 to $6,975.97	4650.65	upper percentile income	Moderately healthy	No	No	No	No	No	No	Yes	No	No	No	No	No	No	No	No
1091	2021-01-15 19:32:24	Brazil	São Paulo	SP	São Paulo	BR Southeast	city densely populated	predominantly urban	Região Metropolitana de São Paulo	Capital-SP	Female	Female	47	Single		Whites	University level (Bachelor/Master/Doctoral)	Full-time employed	No	Yes	No	Yes	No	No	No	3	0	Little change	1	0	$2,325.32 to $6,975.97	4650.65	upper percentile income	Moderately healthy	Yes	No	No	No	No	No	No	No	No	No	No	No	No	No	No
1529	2020-10-23 22:02:05	Brazil	São Paulo	SP	São Paulo	BR Southeast	city densely populated	predominantly urban	Região Metropolitana de São Paulo	Capital-SP	Female	Female	57	Married		Whites	University level (Bachelor/Master/Doctoral)	Full-time employed	No	No	No	No	Yes	No	No	2	0	Very little change	1	0	$465.06 to $1,395.19	930.13	Lower percentile income	Very healthy	Yes	No	No	No	No	No	No	No	No	No	No	No	No	No	No
1557	2020-10-17 21:43:41	Brazil	São Paulo	SP	Santo André	BR Southeast	city densely populated	predominantly urban	Região Metropolitana de São Paulo	Southeast-SP	Male	Male	54	Divorced/ Living apart		Whites	Secondary education or equivalent	Occasional or irregular employed	Yes	No	No	No	No	No	No	2	0	Very little change	3	0	$2,325.32 to $6,975.97	4650.65	upper percentile income	Extremely healthy	Yes	No	No	No	No	No	No	No	No	No	No	No	No	No	No
1568	2020-10-16 04:07:12	Brazil	São Paulo	SP	Cotia	BR Southeast	city densely populated	predominantly urban	Região Metropolitana de São Paulo	Southwest-SP	Female	Female	65	Married		Whites	University level (Bachelor/Master/Doctoral)	Full-time employed	No	No	No	No	Yes	No	No	2	0	Very little change	2	0	$2,325.32 to $6,975.97	4650.65	upper percentile income	Extremely healthy	No	No	No	No	No	Yes	No	No	No	No	No	No	No	No	No
1775	2020-09-20 11:59:10	Brazil	São Paulo	SP	Santo André	BR Southeast	city densely populated	predominantly urban	Região Metropolitana de São Paulo	Southeast-SP	Female	Female	50	Living together in a registered civil partnership		Whites	Technical post secondary higher education	Not employed (student, unemployed, retirees, pensioner)	No	No	No	No	Yes	No	No	2	0	Very little change	1	1	more than $6,975.97	6975.97	upper percentile income	Very healthy	Yes	No	No	No	No	No	No	No	No	No	No	No	No	No	No
1395	2020-11-09 14:56:23	Brazil	São Paulo	SP	São Paulo	BR Southeast	city densely populated	predominantly urban	Região Metropolitana de São Paulo	Capital-SP	Male	Male	31	Living together in a registered civil partnership		Pardos	University level (Bachelor/Master/Doctoral)	Full-time employed	No	No	No	No	Yes	No	No	2	0	Very little change	2	0	$2,325.32 to $6,975.97	4650.65	upper percentile income	Moderately healthy	No	Yes	No	No	No	No	No	No	Yes	No	No	No	No	No	No
1413	2020-11-09 14:12:24	Brazil	São Paulo	SP	São Paulo	BR Southeast	city densely populated	predominantly urban	Região Metropolitana de São Paulo	Capital-SP	Female	Female	22	Single		Whites	Bachelor or equivalent (incomplete)	Not employed (student, unemployed, retirees, pensioner)	No	No	No	No	No	Yes	No	0	1	No change	4	0	$2,325.32 to $6,975.97	4650.65	upper percentile income	Moderately healthy	Yes	No	No	No	No	No	No	No	No	No	No	No	No	No	No
1280	2020-11-21 10:32:16	Brazil	São Paulo	SP	Carapicuíba	BR Southeast	city densely populated	predominantly urban	Região Metropolitana de São Paulo	West-SP	Female	Female	64	Married		Whites	University level (Bachelor/Master/Doctoral)	Not employed (student, unemployed, retirees, pensioner)	No	No	Yes	No	No	No	No	2	0	Very little change	2	0	$465.06 to $1,395.19	930.13	Lower percentile income	Extremely healthy	No	No	No	No	No	No	Yes	No	No	No	No	No	No	No	No
1360	2020-11-10 15:10:03	Brazil	São Paulo	SP	São Paulo	BR Southeast	city densely populated	predominantly urban	Região Metropolitana de São Paulo	Capital-SP	Male	Male	31	Single		Blacks	University level (Bachelor/Master/Doctoral)	Full-time employed	No	No	No	No	No	Yes	No	0	1	No change	1	0	$465.06 to $1,395.19	930.13	Lower percentile income	Very healthy	Yes	No	No	No	No	No	No	No	No	No	No	No	No	No	No
1572	2020-10-09 06:34:29	Brazil	São Paulo	SP	São Paulo	BR Southeast	city densely populated	predominantly urban	Região Metropolitana de São Paulo	Capital-SP	Female	Female	60	Married		Whites	University level (Bachelor/Master/Doctoral)	Full-time employed	Yes	No	No	No	No	No	No	2	0	Very little change	3	0	more than $6,975.97	6975.97	upper percentile income	Extremely healthy	Yes	No	No	Yes	No	No	No	No	No	No	No	No	No	No	No
1074	2021-01-15 21:54:58	Brazil	São Paulo	SP	São Paulo	BR Southeast	city densely populated	predominantly urban	Região Metropolitana de São Paulo	Capital-SP	Female	Female	56	Married		Whites	University level (Bachelor/Master/Doctoral)	Full-time employed	No	No	No	No	Yes	No	No	2	0	Very little change	3	0	$2,325.32 to $6,975.97	4650.65	upper percentile income	Moderately healthy	No	No	No	No	No	Yes	Yes	No	No	No	No	No	No	No	No
1803	2020-09-19 16:23:33	Brazil	São Paulo	SP	Santo André	BR Southeast	city densely populated	predominantly urban	Região Metropolitana de São Paulo	Southeast-SP	Female	Female	72	Married		Whites	University level (Bachelor/Master/Doctoral)	Not employed (student, unemployed, retirees, pensioner)	No	No	No	No	No	No	Yes	0	0	Not answered	2	0	Preferred not to respond		0	Very healthy	No	No	No	No	Yes	No	No	No	No	No	No	No	No	No	No
1310	2020-11-17 20:10:33	Brazil	São Paulo	SP	São Paulo	BR Southeast	city densely populated	predominantly urban	Região Metropolitana de São Paulo	Capital-SP	Female	Female	30	Single		Whites	University level (Bachelor/Master/Doctoral)	Self-employed	No	No	No	No	No	No	Yes	0	0	Not answered	9	0	Preferred not to respond		0	Very healthy	No	No	No	No	No	No	Yes	No	No	No	No	No	No	No	No
1411	2020-11-09 14:22:59	Brazil	São Paulo	SP	São Paulo	BR Southeast	city densely populated	predominantly urban	Região Metropolitana de São Paulo	Capital-SP	Male	Male	24	Single		Pardos	Bachelor or equivalent (incomplete)	Full-time employed	No	No	No	No	Yes	No	No	2	0	Very little change	2	0	$465.06 to $1,395.19	930.13	Lower percentile income	Very healthy	No	No	No	No	No	No	No	Yes	No	No	No	No	No	No	No
1064	2021-01-15 22:57:50	Brazil	São Paulo	SP	São Caetano do Sul	BR Southeast	city densely populated	predominantly urban	Região Metropolitana de São Paulo	Southeast-SP	Female	Female	58	Divorced/ Living apart		Whites	University level (Bachelor/Master/Doctoral)	Full-time employed	Yes	No	No	No	No	No	No	2	0	Very little change	2	0	$2,325.32 to $6,975.97	4650.65	upper percentile income	Very healthy	No	Yes	No	No	No	No	Yes	No	No	No	No	No	No	No	No
1389	2020-11-09 16:50:02	Brazil	São Paulo	SP	São Paulo	BR Southeast	city densely populated	predominantly urban	Região Metropolitana de São Paulo	Capital-SP	Female	Female	30	Living together in a registered civil partnership		Whites	University level (Bachelor/Master/Doctoral)	Full-time employed	Yes	No	No	No	Yes	No	No	3	0	Little change	2	0	$1,395.19 to $2,325.32	1860.26	middle percentile income	Not healthy at all	Yes	No	No	No	No	No	No	No	No	No	No	No	No	No	No
1016	2021-01-18 17:52:36	Brazil	São Paulo	SP	São Bernardo do Campo	BR Southeast	city densely populated	predominantly urban	Região Metropolitana de São Paulo	Southeast-SP	Female	Female	35	Married		Asian	University level (Bachelor/Master/Doctoral)	Full-time employed	No	No	No	No	No	Yes	No	0	1	No change	2	0	$2,325.32 to $6,975.97	4650.65	upper percentile income	Not quite healthy	Yes	No	No	No	No	No	No	No	No	No	No	No	No	No	No
1112	2021-01-15 16:37:45	Brazil	São Paulo	SP	São Paulo	BR Southeast	city densely populated	predominantly urban	Região Metropolitana de São Paulo	Capital-SP	Male	Male	22	Single		Whites	Bachelor or equivalent (incomplete)	Not employed (student, unemployed, retirees, pensioner)	No	Yes	No	No	Yes	No	No	3	0	Little change	4	1	under $ 465.06	465.06	Lower percentile income	Moderately healthy	Yes	No	No	No	No	No	No	No	No	No	No	No	No	No	No
1617	2020-09-25 22:29:13	Brazil	São Paulo	SP	São Paulo	BR Southeast	city densely populated	predominantly urban	Região Metropolitana de São Paulo	Capital-SP	Male	Male	35	Married		Whites	University level (Bachelor/Master/Doctoral)	Full-time employed	No	No	No	No	Yes	No	No	2	0	Very little change	1	1	more than $6,975.97	6975.97	upper percentile income	Moderately healthy	No	No	No	No	No	No	No	No	No	No	No	Yes	No	No	No
1769	2020-09-20 14:48:21	Brazil	São Paulo	SP	São Caetano do Sul	BR Southeast	city densely populated	predominantly urban	Região Metropolitana de São Paulo	Southeast-SP	Male	Male	64	Married		Pardos	Technical post secondary higher education	Not employed (student, unemployed, retirees, pensioner)	Yes	No	No	No	No	No	No	2	0	Very little change	4	0	$1,395.19 to $2,325.32	1860.26	middle percentile income	Moderately healthy	Yes	No	No	No	No	No	No	No	No	No	No	No	No	No	No
1397	2020-11-09 15:37:47	Brazil	São Paulo	SP	São Paulo	BR Southeast	city densely populated	predominantly urban	Região Metropolitana de São Paulo	Capital-SP	Female	Female	47	Living together in a registered civil partnership		Blacks	Secondary education or equivalent	Full-time employed	No	No	No	No	No	No	Yes	0	0	Not answered	8	2	$465.06 to $1,395.19	930.13	Lower percentile income	Not quite healthy	No	No	No	No	Yes	No	No	No	No	No	No	No	No	No	No
1104	2021-01-15 18:30:43	Brazil	São Paulo	SP	ABC	BR Southeast	city densely populated	predominantly urban	Região Metropolitana de São Paulo	Southeast-SP	Female	Female	56	Married		Whites	Secondary education (incomplete)	Occasional or irregular employed	No	No	No	Yes	No	No	No	2	0	Very little change	2	0	$465.06 to $1,395.19	930.13	Lower percentile income	Moderately healthy	No	Yes	No	No	No	No	Yes	No	No	No	No	No	No	No	No
1141	2020-12-19 04:39:35	Brazil	São Paulo	SP	São Caetano do Sul	BR Southeast	city densely populated	predominantly urban	Região Metropolitana de São Paulo	Southeast-SP	Female	Female	36	Married		Whites	University level (Bachelor/Master/Doctoral)	Occasional or irregular employed	No	No	Yes	No	No	No	No	2	0	Very little change	2	0	$2,325.32 to $6,975.97	4650.65	upper percentile income	Moderately healthy	Yes	No	No	No	No	No	No	No	No	No	No	No	No	No	No
1298	2020-11-17 21:31:29	Brazil	São Paulo	SP	São Paulo	BR Southeast	city densely populated	predominantly urban	Região Metropolitana de São Paulo	Capital-SP	Male	Male	60	Married		Whites	University level (Bachelor/Master/Doctoral)	Full-time employed	No	No	No	No	No	Yes	No	0	1	No change	3	0	$2,325.32 to $6,975.97	4650.65	upper percentile income	Moderately healthy	No	No	No	No	No	Yes	No	No	No	No	No	No	No	No	No
1782	2020-09-20 01:10:38	Brazil	São Paulo	SP	Santo André	BR Southeast	city densely populated	predominantly urban	Região Metropolitana de São Paulo	Southeast-SP	Male	Male	51	Single		Whites	University level (Bachelor/Master/Doctoral)	Full-time employed	No	No	No	No	Yes	No	No	2	0	Very little change	1	0	$2,325.32 to $6,975.97	4650.65	upper percentile income	Moderately healthy	No	No	No	No	Yes	No	No	No	No	No	No	No	No	No	No
1424	2020-11-09 13:27:30	Brazil	São Paulo	SP	São Paulo	BR Southeast	city densely populated	predominantly urban	Região Metropolitana de São Paulo	Capital-SP	Female	Female	22	Single		Asian	Bachelor or equivalent (incomplete)	Not employed (student, unemployed, retirees, pensioner)	No	No	No	No	No	Yes	No	0	1	No change	3	0	more than $6,975.97	6975.97	upper percentile income	Moderately healthy	Yes	No	No	No	No	No	No	No	No	No	No	No	No	No	No
1626	2020-09-25 17:26:39	Brazil	São Paulo	SP	São Paulo	BR Southeast	city densely populated	predominantly urban	Região Metropolitana de São Paulo	Capital-SP	Female	Female	72	Married			University level (Bachelor/Master/Doctoral)	Not employed (student, unemployed, retirees, pensioner)	No	No	No	Yes	No	No	No	2	0	Very little change	2	0	more than $6,975.97	6975.97	upper percentile income	Moderately healthy	No	No	No	No	No	No	No	No	Yes	No	No	No	No	No	No
1050	2021-01-16 05:00:43	Brazil	São Paulo	SP	São Paulo	BR Southeast	city densely populated	predominantly urban	Região Metropolitana de São Paulo	Capital-SP	Female	Female	56	Married		Whites	University level (Bachelor/Master/Doctoral)	Full-time employed	No	No	No	No	Yes	No	No	2	0	Very little change	3	0	$2,325.32 to $6,975.97	4650.65	upper percentile income	Very healthy	Yes	No	No	No	No	No	No	No	No	No	No	No	No	No	No
1308	2020-11-17 20:14:48	Brazil	São Paulo	SP	São Paulo	BR Southeast	city densely populated	predominantly urban	Região Metropolitana de São Paulo	Capital-SP	Female	Female	34	Married		Whites	Secondary education or equivalent	Full-time employed	No	No	No	No	No	Yes	No	0	1	No change	2	1	$465.06 to $1,395.19	930.13	Lower percentile income	Extremely healthy	Yes	No	No	No	No	No	No	No	No	No	No	No	No	No	No
1576	2020-10-08 19:34:22	Brazil	São Paulo	SP	São Paulo	BR Southeast	city densely populated	predominantly urban	Região Metropolitana de São Paulo	Capital-SP	Female	Female	34	Single		Whites	University level (Bachelor/Master/Doctoral)	Full-time employed	No	No	No	No	Yes	No	No	2	0	Very little change	1	0	$2,325.32 to $6,975.97	4650.65	upper percentile income	Moderately healthy	Yes	No	No	No	No	No	No	No	No	No	No	No	No	No	No
1539	2020-10-20 21:20:25	Brazil	São Paulo	SP	Santo André	BR Southeast	city densely populated	predominantly urban	Região Metropolitana de São Paulo	Southeast-SP	Female	Female	45	Married		Whites	University level (Bachelor/Master/Doctoral)	Full-time employed	No	No	No	No	No	Yes	No	0	1	No change	2	0	$2,325.32 to $6,975.97	4650.65	upper percentile income	Moderately healthy	Yes	No	No	No	No	No	No	No	No	No	No	No	No	No	No
1026	2021-01-18 15:58:20	Brazil	São Paulo	SP	São Bernardo do Campo	BR Southeast	city densely populated	predominantly urban	Região Metropolitana de São Paulo	Southeast-SP	Female	Female	20	Single		Whites	Bachelor or equivalent (incomplete)	Not employed (student, unemployed, retirees, pensioner)	No	No	No	No	Yes	No	No	2	0	Very little change	4	0	more than $6,975.97	6975.97	upper percentile income	Very healthy	Yes	No	No	No	No	No	No	No	No	No	No	No	No	No	No
1551	2020-10-18 02:14:56	Brazil	São Paulo	SP	São Paulo	BR Southeast	city densely populated	predominantly urban	Região Metropolitana de São Paulo	Capital-SP	Male	Male	59	Divorced/ Living apart		Whites	University level (Bachelor/Master/Doctoral)	Full-time employed	No	No	No	No	No	Yes	No	0	1	No change	1	0	$2,325.32 to $6,975.97	4650.65	upper percentile income	Moderately healthy	No	No	No	No	Yes	No	No	No	No	No	No	No	No	No	No
1235	2020-12-02 20:30:12	Brazil	São Paulo	SP	Santo André	BR Southeast	city densely populated	predominantly urban	Região Metropolitana de São Paulo	Southeast-SP	Male	Male	42	Married		Whites	University level (Bachelor/Master/Doctoral)	Full-time employed	No	No	No	No	No	Yes	No	0	1	No change	2	2	more than $6,975.97	6975.97	upper percentile income	Moderately healthy	Yes	No	No	No	No	No	No	No	No	No	No	No	No	No	No
1574	2020-10-08 20:28:40	Brazil	São Paulo	SP	São Paulo	BR Southeast	city densely populated	predominantly urban	Região Metropolitana de São Paulo	Capital-SP	Female	Female	32	Divorced/ Living apart		Whites	University level (Bachelor/Master/Doctoral)	Full-time employed	No	No	No	No	Yes	No	No	2	0	Very little change	1	0	more than $6,975.97	6975.97	upper percentile income	Moderately healthy	No	No	No	No	No	No	No	Yes	No	No	No	No	No	No	No
1563	2020-10-16 20:58:44	Brazil	São Paulo	SP	São Paulo	BR Southeast	city densely populated	predominantly urban	Região Metropolitana de São Paulo	Capital-SP	Female	Female	58	Divorced/ Living apart		Whites	University level (Bachelor/Master/Doctoral)	Full-time employed	No	No	No	No	No	No	Yes	0	0	Not answered	1	0	more than $6,975.97	6975.97	upper percentile income	Very healthy	Yes	No	No	No	No	No	No	No	No	No	No	No	No	No	No
1814	2020-09-19 14:32:16	Brazil	São Paulo	SP	São Bernardo do Campo	BR Southeast	city densely populated	predominantly urban	Região Metropolitana de São Paulo	Southeast-SP	Female	Female	56	Married		Whites	Secondary education (incomplete)	Occasional or irregular employed	No	No	No	No	Yes	No	No	2	0	Very little change	3	0	under $ 465.06	465.06	Lower percentile income	Moderately healthy	No	Yes	No	No	No	No	Yes	No	No	No	No	No	No	No	No
1347	2020-11-11 04:22:01	Brazil	São Paulo	SP	São Paulo	BR Southeast	city densely populated	predominantly urban	Região Metropolitana de São Paulo	Capital-SP	Female	Female	48	Married		Whites	University level (Bachelor/Master/Doctoral)	Not employed (student, unemployed, retirees, pensioner)	No	No	Yes	No	No	No	No	2	0	Very little change	3	1	$1,395.19 to $2,325.32	1860.26	middle percentile income	Not quite healthy	No	No	No	No	No	Yes	Yes	No	No	No	No	No	No	No	No
1386	2020-11-09 18:08:13	Brazil	São Paulo	SP	São Paulo	BR Southeast	city densely populated	predominantly urban	Região Metropolitana de São Paulo	Capital-SP	Female	Female	24	Single		Asian	University level (Bachelor/Master/Doctoral)	Not employed (student, unemployed, retirees, pensioner)	No	No	No	No	No	Yes	No	0	1	No change	4	0	$1,395.19 to $2,325.32	1860.26	middle percentile income	Very healthy	Yes	No	No	No	No	No	No	No	No	No	No	No	No	No	No
1010	2021-01-19 10:26:59	Brazil	São Paulo	SP	São Paulo	BR Southeast	city densely populated	predominantly urban	Região Metropolitana de São Paulo	Capital-SP	Male	Male	23	Single		Whites	Bachelor or equivalent (incomplete)	Not employed (student, unemployed, retirees, pensioner)	No	No	No	No	No	Yes	No	0	1	No change	4	0	more than $6,975.97	6975.97	upper percentile income	Moderately healthy	Yes	No	No	No	No	No	No	No	No	No	No	No	No	No	No
1575	2020-10-08 19:57:17	Brazil	São Paulo	SP	São Paulo	BR Southeast	city densely populated	predominantly urban	Região Metropolitana de São Paulo	Capital-SP	Male	Male	43	Living together in a registered civil partnership		Whites	University level (Bachelor/Master/Doctoral)	Full-time employed	No	No	No	No	Yes	No	No	2	0	Very little change	2	0	$1,395.19 to $2,325.32	1860.26	middle percentile income	Moderately healthy	No	Yes	No	No	No	No	No	No	No	No	No	No	No	No	No
1156	2020-12-18 02:21:26	Brazil	São Paulo	SP	São Paulo	BR Southeast	city densely populated	predominantly urban	Região Metropolitana de São Paulo	Capital-SP	Male	Male	34	Married		Pardos	University level (Bachelor/Master/Doctoral)	Full-time employed	No	No	No	No	Yes	No	No	2	0	Very little change	2	1	more than $6,975.97	6975.97	upper percentile income	Very healthy	Yes	No	No	No	No	No	No	No	No	No	No	No	No	No	No
1011	2021-01-18 22:37:03	Brazil	São Paulo	SP	São Paulo	BR Southeast	city densely populated	predominantly urban	Região Metropolitana de São Paulo	Capital-SP	Female	Female	68	Married		Whites	University level (Bachelor/Master/Doctoral)	Part-time employed	No	No	Yes	No	No	No	No	2	0	Very little change	1	0	$2,325.32 to $6,975.97	4650.65	upper percentile income	Very healthy	No	No	No	No	Yes	No	No	No	Yes	No	No	No	No	No	No
1068	2021-01-15 22:30:21	Brazil	São Paulo	SP	São Caetano do Sul	BR Southeast	city densely populated	predominantly urban	Região Metropolitana de São Paulo	Southeast-SP	Male	Male	56	Divorced/ Living apart		Whites	University level (Bachelor/Master/Doctoral)	Part-time employed	No	No	No	Yes	Yes	No	No	3	0	Little change	1	0	$1,395.19 to $2,325.32	1860.26	middle percentile income	Very healthy	No	No	No	No	Yes	No	No	No	No	No	No	No	No	No	No
1531	2020-10-23 17:35:29	Brazil	São Paulo	SP	São Paulo	BR Southeast	city densely populated	predominantly urban	Região Metropolitana de São Paulo	Capital-SP	Female	Female	30	Single		Whites	Bachelor or equivalent (incomplete)	Mini job/ Internship	No	No	No	No	Yes	No	No	2	0	Very little change	3	0	$1,395.19 to $2,325.32	1860.26	middle percentile income	Moderately healthy	Yes	No	No	No	No	No	No	No	No	No	No	No	No	No	No
1177	2020-12-17 18:10:10	Brazil	São Paulo	SP	São Paulo	BR Southeast	city densely populated	predominantly urban	Região Metropolitana de São Paulo	Capital-SP	Female	Female	63	Divorced/ Living apart		Whites	University level (Bachelor/Master/Doctoral)	Full-time employed	No	No	No	No	Yes	No	No	2	0	Very little change	2	0	Preferred not to respond		0	Moderately healthy	No	No	No	No	No	Yes	No	No	No	No	No	No	No	No	No
1632	2020-09-25 17:12:36	Brazil	São Paulo	SP	São Paulo	BR Southeast	city densely populated	predominantly urban	Região Metropolitana de São Paulo	Capital-SP	Female	Female	36	Married		Whites	University level (Bachelor/Master/Doctoral)	Occasional or irregular employed	No	No	No	No	Yes	No	No	2	0	Very little change	2	2	more than $6,975.97	6975.97	upper percentile income	Very healthy	No	No	No	No	No	No	Yes	No	No	No	No	No	No	No	No
1645	2020-09-24 02:56:19	Brazil	São Paulo	SP	São Paulo	BR Southeast	city densely populated	predominantly urban	Região Metropolitana de São Paulo	Capital-SP	Male	Male	19	Single		Whites	Secondary education or equivalent	Full-time employed	No	No	No	No	Yes	No	No	2	0	Very little change	2	0	more than $6,975.97	6975.97	upper percentile income	Moderately healthy	Yes	No	No	No	No	No	No	No	No	No	No	No	No	No	No
1515	2020-10-24 04:07:22	Brazil	São Paulo	SP	São Paulo	BR Southeast	city densely populated	predominantly urban	Região Metropolitana de São Paulo	Capital-SP	Female	Female	33	Married		Asian	University level (Bachelor/Master/Doctoral)	Full-time employed	Yes	No	No	No	No	No	No	2	0	Very little change	2	0	$2,325.32 to $6,975.97	4650.65	upper percentile income	Moderately healthy	No	No	No	No	No	Yes	No	No	No	No	No	No	No	No	No
1661	2020-09-23 13:56:41	Brazil	São Paulo	SP	São Paulo	BR Southeast	city densely populated	predominantly urban	Região Metropolitana de São Paulo	Capital-SP	Female	Female	38	Married		Whites	University level (Bachelor/Master/Doctoral)	Full-time employed	No	No	No	No	Yes	No	No	2	0	Very little change	1	2	Preferred not to respond		0	Moderately healthy	Yes	No	No	No	No	No	No	No	No	No	No	No	No	No	No
1365	2020-11-10 01:47:19	Brazil	São Paulo	SP	Guarulhos	BR Southeast	city densely populated	predominantly urban	Região Metropolitana de São Paulo	East-SP	Female	Female	37	Married		Asian	University level (Bachelor/Master/Doctoral)	Full-time employed	Yes	No	No	No	No	No	No	2	0	Very little change	2	0	$465.06 to $1,395.19	930.13	Lower percentile income	Not quite healthy	Yes	No	No	No	No	No	No	No	No	No	No	No	No	No	No
1533	2020-10-23 20:28:22	Brazil	São Paulo	SP	São Paulo	BR Southeast	city densely populated	predominantly urban	Região Metropolitana de São Paulo	Capital-SP	Female	Female	32	Single		Pardos	University level (Bachelor/Master/Doctoral)	Full-time employed	No	No	No	No	Yes	No	No	2	0	Very little change	2	0	$2,325.32 to $6,975.97	4650.65	upper percentile income	Not healthy at all	No	No	No	No	No	No	No	No	No	Yes	No	No	No	No	No
1783	2020-09-20 01:07:15	Brazil	São Paulo	SP	Santo André	BR Southeast	city densely populated	predominantly urban	Região Metropolitana de São Paulo	Southeast-SP	Male	Male	59	Married		Whites	University level (Bachelor/Master/Doctoral)	Occasional or irregular employed	No	No	No	No	No	No	Yes	0	0	Not answered	4	0	$1,395.19 to $2,325.32	1860.26	middle percentile income	Moderately healthy	No	No	No	No	No	No	No	No	Yes	No	No	No	No	No	No
1017	2021-01-18 17:34:49	Brazil	São Paulo	SP	São Caetano do Sul	BR Southeast	city densely populated	predominantly urban	Região Metropolitana de São Paulo	Southeast-SP	Male	Male	42	Married		Whites	University level (Bachelor/Master/Doctoral)	Full-time employed	No	No	No	No	No	Yes	No	0	1	No change	2	1	more than $6,975.97	6975.97	upper percentile income	Moderately healthy	Yes	No	No	No	No	No	No	No	No	No	No	No	No	No	No
1660	2020-09-23 14:23:23	Brazil	São Paulo	SP	São Paulo	BR Southeast	city densely populated	predominantly urban	Região Metropolitana de São Paulo	Capital-SP	Female	Female	39	Married		Whites	University level (Bachelor/Master/Doctoral)	Full-time employed	No	No	No	No	Yes	No	No	2	0	Very little change	2	2	more than $6,975.97	6975.97	upper percentile income	Very healthy	Yes	No	No	No	No	No	No	No	No	No	No	No	No	No	No
1631	2020-09-25 17:12:50	Brazil	São Paulo	SP	Santo André	BR Southeast	city densely populated	predominantly urban	Região Metropolitana de São Paulo	Southeast-SP	Male	Male	47	Married		Whites	University level (Bachelor/Master/Doctoral)	Full-time employed	No	Yes	No	No	Yes	No	No	3	0	Little change	3	1	$2,325.32 to $6,975.97	4650.65	upper percentile income	Moderately healthy	Yes	No	No	No	No	No	No	No	No	No	No	No	No	No	No
1654	2020-09-23 20:16:01	Brazil	São Paulo	SP	São Paulo	BR Southeast	city densely populated	predominantly urban	Região Metropolitana de São Paulo	Capital-SP	Female	Female		Single		Whites	University level (Bachelor/Master/Doctoral)	Full-time employed	No	No	No	No	Yes	No	No	2	0	Very little change	2	0	more than $6,975.97	6975.97	upper percentile income	Very healthy	Yes	No	No	No	No	No	No	No	No	No	No	No	No	No	No
1353	2020-11-10 21:40:02	Brazil	São Paulo	SP	Cotia	BR Southeast	city densely populated	predominantly urban	Região Metropolitana de São Paulo	Southwest-SP	Female	Female	30	Single		Whites	University level (Bachelor/Master/Doctoral)	Full-time employed	No	Yes	No	No	Yes	No	No	3	0	Little change	2	1	$2,325.32 to $6,975.97	4650.65	upper percentile income	Very healthy	Yes	No	No	No	No	No	No	No	No	No	No	No	No	No	No
1771	2020-09-20 13:25:27	Brazil	São Paulo	SP	São Paulo	BR Southeast	city densely populated	predominantly urban	Região Metropolitana de São Paulo	Capital-SP	Male	Male	43	Preferred not to respond		Whites	University level (Bachelor/Master/Doctoral)	Full-time employed	Yes	No	No	No	No	No	No	2	0	Very little change	2	0	more than $6,975.97	6975.97	upper percentile income	Moderately healthy	Yes	No	No	No	No	No	No	No	No	No	No	No	No	No	No
1387	2020-11-09 17:54:54	Brazil	São Paulo	SP	São Paulo	BR Southeast	city densely populated	predominantly urban	Região Metropolitana de São Paulo	Capital-SP	Female	Female	28	Single		Whites	University level (Bachelor/Master/Doctoral)	Not employed (student, unemployed, retirees, pensioner)	No	No	No	No	Yes	No	No	2	0	Very little change	4	0	$1,395.19 to $2,325.32	1860.26	middle percentile income	Moderately healthy	Yes	No	No	No	No	No	No	No	No	No	No	No	No	No	No
1066	2021-01-15 22:54:59	Brazil	São Paulo	SP	São Caetano do Sul	BR Southeast	city densely populated	predominantly urban	Região Metropolitana de São Paulo	Southeast-SP	Female	Female	67	Divorced/ Living apart		Whites	University level (Bachelor/Master/Doctoral)	Part-time employed	No	No	No	No	No	Yes	No	0	1	No change	1	0	$2,325.32 to $6,975.97	4650.65	upper percentile income	Very healthy	No	Yes	No	No	No	No	No	No	No	No	No	No	No	No	No
1770	2020-09-20 14:05:53	Brazil	São Paulo	SP	São Paulo	BR Southeast	city densely populated	predominantly urban	Região Metropolitana de São Paulo	Capital-SP	Female	Female	70	Widowed		Whites	University level (Bachelor/Master/Doctoral)	Occasional or irregular employed	No	No	Yes	No	Yes	No	No	3	0	Little change	1	0	more than $6,975.97	6975.97	upper percentile income	Very healthy	Yes	No	No	No	No	No	No	No	No	No	No	No	No	No	No
1301	2020-11-17 21:08:54	Brazil	São Paulo	SP	São Paulo	BR Southeast	city densely populated	predominantly urban	Região Metropolitana de São Paulo	Capital-SP	Female	Female	30	Single		Whites	University level (Bachelor/Master/Doctoral)	Full-time employed	Yes	Yes	No	No	Yes	No	No	4	0	Big change	1	0	more than $6,975.97	6975.97	upper percentile income	Very healthy	No	No	No	No	No	No	Yes	No	No	No	No	No	No	No	No
1796	2020-09-19 19:15:32	Brazil	São Paulo	SP	Santo André	BR Southeast	city densely populated	predominantly urban	Região Metropolitana de São Paulo	Southeast-SP	Female	Female	52	Divorced/ Living apart		Whites	University level (Bachelor/Master/Doctoral)	Full-time employed	No	Yes	No	No	No	No	No	2	0	Very little change	1	1	$465.06 to $1,395.19	930.13	Lower percentile income	Not healthy at all	No	No	No	No	No	No	No	No	No	No	No	Yes	No	No	No
1185	2020-12-17 15:05:46	Brazil	São Paulo	SP	São Paulo	BR Southeast	city densely populated	predominantly urban	Região Metropolitana de São Paulo	Capital-SP	Female	Female	66	Married		Whites	Secondary education or equivalent	Not employed (student, unemployed, retirees, pensioner)	No	No	No	No	No	Yes	No	0	1	No change	3	0	$2,325.32 to $6,975.97	4650.65	upper percentile income	Moderately healthy	No	Yes	No	No	No	Yes	Yes	No	Yes	No	No	No	No	No	No
1703	2020-09-22 23:38:39	Brazil	São Paulo	SP	São Paulo	BR Southeast	city densely populated	predominantly urban	Região Metropolitana de São Paulo	Capital-SP	Female	Female	33	Married		Whites	University level (Bachelor/Master/Doctoral)	Not employed (student, unemployed, retirees, pensioner)	No	No	No	No	No	No	Yes	0	0	Not answered	2	1	more than $6,975.97	6975.97	upper percentile income	Not quite healthy	Yes	No	No	No	No	No	No	No	No	No	No	No	No	No	No
1184	2020-12-17 15:49:07	Brazil	São Paulo	SP	Osasco	BR Southeast	city densely populated	predominantly urban	Região Metropolitana de São Paulo	West-SP	Female	Female	43	Married		Pardos	University level (Bachelor/Master/Doctoral)	Full-time employed	No	No	No	No	Yes	No	No	2	0	Very little change	4	0	Preferred not to respond		0	Very healthy	Yes	No	No	No	No	No	No	No	No	No	No	No	No	No	No
1398	2020-11-09 15:32:14	Brazil	São Paulo	SP	São Bernardo do Campo	BR Southeast	city densely populated	predominantly urban	Região Metropolitana de São Paulo	Southeast-SP	Male	Male	39	Married		Whites	University level (Bachelor/Master/Doctoral)	Full-time employed	No	No	Yes	No	No	No	No	2	0	Very little change	2	0	$2,325.32 to $6,975.97	4650.65	upper percentile income	Moderately healthy	No	No	No	No	No	No	No	No	Yes	No	No	No	No	No	No
1748	2020-09-20 17:57:40	Brazil	São Paulo	SP	São Paulo	BR Southeast	city densely populated	predominantly urban	Região Metropolitana de São Paulo	Capital-SP	Male	Male	27	Single		Whites	Bachelor or equivalent (incomplete)	Mini job/ Internship	Yes	No	No	No	No	No	No	2	0	Very little change	2	0	$1,395.19 to $2,325.32	1860.26	middle percentile income	Moderately healthy	Yes	No	No	No	No	No	No	No	No	No	No	No	No	No	No
1394	2020-11-09 16:21:36	Brazil	São Paulo	SP	São Paulo	BR Southeast	city densely populated	predominantly urban	Região Metropolitana de São Paulo	Capital-SP	Female	Female	27	Single		Whites	University level (Bachelor/Master/Doctoral)	Full-time employed	No	Yes	No	No	No	No	No	2	0	Very little change	4	0	more than $6,975.97	6975.97	upper percentile income	Moderately healthy	Yes	No	No	No	No	No	No	No	No	No	No	No	No	No	No
1642	2020-09-24 03:59:44	Brazil	São Paulo	SP	São Paulo	BR Southeast	city densely populated	predominantly urban	Região Metropolitana de São Paulo	Capital-SP	Female	Female	56	Divorced/ Living apart		Whites	University level (Bachelor/Master/Doctoral)	Full-time employed	No	Yes	No	No	Yes	No	No	3	0	Little change	2	0	more than $6,975.97	6975.97	upper percentile income	Moderately healthy	Yes	No	No	No	No	No	No	No	No	No	No	No	No	No	No
1505	2020-10-26 16:53:42	Brazil	São Paulo	SP	São Paulo	BR Southeast	city densely populated	predominantly urban	Região Metropolitana de São Paulo	Capital-SP	Female	Female	37	Married		Whites	Secondary education or equivalent	Full-time employed	No	No	No	No	Yes	No	No	2	0	Very little change	4	2	$1,395.19 to $2,325.32	1860.26	middle percentile income	Moderately healthy	Yes	No	No	No	No	Yes	No	No	No	No	No	No	No	No	No
1428	2020-11-09 13:19:56	Brazil	São Paulo	SP	São Paulo	BR Southeast	city densely populated	predominantly urban	Região Metropolitana de São Paulo	Capital-SP	Male	Male	25	Single		Whites	Bachelor or equivalent (incomplete)	Part-time employed	No	No	No	No	No	Yes	No	0	1	No change	4	0	$465.06 to $1,395.19	930.13	Lower percentile income	Moderately healthy	Yes	No	No	No	No	No	No	No	No	No	No	No	No	No	No
1060	2021-01-15 23:35:41	Brazil	São Paulo	SP	São Caetano do Sul	BR Southeast	city densely populated	predominantly urban	Região Metropolitana de São Paulo	Southeast-SP	Female	Female	38	Married		Whites	University level (Bachelor/Master/Doctoral)	Full-time employed	No	No	No	No	No	Yes	No	0	1	No change	2	0	$2,325.32 to $6,975.97	4650.65	upper percentile income	Not quite healthy	No	No	No	Yes	No	No	No	No	No	No	Yes	No	No	No	No
1552	2020-10-18 02:10:50	Brazil	São Paulo	SP	Santo André	BR Southeast	city densely populated	predominantly urban	Região Metropolitana de São Paulo	Southeast-SP	Female	Female	44	Married		Whites	Secondary education or equivalent	Full-time employed	No	No	No	Yes	No	No	No	2	0	Very little change	2	0	$2,325.32 to $6,975.97	4650.65	upper percentile income	Not healthy at all	No	No	No	No	No	No	Yes	No	No	No	No	No	No	No	No
1530	2020-10-23 21:58:49	Brazil	São Paulo	SP	São Paulo	BR Southeast	city densely populated	predominantly urban	Região Metropolitana de São Paulo	Capital-SP	Male	Male	52	Single		Blacks	University level (Bachelor/Master/Doctoral)	Full-time employed	No	No	No	No	Yes	No	No	2	0	Very little change	3	2	Preferred not to respond		0	Very healthy	No	No	No	No	No	No	No	No	No	Yes	No	No	No	No	No
1160	2020-12-17 23:26:17	Brazil	São Paulo	SP	Osasco	BR Southeast	city densely populated	predominantly urban	Região Metropolitana de São Paulo	West-SP	Female	Female	30	Living together in a registered civil partnership		Whites	University level (Bachelor/Master/Doctoral)	Mini job/ Internship	No	No	Yes	No	No	No	No	2	0	Very little change	3	0	$2,325.32 to $6,975.97	4650.65	upper percentile income	Moderately healthy	No	No	No	No	No	No	No	Yes	No	No	No	No	No	No	No
1289	2020-11-18 11:35:09	Brazil	São Paulo	SP	São Paulo	BR Southeast	city densely populated	predominantly urban	Região Metropolitana de São Paulo	Capital-SP	Male	Male	68	Married		Whites	University level (Bachelor/Master/Doctoral)	Not employed (student, unemployed, retirees, pensioner)	No	No	No	No	Yes	Yes	No	2	1	Little change	3	0	$2,325.32 to $6,975.97	4650.65	upper percentile income	Moderately healthy	No	No	No	No	No	No	No	No	Yes	No	No	No	No	No	No
1078	2021-01-15 21:28:40	Brazil	São Paulo	SP	Santo André	BR Southeast	city densely populated	predominantly urban	Região Metropolitana de São Paulo	Southeast-SP	Female	Female	42	Married		Whites	University level (Bachelor/Master/Doctoral)	Part-time employed	Yes	Yes	No	No	No	No	No	3	0	Little change	2	2	Preferred not to respond		0	Moderately healthy	Yes	No	No	No	No	No	No	No	No	No	No	No	No	No	No
1550	2020-10-18 03:27:14	Brazil	São Paulo	SP	São Paulo	BR Southeast	city densely populated	predominantly urban	Região Metropolitana de São Paulo	Capital-SP	Female	Female	44	Living together in a registered civil partnership		Whites	University level (Bachelor/Master/Doctoral)	Full-time employed	No	No	No	No	No	Yes	No	0	1	No change	2	1	more than $6,975.97	6975.97	upper percentile income	Moderately healthy	No	No	No	No	No	No	No	No	No	Yes	No	No	No	No	No
1228	2020-12-03 01:32:00	Brazil	São Paulo	SP	São Caetano do Sul	BR Southeast	city densely populated	predominantly urban	Região Metropolitana de São Paulo	Southeast-SP	Female	Female	40	Married		Whites	University level (Bachelor/Master/Doctoral)	Full-time employed	No	No	No	No	No	Yes	No	0	1	No change	1	2	$2,325.32 to $6,975.97	4650.65	upper percentile income	Moderately healthy	No	No	No	No	Yes	No	No	No	No	No	No	No	No	No	No
1453	2020-10-27 17:43:37	Brazil	São Paulo	SP	São Paulo	BR Southeast	city densely populated	predominantly urban	Região Metropolitana de São Paulo	Capital-SP	Female	Female	57	Single		Whites	University level (Bachelor/Master/Doctoral)	Full-time employed	No	No	No	No	No	Yes	No	0	1	No change	1	0	under $ 465.06	465.06	Lower percentile income	Not healthy at all	No	No	No	No	No	Yes	No	No	No	No	No	No	No	No	No
1211	2020-12-07 22:44:22	Brazil	São Paulo	SP	São Paulo	BR Southeast	city densely populated	predominantly urban	Região Metropolitana de São Paulo	Capital-SP	Female	Female	65	Divorced/ Living apart		Whites	University level (Bachelor/Master/Doctoral)	Full-time employed	Yes	No	No	No	No	No	No	2	0	Very little change	1	0	Preferred not to respond		0	Moderately healthy	Yes	No	No	No	No	No	No	No	No	No	No	No	No	No	No
1402	2020-11-09 15:02:29	Brazil	São Paulo	SP	São Paulo	BR Southeast	city densely populated	predominantly urban	Região Metropolitana de São Paulo	Capital-SP	Female	Female	22	Single		Whites	Bachelor or equivalent (incomplete)	Not employed (student, unemployed, retirees, pensioner)	No	No	No	No	No	Yes	No	0	1	No change	3	0	$1,395.19 to $2,325.32	1860.26	middle percentile income	Moderately healthy	Yes	No	No	No	No	No	No	No	No	No	No	No	No	No	No
1055	2021-01-16 01:31:12	Brazil	São Paulo	SP	São Caetano do Sul	BR Southeast	city densely populated	predominantly urban	Região Metropolitana de São Paulo	Southeast-SP	Female	Female	53	Married		Whites	University level (Bachelor/Master/Doctoral)	Full-time employed	No	No	No	No	No	Yes	No	0	1	No change	2	0	$2,325.32 to $6,975.97	4650.65	upper percentile income	Moderately healthy	No	No	No	No	No	Yes	No	No	No	No	No	No	No	No	No
1077	2021-01-15 21:35:00	Brazil	São Paulo	SP	Santo André	BR Southeast	city densely populated	predominantly urban	Região Metropolitana de São Paulo	Southeast-SP	Female	Female	37	Married		Whites	University level (Bachelor/Master/Doctoral)	Full-time employed	No	No	No	No	Yes	No	No	2	0	Very little change	1	2	$2,325.32 to $6,975.97	4650.65	upper percentile income	Very healthy	No	No	No	No	No	No	No	No	No	No	No	Yes	No	No	No
1669	2020-09-23 05:10:44	Brazil	São Paulo	SP	São Paulo	BR Southeast	city densely populated	predominantly urban	Região Metropolitana de São Paulo	Capital-SP	Female	Female	41	Married		Whites	Bachelor or equivalent (incomplete)	Occasional or irregular employed	No	No	No	Yes	Yes	No	No	3	0	Little change	2	1	$2,325.32 to $6,975.97	4650.65	upper percentile income	Moderately healthy	Yes	No	No	No	No	No	No	No	No	No	No	No	No	No	No
1178	2020-12-17 17:44:12	Brazil	São Paulo	SP	São Paulo	BR Southeast	city densely populated	predominantly urban	Região Metropolitana de São Paulo	Capital-SP	Female	Female	56	Married		Pardos	University level (Bachelor/Master/Doctoral)	Full-time employed	No	No	No	No	Yes	No	No	2	0	Very little change	3	0	more than $6,975.97	6975.97	upper percentile income	Extremely healthy	Yes	No	No	No	No	No	No	No	No	No	No	No	No	No	No
1113	2021-01-15 16:37:12	Brazil	São Paulo	SP	São Bernardo do Campo	BR Southeast	city densely populated	predominantly urban	Região Metropolitana de São Paulo	Southeast-SP	Male	Male	28	Single		Pardos	University level (Bachelor/Master/Doctoral)	Full-time employed	No	No	No	No	No	Yes	No	0	1	No change	2	0	$2,325.32 to $6,975.97	4650.65	upper percentile income	Very healthy	Yes	No	No	No	No	No	No	No	No	No	No	No	No	No	No
1372	2020-11-09 22:20:25	Brazil	São Paulo	SP	São Paulo	BR Southeast	city densely populated	predominantly urban	Região Metropolitana de São Paulo	Capital-SP	Female	Female	32	Living together in a registered civil partnership		Whites	University level (Bachelor/Master/Doctoral)	Full-time employed	No	No	No	No	Yes	No	No	2	0	Very little change	2	0	$2,325.32 to $6,975.97	4650.65	upper percentile income	Not quite healthy	No	No	No	No	No	No	Yes	No	No	No	No	No	No	No	No
1422	2020-11-09 13:36:23	Brazil	São Paulo	SP	Osasco	BR Southeast	city densely populated	predominantly urban	Região Metropolitana de São Paulo	West-SP	Female	Female	45	Married		Asian	University level (Bachelor/Master/Doctoral)	Not employed (student, unemployed, retirees, pensioner)	No	No	No	No	No	Yes	No	0	1	No change	3	1	Preferred not to respond		0	Very healthy	Yes	No	No	No	No	No	No	No	No	No	No	No	No	No	No
1096	2021-01-15 19:23:51	Brazil	São Paulo	SP	São Paulo	BR Southeast	city densely populated	predominantly urban	Região Metropolitana de São Paulo	Capital-SP	Male	Male	73	Married		Whites	University level (Bachelor/Master/Doctoral)	Not employed (student, unemployed, retirees, pensioner)	No	No	No	No	No	Yes	No	0	1	No change	2	0	$2,325.32 to $6,975.97	4650.65	upper percentile income	Moderately healthy	Yes	No	No	No	No	No	No	No	No	No	No	No	No	No	No
1526	2020-10-23 22:16:05	Brazil	São Paulo	SP	São Paulo	BR Southeast	city densely populated	predominantly urban	Região Metropolitana de São Paulo	Capital-SP	Female	Female	62	Divorced/ Living apart		Whites	Secondary education or equivalent	Not employed (student, unemployed, retirees, pensioner)	No	No	No	No	No	No	Yes	0	0	Not answered	2	0	$465.06 to $1,395.19	930.13	Lower percentile income	Moderately healthy	Yes	No	No	No	No	No	No	No	No	No	No	No	No	No	No
1450	2020-10-28 02:20:53	Brazil	São Paulo	SP	São Paulo	BR Southeast	city densely populated	predominantly urban	Região Metropolitana de São Paulo	Capital-SP	Female	Female	36	Living together in a registered civil partnership		Whites	Bachelor or equivalent (incomplete)	Full-time employed	No	No	No	No	Yes	No	No	2	0	Very little change	2	2	$465.06 to $1,395.19	930.13	Lower percentile income	Not quite healthy	Yes	No	No	No	No	No	No	No	No	No	No	No	No	No	No
1018	2021-01-18 17:32:55	Brazil	São Paulo	SP	Santo André	BR Southeast	city densely populated	predominantly urban	Região Metropolitana de São Paulo	Southeast-SP	Female	Female	23	Single		Whites	Bachelor or equivalent (incomplete)	Mini job/ Internship	No	No	No	No	Yes	Yes	No	2	1	Little change	3	1	$2,325.32 to $6,975.97	4650.65	upper percentile income	Moderately healthy	No	Yes	No	No	No	Yes	No	No	No	No	No	No	No	No	No
1514	2020-10-24 04:46:13	Brazil	São Paulo	SP	São Paulo	BR Southeast	city densely populated	predominantly urban	Região Metropolitana de São Paulo	Capital-SP	Female	Female	62	Divorced/ Living apart		Whites	University level (Bachelor/Master/Doctoral)	Full-time employed	No	No	No	No	No	No	Yes	0	0	Not answered	1	0	under $ 465.06	465.06	Lower percentile income	Moderately healthy	No	No	No	No	Yes	No	No	No	Yes	No	No	No	No	No	No
1391	2020-11-09 16:34:26	Brazil	São Paulo	SP	São Paulo	BR Southeast	city densely populated	predominantly urban	Região Metropolitana de São Paulo	Capital-SP	Female	Female	23	Single		Blacks	Bachelor or equivalent (incomplete)	Mini job/ Internship	No	No	No	No	Yes	No	No	2	0	Very little change	2	0	$465.06 to $1,395.19	930.13	Lower percentile income	Not quite healthy	Yes	No	No	No	No	No	No	No	No	No	No	No	No	No	No
1417	2020-11-09 13:57:07	Brazil	São Paulo	SP	São Paulo	BR Southeast	city densely populated	predominantly urban	Região Metropolitana de São Paulo	Capital-SP	Male	Male	66	Single		Whites	University level (Bachelor/Master/Doctoral)	Part-time employed	No	Yes	No	No	No	No	No	2	0	Very little change	1	0	$2,325.32 to $6,975.97	4650.65	upper percentile income	Moderately healthy	No	No	No	No	No	No	No	No	Yes	No	No	No	No	No	No
1358	2020-11-10 16:09:58	Brazil	São Paulo	SP	Osasco	BR Southeast	city densely populated	predominantly urban	Região Metropolitana de São Paulo	West-SP	Female	Female	41	Married		Whites	University level (Bachelor/Master/Doctoral)	Full-time employed	No	No	No	No	Yes	No	No	2	0	Very little change	2	1	more than $6,975.97	6975.97	upper percentile income	Very healthy	Yes	No	No	No	No	No	No	No	No	No	No	No	No	No	No
1798	2020-09-19 17:17:02	Brazil	São Paulo	SP	Santo André	BR Southeast	city densely populated	predominantly urban	Região Metropolitana de São Paulo	Southeast-SP	Female	Female	47	Divorced/ Living apart		Whites	University level (Bachelor/Master/Doctoral)	Full-time employed	No	No	Yes	No	No	No	No	2	0	Very little change	1	2	under $ 465.06	465.06	Lower percentile income	Moderately healthy	Yes	No	No	No	No	No	No	No	No	No	No	No	No	No	No
1738	2020-09-21 00:56:45	Brazil	São Paulo	SP	Santa Rosa de Viterbo	BR Southeast	city densely populated	predominantly urban	Região Metropolitana de Ribeirão Preto	outside São Paulo Metropolitan Region	Male	Male	59	Married		Whites	Secondary education (incomplete)	Not employed (student, unemployed, retirees, pensioner)	No	No	No	No	No	No	Yes	0	0	Not answered	3	0	$2,325.32 to $6,975.97	4650.65	upper percentile income	Very healthy	No	No	No	No	No	Yes	No	No	No	No	No	No	No	No	No
1541	2020-10-20 19:46:16	Brazil	São Paulo	SP	Praia Grande	BR Southeast	city densely populated	predominantly urban	Região Metropolitana da Baixada Santista	outside São Paulo Metropolitan Region	Female	Female	59	Divorced/ Living apart		Whites	University level (Bachelor/Master/Doctoral)	Full-time employed	Yes	No	No	No	No	No	No	2	0	Very little change	3	0	$465.06 to $1,395.19	930.13	Lower percentile income	Moderately healthy	Yes	No	No	No	No	No	No	No	No	No	No	No	No	No	No
1763	2020-09-20 15:13:23	Brazil	São Paulo	SP	Santa Rosa de Viterbo	BR Southeast	city densely populated	predominantly urban	Região Metropolitana de Ribeirão Preto	outside São Paulo Metropolitan Region	Female	Female	36	Living together in a registered civil partnership		Pardos	University level (Bachelor/Master/Doctoral)	Full-time employed	No	No	No	No	No	No	Yes	0	0	Not answered	2	2	$465.06 to $1,395.19	930.13	Lower percentile income	Moderately healthy	No	No	No	No	No	Yes	No	No	No	No	No	No	No	No	No
1751	2020-09-20 16:51:16	Brazil	São Paulo	SP	Serrana	BR Southeast	city densely populated	predominantly urban	Região Metropolitana de Ribeirão Preto	outside São Paulo Metropolitan Region	Male	Male	41	Married		Whites	Secondary education or equivalent	Not employed (student, unemployed, retirees, pensioner)	No	No	Yes	No	No	No	No	2	0	Very little change	2	1	under $ 465.06	465.06	Lower percentile income	Extremely healthy	Yes	No	No	No	No	No	No	No	No	No	No	No	No	No	No
1173	2020-12-17 19:17:12	Brazil	São Paulo	SP	Ribeirão Preto	BR Southeast	city densely populated	predominantly urban	Região Metropolitana de Ribeirão Preto	outside São Paulo Metropolitan Region	Female	Female	68	Widowed		Whites	University level (Bachelor/Master/Doctoral)	Part-time employed	No	Yes	No	No	No	No	No	2	0	Very little change	1	0	$2,325.32 to $6,975.97	4650.65	upper percentile income	Moderately healthy	No	No	No	No	No	Yes	No	No	Yes	No	No	No	No	No	No
1473	2020-10-27 01:19:46	Brazil	São Paulo	SP	Santa Rosa de Viterbo	BR Southeast	city densely populated	predominantly urban	Região Metropolitana de Ribeirão Preto	outside São Paulo Metropolitan Region	Female	Female	38	Married		Whites	Technical post secondary higher education	Part-time employed	Yes	Yes	No	No	No	No	No	3	0	Little change	2	2	Preferred not to respond		0	Moderately healthy	Yes	No	No	No	No	No	No	No	No	No	No	No	No	No	No
1693	2020-09-23 00:02:17	Brazil	São Paulo	SP	Campinas	BR Southeast	city densely populated	predominantly urban	Região Metropolitana de Campinas	outside São Paulo Metropolitan Region	Female	Female	26	Single		Whites	University level (Bachelor/Master/Doctoral)	Not employed (student, unemployed, retirees, pensioner)	No	No	No	No	Yes	No	No	2	0	Very little change	2	0	$465.06 to $1,395.19	930.13	Lower percentile income	Moderately healthy	Yes	No	No	No	No	No	No	No	No	No	No	No	No	No	No
1455	2020-10-27 15:49:19	Brazil	São Paulo	SP	Santa Rosa de Viterbo	BR Southeast	city densely populated	predominantly urban	Região Metropolitana de Ribeirão Preto	outside São Paulo Metropolitan Region	Female	Female	20	Single		Pardos	Secondary education or equivalent	Not employed (student, unemployed, retirees, pensioner)	No	Yes	Yes	No	No	No	No	3	0	Little change	2	0	$465.06 to $1,395.19	930.13	Lower percentile income	Not quite healthy	Yes	No	No	No	No	No	No	No	No	No	No	No	No	No	No
1323	2020-11-17 18:42:00	Brazil	São Paulo	SP	Ribeirão Preto	BR Southeast	city densely populated	predominantly urban	Região Metropolitana de Ribeirão Preto	outside São Paulo Metropolitan Region	Male	Male	49	Married		Whites	University level (Bachelor/Master/Doctoral)	Full-time employed	No	Yes	No	No	No	No	No	2	0	Very little change	2	0	$2,325.32 to $6,975.97	4650.65	upper percentile income	Very healthy	Yes	No	No	No	No	No	No	No	No	No	No	No	No	No	No
1548	2020-10-18 04:10:45	Brazil	São Paulo	SP	Santos	BR Southeast	city densely populated	predominantly urban	Região Metropolitana da Baixada Santista	outside São Paulo Metropolitan Region	Female	Female	50	Single		Whites	University level (Bachelor/Master/Doctoral)	Full-time employed	Yes	No	No	No	No	No	No	2	0	Very little change	3	0	$465.06 to $1,395.19	930.13	Lower percentile income	Moderately healthy	Yes	No	No	No	No	No	No	No	No	No	No	No	No	No	No
1764	2020-09-20 15:09:53	Brazil	São Paulo	SP	Ribeirão Preto	BR Southeast	city densely populated	predominantly urban	Região Metropolitana de Ribeirão Preto	outside São Paulo Metropolitan Region	Female	Female	25	Single		Whites	University level (Bachelor/Master/Doctoral)	Not employed (student, unemployed, retirees, pensioner)	No	No	No	No	Yes	No	No	2	0	Very little change	3	0	Preferred not to respond		0	Moderately healthy	Yes	No	No	No	No	No	No	No	No	No	No	No	No	No	No
1609	2020-10-05 11:38:08	Brazil	São Paulo	SP	Piracicaba	BR Southeast	city densely populated	predominantly urban	Aglomeração Urbana de Piracicaba	outside São Paulo Metropolitan Region	Female	Female	43	Married		Whites	University level (Bachelor/Master/Doctoral)	Full-time employed	No	No	No	No	Yes	No	No	2	0	Very little change	2	2	Preferred not to respond		0	Not quite healthy	No	No	No	No	No	No	Yes	No	No	No	No	No	No	No	No
1743	2020-09-20 20:07:13	Brazil	São Paulo	SP	Santa Rosa de Viterbo	BR Southeast	city densely populated	predominantly urban	Região Metropolitana de Ribeirão Preto	outside São Paulo Metropolitan Region	Female	Female	44	Married		Whites	Primary education or equivalent	Full-time employed	Yes	No	No	No	No	No	No	2	0	Very little change	3	1	$2,325.32 to $6,975.97	4650.65	upper percentile income	Very healthy	Yes	No	No	No	No	No	Yes	No	No	No	No	No	No	No	No
1052	2021-01-16 02:02:41	Brazil	São Paulo	SP	Campinas	BR Southeast	city densely populated	predominantly urban	Região Metropolitana de Campinas	outside São Paulo Metropolitan Region	Male	Male	34	Married		Whites	University level (Bachelor/Master/Doctoral)	Full-time employed	Yes	No	No	No	No	Yes	No	2	1	Little change	2	0	$2,325.32 to $6,975.97	4650.65	upper percentile income	Moderately healthy	Yes	No	No	No	No	No	No	No	No	No	No	No	No	No	No
1444	2020-10-30 21:16:04	Brazil	São Paulo	SP	Ribeirão Preto	BR Southeast	city densely populated	predominantly urban	Região Metropolitana de Ribeirão Preto	outside São Paulo Metropolitan Region	Female	Female	57	Married		Whites	University level (Bachelor/Master/Doctoral)	Full-time employed	No	No	No	No	Yes	No	No	2	0	Very little change	3	0	$2,325.32 to $6,975.97	4650.65	upper percentile income	Moderately healthy	No	No	No	Yes	No	No	No	No	No	No	No	No	No	No	No
1598	2020-10-05 16:22:05	Brazil	São Paulo	SP	São José dos Campos	BR Southeast	city densely populated	predominantly urban	Região Metropolitana do Vale do Paraíba e Litoral Norte	outside São Paulo Metropolitan Region	Female	Female	35	Married		Whites	University level (Bachelor/Master/Doctoral)	Full-time employed	Yes	No	No	No	No	No	No	2	0	Very little change	2	0	$1,395.19 to $2,325.32	1860.26	middle percentile income	Very healthy	Yes	No	No	No	No	No	No	No	No	No	No	No	No	No	No
1524	2020-10-23 22:36:28	Brazil	São Paulo	SP	São José dos Campos	BR Southeast	city densely populated	predominantly urban	Região Metropolitana do Vale do Paraíba e Litoral Norte	outside São Paulo Metropolitan Region	Female	Female	35	Married		Whites	University level (Bachelor/Master/Doctoral)	Full-time employed	No	No	No	No	No	Yes	No	0	1	No change	1	0	$2,325.32 to $6,975.97	4650.65	upper percentile income	Very healthy	Yes	No	No	No	No	No	No	No	No	No	No	No	No	No	No
1454	2020-10-27 16:07:11	Brazil	São Paulo	SP	Santa Rosa de Viterbo	BR Southeast	city densely populated	predominantly urban	Região Metropolitana de Ribeirão Preto	outside São Paulo Metropolitan Region	Female	Female		Married		Whites	Secondary education or equivalent	Full-time employed	No	No	No	No	No	No	Yes	0	0	Not answered	4	0	$1,395.19 to $2,325.32	1860.26	middle percentile income	Very healthy	Yes	No	No	No	No	No	No	No	No	No	No	No	No	No	No
1125	2021-01-08 13:53:13	Brazil	São Paulo	SP	Praia Grande	BR Southeast	city densely populated	predominantly urban	Região Metropolitana da Baixada Santista	outside São Paulo Metropolitan Region	Male	Male	30	Single		Pardos	Bachelor or equivalent (incomplete)	Part-time employed	No	No	No	No	No	Yes	No	0	1	No change	1	0	Preferred not to respond		0	Extremely healthy	Yes	No	No	No	No	No	No	No	No	No	No	No	No	No	No
1492	2020-10-26 19:15:30	Brazil	São Paulo	SP	Santa Rosa de Viterbo	BR Southeast	city densely populated	predominantly urban	Região Metropolitana de Ribeirão Preto	outside São Paulo Metropolitan Region	Female	Female	54	Married		Whites	University level (Bachelor/Master/Doctoral)	Part-time employed	No	No	No	No	Yes	No	No	2	0	Very little change	5	2	$2,325.32 to $6,975.97	4650.65	upper percentile income	Very healthy	No	No	No	No	No	No	No	No	No	No	No	Yes	No	No	No
1438	2020-11-02 16:36:53	Brazil	São Paulo	SP	Santos	BR Southeast	city densely populated	predominantly urban	Região Metropolitana da Baixada Santista	outside São Paulo Metropolitan Region	Female	Female	70	Divorced/ Living apart		Whites	Primary education (incomplete)	Not employed (student, unemployed, retirees, pensioner)	No	No	No	No	No	Yes	No	0	1	No change	1	0	$465.06 to $1,395.19	930.13	Lower percentile income	Moderately healthy	No	No	No	No	Yes	No	Yes	No	No	No	No	No	No	No	No
1774	2020-09-20 12:00:10	Brazil	São Paulo	SP	São Bento do Sapucaí	BR Southeast	rural thinly populated areas	predominantly rural, adjacent	Região Metropolitana do Vale do Paraíba e Litoral Norte	outside São Paulo Metropolitan Region	Female	Female	39	Living together in a registered civil partnership		Whites	University level (Bachelor/Master/Doctoral)	Full-time employed	Yes	No	No	No	No	No	No	2	0	Very little change	2	2	$465.06 to $1,395.19	930.13	Lower percentile income	Moderately healthy	Yes	No	No	No	No	No	No	No	No	No	No	No	No	No	No
1500	2020-10-26 18:14:01	Brazil	São Paulo	SP	Santa Rosa de Viterbo	BR Southeast	city densely populated	predominantly urban	Região Metropolitana de Ribeirão Preto	outside São Paulo Metropolitan Region	Female	Female	51	Married		Whites	University level (Bachelor/Master/Doctoral)	Not employed (student, unemployed, retirees, pensioner)	No	No	No	No	Yes	No	No	2	0	Very little change	3	2	$2,325.32 to $6,975.97	4650.65	upper percentile income	Moderately healthy	No	No	No	No	No	No	Yes	No	No	No	No	No	No	No	No
1737	2020-09-21 01:35:34	Brazil	São Paulo	SP	Santa Rosa de Viterbo	BR Southeast	city densely populated	predominantly urban	Região Metropolitana de Ribeirão Preto	outside São Paulo Metropolitan Region	Male	Male	51	Married		Whites	Primary education or equivalent	Full-time employed	Yes	No	No	No	No	No	No	2	0	Very little change	3	1	$465.06 to $1,395.19	930.13	Lower percentile income	Very healthy	Yes	No	No	No	No	No	No	No	No	No	No	No	No	No	No
1736	2020-09-21 01:35:34	Brazil	São Paulo	SP	Santa Rosa de Viterbo	BR Southeast	city densely populated	predominantly urban	Região Metropolitana de Ribeirão Preto	outside São Paulo Metropolitan Region	Female	Female	48	Married		Pardos	Secondary education or equivalent	Not employed (student, unemployed, retirees, pensioner)	No	No	Yes	No	No	No	No	2	0	Very little change	3	1	$465.06 to $1,395.19	930.13	Lower percentile income	Very healthy	Yes	No	No	No	No	No	No	No	No	No	No	No	No	No	No
1183	2020-12-17 15:58:56	Brazil	São Paulo	SP	Piracicaba	BR Southeast	city densely populated	predominantly urban	Aglomeração Urbana de Piracicaba	outside São Paulo Metropolitan Region	Male	Male	24	Single		Asian	Bachelor or equivalent (incomplete)	Mini job/ Internship	No	No	No	No	No	Yes	No	0	1	No change	3	0	$2,325.32 to $6,975.97	4650.65	upper percentile income	Not quite healthy	Yes	No	No	No	No	No	No	No	No	No	No	No	No	No	No
1374	2020-11-09 22:07:56	Brazil	São Paulo	SP	Campinas	BR Southeast	city densely populated	predominantly urban	Região Metropolitana de Campinas	outside São Paulo Metropolitan Region	Female	Female	30	Single		Whites	University level (Bachelor/Master/Doctoral)	Full-time employed	No	Yes	No	No	Yes	No	No	3	0	Little change	4	0	$1,395.19 to $2,325.32	1860.26	middle percentile income	Very healthy	No	No	No	No	No	Yes	No	No	No	Yes	No	No	No	No	No
1058	2021-01-15 19:51:35	Brazil	São Paulo	SP	Campinas	BR Southeast	city densely populated	predominantly urban	Região Metropolitana de Campinas	outside São Paulo Metropolitan Region	Male	Male	27	Single		Blacks	University level (Bachelor/Master/Doctoral)	Full-time employed	No	No	No	No	Yes	No	No	2	0	Very little change	1	0	$465.06 to $1,395.19	930.13	Lower percentile income	Moderately healthy	Yes	No	No	No	No	No	No	No	No	No	No	No	No	No	No
1385	2020-11-09 18:41:48	Brazil	São Paulo	SP	Jundiaí	BR Southeast	city densely populated	predominantly urban	Aglomeração Urbana de Jundiaí	outside São Paulo Metropolitan Region	Female	Female	39	Married		Whites	University level (Bachelor/Master/Doctoral)	Full-time employed	Yes	No	No	No	No	No	No	2	0	Very little change	2	1	$2,325.32 to $6,975.97	4650.65	upper percentile income	Moderately healthy	No	No	No	No	No	No	No	No	No	No	No	No	No	No	No
1390	2020-11-09 16:41:53	Brazil	São Paulo	SP	Itu	BR Southeast	city densely populated	predominantly urban	Região Metropolitana de Sorocaba	outside São Paulo Metropolitan Region	Female	Female	23	Single		Asian	Bachelor or equivalent (incomplete)	Not employed (student, unemployed, retirees, pensioner)	No	No	No	No	No	Yes	No	0	1	No change	3	0	Preferred not to respond		0	Moderately healthy	Yes	No	No	No	No	No	No	No	No	No	No	No	No	No	No
1456	2020-10-27 15:45:14	Brazil	São Paulo	SP	Santa Rosa de Viterbo	BR Southeast	city densely populated	predominantly urban	Região Metropolitana de Ribeirão Preto	outside São Paulo Metropolitan Region	Female	Female	58	Divorced/ Living apart		Whites	University level (Bachelor/Master/Doctoral)	Part-time employed	No	No	No	No	Yes	No	No	2	0	Very little change	3	1	more than $6,975.97	6975.97	upper percentile income	Moderately healthy	Yes	No	No	No	No	No	No	No	No	No	No	No	No	No	No
1760	2020-09-20 15:30:28	Brazil	São Paulo	SP	Ribeirão Preto	BR Southeast	city densely populated	predominantly urban	Região Metropolitana de Ribeirão Preto	outside São Paulo Metropolitan Region	Male	Male	30	Single		Whites	University level (Bachelor/Master/Doctoral)	Full-time employed	No	No	No	No	Yes	No	No	2	0	Very little change	5	0	more than $6,975.97	6975.97	upper percentile income	Very healthy	Yes	No	No	No	No	No	No	No	No	No	No	No	No	No	No
1485	2020-10-26 20:10:58	Brazil	São Paulo	SP	Santa Rosa de Viterbo	BR Southeast	city densely populated	predominantly urban	Região Metropolitana de Ribeirão Preto	outside São Paulo Metropolitan Region	Female	Female	55	Single		Pardos	University level (Bachelor/Master/Doctoral)	Full-time employed	No	No	No	No	Yes	No	No	2	0	Very little change	3	0	$2,325.32 to $6,975.97	4650.65	upper percentile income	Not quite healthy	No	No	No	No	No	No	Yes	No	No	No	No	No	No	No	No
1182	2020-12-17 15:59:27	Brazil	São Paulo	SP	Ribeirão Preto	BR Southeast	city densely populated	predominantly urban	Região Metropolitana de Ribeirão Preto	outside São Paulo Metropolitan Region	Female	Female	39	Single		Whites	University level (Bachelor/Master/Doctoral)	Full-time employed	No	Yes	No	No	No	No	No	2	0	Very little change	1	0	$465.06 to $1,395.19	930.13	Lower percentile income	Not healthy at all	No	No	No	No	No	No	No	No	Yes	No	No	No	No	No	No
1506	2020-10-26 16:35:18	Brazil	São Paulo	SP	Santa Rosa de Viterbo	BR Southeast	city densely populated	predominantly urban	Região Metropolitana de Ribeirão Preto	outside São Paulo Metropolitan Region	Female	Female	47	Divorced/ Living apart		Whites	University level (Bachelor/Master/Doctoral)	Full-time employed	No	No	No	No	Yes	No	No	2	0	Very little change	2	1	$1,395.19 to $2,325.32	1860.26	middle percentile income	Not quite healthy	No	No	No	No	No	No	No	No	No	No	No	No	No	No	No
1327	2020-11-17 18:24:46	Brazil	São Paulo	SP	Guarujá	BR Southeast	city densely populated	predominantly urban	Região Metropolitana da Baixada Santista	outside São Paulo Metropolitan Region	Female	Female	59	Married		Whites	University level (Bachelor/Master/Doctoral)	Not employed (student, unemployed, retirees, pensioner)	No	Yes	No	No	No	No	No	2	0	Very little change	5	0	$2,325.32 to $6,975.97	4650.65	upper percentile income	Moderately healthy	No	Yes	No	No	No	Yes	Yes	Yes	Yes	No	No	No	No	No	No
1494	2020-10-26 18:48:02	Brazil	São Paulo	SP	Santa Rosa de Viterbo	BR Southeast	city densely populated	predominantly urban	Região Metropolitana de Ribeirão Preto	outside São Paulo Metropolitan Region	Female	Female	52	Married		Pardos	University level (Bachelor/Master/Doctoral)	Part-time employed	No	No	No	No	Yes	No	No	2	0	Very little change	3	0	$2,325.32 to $6,975.97	4650.65	upper percentile income	Moderately healthy	No	No	No	No	No	No	No	No	Yes	No	No	No	Yes	No	No
1608	2020-10-05 11:55:23	Brazil	São Paulo	SP	Piracicaba	BR Southeast	city densely populated	predominantly urban	Aglomeração Urbana de Piracicaba	outside São Paulo Metropolitan Region	Female	Female	68	Married		Whites	Technical post secondary higher education	Not employed (student, unemployed, retirees, pensioner)	No	No	No	No	Yes	No	No	2	0	Very little change	2	0	$1,395.19 to $2,325.32	1860.26	middle percentile income	Very healthy	No	No	No	No	No	Yes	Yes	No	Yes	No	No	No	No	No	No
1008	2021-01-20 00:54:58	Brazil	São Paulo	SP	Americana	BR Southeast	city densely populated	predominantly urban	Região Metropolitana de Campinas	outside São Paulo Metropolitan Region	Female	Female	36	Married		Whites	University level (Bachelor/Master/Doctoral)	Full-time employed	No	No	No	No	No	Yes	No	0	1	No change	3	0	$1,395.19 to $2,325.32	1860.26	middle percentile income	Moderately healthy	Yes	No	No	No	No	No	No	No	No	No	No	No	No	No	No
1758	2020-09-20 15:33:13	Brazil	São Paulo	SP	Ribeirão Preto	BR Southeast	city densely populated	predominantly urban	Região Metropolitana de Ribeirão Preto	outside São Paulo Metropolitan Region	Female	Female	20	Single		Pardos	Secondary education or equivalent	Not employed (student, unemployed, retirees, pensioner)	No	No	No	No	Yes	No	No	2	0	Very little change	4	0	$1,395.19 to $2,325.32	1860.26	middle percentile income	Not healthy at all	Yes	No	No	No	No	No	No	No	No	No	No	No	No	No	No
1476	2020-10-26 22:10:58	Brazil	São Paulo	SP	Ribeirão Preto	BR Southeast	city densely populated	predominantly urban	Região Metropolitana de Ribeirão Preto	outside São Paulo Metropolitan Region	Male	Male	33	Married		Pardos	Technical post secondary higher education	Full-time employed	Yes	No	No	No	No	No	No	2	0	Very little change	2	0	$465.06 to $1,395.19	930.13	Lower percentile income	Very healthy	Yes	No	No	No	No	No	No	No	No	No	No	No	No	No	No
1502	2020-10-26 17:37:42	Brazil	São Paulo	SP	Santa Rosa de Viterbo	BR Southeast	city densely populated	predominantly urban	Região Metropolitana de Ribeirão Preto	outside São Paulo Metropolitan Region	Female	Female	53	Married		Whites	University level (Bachelor/Master/Doctoral)	Full-time employed	No	No	No	No	Yes	No	No	2	0	Very little change	2	0	$2,325.32 to $6,975.97	4650.65	upper percentile income	Moderately healthy	No	No	No	No	Yes	No	No	No	No	No	No	No	No	No	No
1466	2020-10-27 11:54:30	Brazil	São Paulo	SP	Santa Rosa de Viterbo	BR Southeast	city densely populated	predominantly urban	Região Metropolitana de Ribeirão Preto	outside São Paulo Metropolitan Region	Male	Male	54	Married		Pardos	University level (Bachelor/Master/Doctoral)	Part-time employed	No	Yes	No	No	Yes	No	No	3	0	Little change	2	0	$1,395.19 to $2,325.32	1860.26	middle percentile income	Very healthy	No	No	No	No	No	No	No	No	Yes	No	No	No	No	No	No
1694	2020-09-22 23:58:48	Brazil	São Paulo	SP	Campinas	BR Southeast	city densely populated	predominantly urban	Região Metropolitana de Campinas	outside São Paulo Metropolitan Region	Female	Female	32	Single		Whites	University level (Bachelor/Master/Doctoral)	Full-time employed	No	No	No	No	Yes	No	No	2	0	Very little change	1	0	$465.06 to $1,395.19	930.13	Lower percentile income	Moderately healthy	Yes	No	No	No	No	No	No	No	No	No	No	No	No	No	No
1198	2020-12-17 13:36:17	Brazil	São Paulo	SP	Valinhos	BR Southeast	city densely populated	predominantly urban	Região Metropolitana de Campinas	outside São Paulo Metropolitan Region	Female	Female	25	Single		Whites	Bachelor or equivalent (incomplete)	Mini job/ Internship	No	No	Yes	No	No	No	No	2	0	Very little change	3	0	$465.06 to $1,395.19	930.13	Lower percentile income	Not healthy at all	No	No	No	No	No	Yes	No	Yes	No	No	No	No	No	No	No
1675	2020-09-23 02:56:38	Brazil	São Paulo	SP	Campinas	BR Southeast	city densely populated	predominantly urban	Região Metropolitana de Campinas	outside São Paulo Metropolitan Region	Female	Female	34	Married		Whites	University level (Bachelor/Master/Doctoral)	Not employed (student, unemployed, retirees, pensioner)	No	No	No	No	Yes	No	No	2	0	Very little change	2	0	$2,325.32 to $6,975.97	4650.65	upper percentile income	Moderately healthy	Yes	No	No	No	No	No	No	No	No	No	No	No	No	No	No
1600	2020-10-05 16:24:56	Brazil	São Paulo	SP	Americana	BR Southeast	city densely populated	predominantly urban	Região Metropolitana de Campinas	outside São Paulo Metropolitan Region	Female	Female	36	Married		Blacks	University level (Bachelor/Master/Doctoral)	Full-time employed	No	No	No	No	Yes	No	No	2	0	Very little change	2	1	$2,325.32 to $6,975.97	4650.65	upper percentile income	Very healthy	No	No	No	No	No	No	Yes	No	No	No	No	No	No	No	No
1512	2020-10-24 13:56:50	Brazil	São Paulo	SP	Itatiba	BR Southeast	city densely populated	predominantly urban	Região Metropolitana de Campinas	outside São Paulo Metropolitan Region	Female	Female	31	Married		Whites	University level (Bachelor/Master/Doctoral)	Full-time employed	No	No	No	No	Yes	No	No	2	0	Very little change	2	1	$1,395.19 to $2,325.32	1860.26	middle percentile income	Moderately healthy	Yes	No	No	No	No	No	No	No	No	No	No	No	No	No	No
1470	2020-10-27 09:46:54	Brazil	São Paulo	SP	Santa Rosa de Viterbo	BR Southeast	city densely populated	predominantly urban	Região Metropolitana de Ribeirão Preto	outside São Paulo Metropolitan Region	Female	Female	38	Married		Whites	University level (Bachelor/Master/Doctoral)	Full-time employed	No	No	No	No	Yes	No	No	2	0	Very little change	2	1	$465.06 to $1,395.19	930.13	Lower percentile income	Moderately healthy	Yes	No	No	No	No	No	No	No	No	No	No	No	No	No	No
1549	2020-10-18 03:27:58	Brazil	São Paulo	SP	Santos	BR Southeast	city densely populated	predominantly urban	Região Metropolitana da Baixada Santista	outside São Paulo Metropolitan Region	Female	Female	53	Married		Whites	University level (Bachelor/Master/Doctoral)	Full-time employed	No	No	No	No	No	Yes	No	0	1	No change	2	0	Preferred not to respond		0	Extremely healthy	Yes	No	No	No	No	No	No	No	No	No	No	No	No	No	No
1495	2020-10-26 18:41:22	Brazil	São Paulo	SP	Santa Rosa de Viterbo	BR Southeast	city densely populated	predominantly urban	Região Metropolitana de Ribeirão Preto	outside São Paulo Metropolitan Region	Female	Female	51	Single		Whites	University level (Bachelor/Master/Doctoral)	Part-time employed	No	No	No	No	Yes	No	No	2	0	Very little change	2	0	$465.06 to $1,395.19	930.13	Lower percentile income	Very healthy	No	No	No	No	No	No	No	No	No	No	No	No	No	No	No
1501	2020-10-26 17:38:05	Brazil	São Paulo	SP	Santa Rosa de Viterbo	BR Southeast	city densely populated	predominantly urban	Região Metropolitana de Ribeirão Preto	outside São Paulo Metropolitan Region	Female	Female	56	Married		Whites	University level (Bachelor/Master/Doctoral)	Full-time employed	No	No	No	No	Yes	No	No	2	0	Very little change	2	0	Preferred not to respond		0	Very healthy	No	No	No	Yes	No	No	No	No	No	No	No	No	No	No	No
1682	2020-09-23 00:57:45	Brazil	São Paulo	SP	Valinhos	BR Southeast	city densely populated	predominantly urban	Região Metropolitana de Campinas	outside São Paulo Metropolitan Region	Female	Female	24	Single		Whites	Bachelor or equivalent (incomplete)	Mini job/ Internship	No	No	No	No	Yes	No	No	2	0	Very little change	4	0	$2,325.32 to $6,975.97	4650.65	upper percentile income	Very healthy	No	No	No	No	No	Yes	No	No	No	No	No	No	No	No	No
1747	2020-09-20 18:45:21	Brazil	São Paulo	SP	Ribeirão Preto	BR Southeast	city densely populated	predominantly urban	Região Metropolitana de Ribeirão Preto	outside São Paulo Metropolitan Region	Female	Female	27	Single		Whites	Bachelor or equivalent (incomplete)	Not employed (student, unemployed, retirees, pensioner)	No	No	No	No	Yes	No	No	2	0	Very little change	3	0	$465.06 to $1,395.19	930.13	Lower percentile income	Not quite healthy	Yes	No	No	No	No	No	No	No	No	No	No	No	No	No	No
1498	2020-10-26 18:15:52	Brazil	São Paulo	SP	Santa Rosa de Viterbo	BR Southeast	city densely populated	predominantly urban	Região Metropolitana de Ribeirão Preto	outside São Paulo Metropolitan Region	Female	Female	44	Divorced/ Living apart		Whites	University level (Bachelor/Master/Doctoral)	Full-time employed	No	No	No	No	Yes	No	No	2	0	Very little change	3	0	$465.06 to $1,395.19	930.13	Lower percentile income	Moderately healthy	Yes	No	No	No	No	No	No	No	No	No	No	No	No	No	No
1333	2020-11-17 18:17:17	Brazil	São Paulo	SP	Campinas	BR Southeast	city densely populated	predominantly urban	Região Metropolitana de Campinas	outside São Paulo Metropolitan Region	Male	Male	58	Married		Pardos	Bachelor or equivalent (incomplete)	Full-time employed	No	No	No	No	Yes	No	No	2	0	Very little change	4	0	$2,325.32 to $6,975.97	4650.65	upper percentile income	Moderately healthy	No	No	No	No	No	No	No	No	Yes	No	No	No	No	No	No
1744	2020-09-20 19:13:17	Brazil	São Paulo	SP	Limeira	BR Southeast	city densely populated	predominantly urban	Aglomeração Urbana de Piracicaba	outside São Paulo Metropolitan Region	Female	Female	50	Married		Whites	Primary education or equivalent	Not employed (student, unemployed, retirees, pensioner)	No	No	No	Yes	No	No	No	2	0	Very little change	4	0	$1,395.19 to $2,325.32	1860.26	middle percentile income	Moderately healthy	No	Yes	No	No	No	No	No	No	No	No	No	No	No	No	No
1752	2020-09-20 16:46:56	Brazil	São Paulo	SP	Santa Rosa de Viterbo	BR Southeast	city densely populated	predominantly urban	Região Metropolitana de Ribeirão Preto	outside São Paulo Metropolitan Region	Female	Female	29	Living together in a registered civil partnership		Pardos	University level (Bachelor/Master/Doctoral)	Occasional or irregular employed	No	Yes	No	No	No	No	No	2	0	Very little change	2	1	$465.06 to $1,395.19	930.13	Lower percentile income	Not healthy at all	No	No	No	No	No	Yes	No	No	No	No	No	No	No	No	No
1497	2020-10-26 18:27:38	Brazil	São Paulo	SP	Santa Rosa de Viterbo	BR Southeast	city densely populated	predominantly urban	Região Metropolitana de Ribeirão Preto	outside São Paulo Metropolitan Region	Female	Female	43	Married		Whites	University level (Bachelor/Master/Doctoral)	Full-time employed	No	No	No	No	Yes	No	No	2	0	Very little change	4	1	Preferred not to respond		0	Moderately healthy	No	Yes	No	No	No	No	No	No	Yes	No	No	No	No	No	No
1477	2020-10-26 22:04:37	Brazil	São Paulo	SP	Santa Rosa de Viterbo	BR Southeast	city densely populated	predominantly urban	Região Metropolitana de Ribeirão Preto	outside São Paulo Metropolitan Region	Female	Female	73	Widowed		Whites	Secondary education or equivalent	Not employed (student, unemployed, retirees, pensioner)	No	No	No	No	No	Yes	No	0	1	No change	2	0	$465.06 to $1,395.19	930.13	Lower percentile income	Moderately healthy	No	No	No	No	No	No	Yes	No	Yes	No	No	No	No	No	No
1518	2020-10-24 03:09:23	Brazil	São Paulo	SP	Limeira	BR Southeast	city densely populated	predominantly urban	Aglomeração Urbana de Piracicaba	outside São Paulo Metropolitan Region	Female	Female	29	Single		Whites	University level (Bachelor/Master/Doctoral)	Full-time employed	Yes	No	No	No	No	No	No	2	0	Very little change	1	0	$1,395.19 to $2,325.32	1860.26	middle percentile income	Moderately healthy	Yes	No	No	No	No	No	No	No	No	No	No	No	No	No	No
1578	2020-10-08 02:52:08	Brazil	São Paulo	SP	Piracicaba	BR Southeast	city densely populated	predominantly urban	Aglomeração Urbana de Piracicaba	outside São Paulo Metropolitan Region	Female	Female	35	Single		Whites	University level (Bachelor/Master/Doctoral)	Full-time employed	Yes	No	No	No	Yes	No	No	3	0	Little change	2	0	$2,325.32 to $6,975.97	4650.65	upper percentile income	Not quite healthy	Yes	No	No	No	No	No	No	No	No	No	No	No	No	No	No
1426	2020-11-09 13:26:36	Brazil	São Paulo	SP	Indaiatuba	BR Southeast	city densely populated	predominantly urban	Região Metropolitana de Campinas	outside São Paulo Metropolitan Region	Female	Female	52	Married		Whites	University level (Bachelor/Master/Doctoral)	Full-time employed	No	No	No	No	Yes	No	No	2	0	Very little change	2	2	more than $6,975.97	6975.97	upper percentile income	Very healthy	No	No	No	No	No	Yes	No	No	No	No	No	No	No	No	No
1486	2020-10-26 20:03:44	Brazil	São Paulo	SP	Santa Rosa de Viterbo	BR Southeast	city densely populated	predominantly urban	Região Metropolitana de Ribeirão Preto	outside São Paulo Metropolitan Region	Male	Male	22	Single		Whites	Bachelor or equivalent (incomplete)	Occasional or irregular employed	No	No	No	No	No	Yes	No	0	1	No change	3	1	$1,395.19 to $2,325.32	1860.26	middle percentile income	Very healthy	Yes	No	No	No	No	No	No	No	No	No	No	No	No	No	No
1303	2020-11-17 21:06:21	Brazil	São Paulo	SP	Ribeirão Preto	BR Southeast	city densely populated	predominantly urban	Região Metropolitana de Ribeirão Preto	outside São Paulo Metropolitan Region	Male	Male	50	Married		Whites	Bachelor or equivalent (incomplete)	Full-time employed	No	No	No	No	No	Yes	No	0	1	No change	2	1	$2,325.32 to $6,975.97	4650.65	upper percentile income	Moderately healthy	Yes	No	No	No	No	No	No	No	No	No	No	No	No	No	No
1499	2020-10-26 18:13:55	Brazil	São Paulo	SP	Cravinhos	BR Southeast	city densely populated	predominantly urban	Região Metropolitana de Ribeirão Preto	outside São Paulo Metropolitan Region	Male	Male	34	Married		Whites	Technical post secondary higher education	Full-time employed	No	No	No	No	No	Yes	No	0	1	No change	2	3	$1,395.19 to $2,325.32	1860.26	middle percentile income	Not quite healthy	Yes	No	No	No	No	No	No	No	No	No	No	No	No	No	No
1070	2021-01-15 22:22:13	Brazil	São Paulo	SP	Campinas	BR Southeast	city densely populated	predominantly urban	Região Metropolitana de Campinas	outside São Paulo Metropolitan Region	Male	Male	54	Single		Whites	University level (Bachelor/Master/Doctoral)	Occasional or irregular employed	No	No	No	No	No	Yes	No	0	1	No change	2	0	Preferred not to respond		0	Not quite healthy	No	Yes	No	Yes	No	No	No	No	No	No	No	No	No	No	No
1205	2020-12-12 21:04:26	Brazil	São Paulo	SP	Jaguariúna	BR Southeast	city densely populated	predominantly urban	Região Metropolitana de Campinas	outside São Paulo Metropolitan Region	Female	Female	46	Married		Whites	University level (Bachelor/Master/Doctoral)	Full-time employed	No	No	No	No	Yes	No	No	2	0	Very little change	2	3	more than $6,975.97	6975.97	upper percentile income	Very healthy	Yes	No	No	No	No	No	No	No	No	No	No	No	No	No	No
1472	2020-10-27 02:22:57	Brazil	São Paulo	SP	Cravinhos	BR Southeast	city densely populated	predominantly urban	Região Metropolitana de Ribeirão Preto	outside São Paulo Metropolitan Region	Female	Female	53	Married		Whites	University level (Bachelor/Master/Doctoral)	Full-time employed	No	No	No	No	Yes	No	No	2	0	Very little change	2	0	$2,325.32 to $6,975.97	4650.65	upper percentile income	Not quite healthy	No	No	Yes	No	No	No	Yes	No	Yes	No	No	No	No	No	No
1612	2020-10-05 11:02:07	Brazil	São Paulo	SP	Campinas	BR Southeast	city densely populated	predominantly urban	Região Metropolitana de Campinas	outside São Paulo Metropolitan Region	Female	Female	41	Married		Whites	University level (Bachelor/Master/Doctoral)	Full-time employed	No	No	No	No	Yes	No	No	2	0	Very little change	2	2	$2,325.32 to $6,975.97	4650.65	upper percentile income	Moderately healthy	No	Yes	No	No	No	No	No	Yes	No	No	No	No	No	No	No
1699	2020-09-22 23:54:44	Brazil	São Paulo	SP	Campinas	BR Southeast	city densely populated	predominantly urban	Região Metropolitana de Campinas	outside São Paulo Metropolitan Region	Female	Female	35	Divorced/ Living apart		Whites	University level (Bachelor/Master/Doctoral)	Full-time employed	No	No	No	No	Yes	No	No	2	0	Very little change	1	0	$2,325.32 to $6,975.97	4650.65	upper percentile income	Moderately healthy	No	Yes	No	No	No	No	No	No	No	No	No	No	No	No	No
1467	2020-10-27 11:27:55	Brazil	São Paulo	SP	Santa Rosa de Viterbo	BR Southeast	city densely populated	predominantly urban	Região Metropolitana de Ribeirão Preto	outside São Paulo Metropolitan Region	Female	Female	42	Married		Whites	University level (Bachelor/Master/Doctoral)	Part-time employed	No	No	No	No	Yes	No	No	2	0	Very little change	1	1	$2,325.32 to $6,975.97	4650.65	upper percentile income	Very healthy	No	No	No	No	No	No	Yes	No	Yes	No	No	No	No	No	No
1264	2020-11-30 17:12:11	Brazil	São Paulo	SP	Campinas	BR Southeast	city densely populated	predominantly urban	Região Metropolitana de Campinas	outside São Paulo Metropolitan Region	Female	Female	35	Divorced/ Living apart		Whites	University level (Bachelor/Master/Doctoral)	Full-time employed	No	No	No	No	Yes	No	No	2	0	Very little change	1	0	$2,325.32 to $6,975.97	4650.65	upper percentile income	Not quite healthy	No	No	No	No	Yes	No	No	Yes	No	No	No	No	No	No	No
1756	2020-09-20 15:39:09	Brazil	São Paulo	SP	Serrana	BR Southeast	city densely populated	predominantly urban	Região Metropolitana de Ribeirão Preto	outside São Paulo Metropolitan Region	Female	Female	31	Living together in a registered civil partnership		Pardos	Secondary education or equivalent	Not employed (student, unemployed, retirees, pensioner)	No	No	No	No	No	No	Yes	0	0	Not answered	2	2	$2,325.32 to $6,975.97	4650.65	upper percentile income	Very healthy	No	No	No	No	No	No	No	No	No	No	No	No	No	No	No
1004	2021-01-21 20:59:44	Brazil	São Paulo	SP	Piracicaba	BR Southeast	city densely populated	predominantly urban	Aglomeração Urbana de Piracicaba	outside São Paulo Metropolitan Region	Female	Female	54	Married		Whites	University level (Bachelor/Master/Doctoral)	Not employed (student, unemployed, retirees, pensioner)	No	No	No	No	No	Yes	No	0	1	No change	3	0	more than $6,975.97	6975.97	upper percentile income	Very healthy	No	No	No	No	No	No	Yes	No	No	No	No	No	No	No	No
1345	2020-11-11 22:54:33	Brazil	São Paulo	SP	Santa Rosa de Viterbo	BR Southeast	city densely populated	predominantly urban	Região Metropolitana de Ribeirão Preto	outside São Paulo Metropolitan Region	Female	Female	63	Married		Pardos	Secondary education or equivalent	Full-time employed	No	Yes	No	Yes	No	No	No	3	0	Little change	2	0	$465.06 to $1,395.19	930.13	Lower percentile income	Very healthy	Yes	No	No	No	No	No	No	No	No	No	No	No	No	No	No
1283	2020-11-19 19:19:11	Brazil	São Paulo	SP	Jacarei	BR Southeast	city densely populated	predominantly urban	Região Metropolitana do Vale do Paraíba e Litoral Norte	outside São Paulo Metropolitan Region	Male	Male	45	Married		Pardos	University level (Bachelor/Master/Doctoral)	Full-time employed	No	No	No	No	Yes	No	No	2	0	Very little change	2	2	$1,395.19 to $2,325.32	1860.26	middle percentile income	Extremely healthy	Yes	No	No	No	No	No	No	No	No	No	No	No	No	No	No
1586	2020-10-06 19:14:35	Brazil	São Paulo	SP	Campinas	BR Southeast	city densely populated	predominantly urban	Região Metropolitana de Campinas	outside São Paulo Metropolitan Region	Male	Male	56	Divorced/ Living apart		Whites	University level (Bachelor/Master/Doctoral)	Full-time employed	No	No	No	No	Yes	No	No	2	0	Very little change	1	0	$2,325.32 to $6,975.97	4650.65	upper percentile income	Very healthy	No	No	No	No	No	No	No	No	Yes	No	No	No	No	No	No
1558	2020-10-17 21:35:19	Brazil	São Paulo	SP	Campinas	BR Southeast	city densely populated	predominantly urban	Região Metropolitana de Campinas	outside São Paulo Metropolitan Region	Male	Male	38	Single		Whites	University level (Bachelor/Master/Doctoral)	Not employed (student, unemployed, retirees, pensioner)	No	No	No	No	No	No	Yes	0	0	Not answered	4	1	more than $6,975.97	6975.97	upper percentile income	Very healthy	Yes	No	No	No	No	No	No	No	No	No	No	No	No	No	No
1448	2020-10-28 05:18:05	Brazil	São Paulo	SP	Ribeirão Preto	BR Southeast	city densely populated	predominantly urban	Região Metropolitana de Ribeirão Preto	outside São Paulo Metropolitan Region	Male	Male	22	Preferred not to respond		Whites	Bachelor or equivalent (incomplete)	Not employed (student, unemployed, retirees, pensioner)	No	Yes	No	No	No	No	No	2	0	Very little change	3	0	$2,325.32 to $6,975.97	4650.65	upper percentile income	Moderately healthy	No	No	No	No	Yes	No	No	No	No	No	No	No	No	No	No
1606	2020-10-05 12:45:54	Brazil	São Paulo	SP	Piracicaba	BR Southeast	city densely populated	predominantly urban	Aglomeração Urbana de Piracicaba	outside São Paulo Metropolitan Region	Female	Female	36	Divorced/ Living apart		Whites	University level (Bachelor/Master/Doctoral)	Full-time employed	Yes	No	No	No	No	No	No	2	0	Very little change	1	2	$2,325.32 to $6,975.97	4650.65	upper percentile income	Not quite healthy	No	No	No	No	No	No	No	No	No	No	No	No	No	No	No
1611	2020-10-05 11:20:56	Brazil	São Paulo	SP	Piracicaba	BR Southeast	city densely populated	predominantly urban	Aglomeração Urbana de Piracicaba	outside São Paulo Metropolitan Region	Female	Female	43	Married		Whites	University level (Bachelor/Master/Doctoral)	Part-time employed	No	No	No	No	No	No	Yes	0	0	Not answered	2	2	$465.06 to $1,395.19	930.13	Lower percentile income	Very healthy	Yes	No	No	No	No	No	No	No	No	No	No	No	No	No	No
1704	2020-09-22 23:07:42	Brazil	São Paulo	SP	Campinas	BR Southeast	city densely populated	predominantly urban	Região Metropolitana de Campinas	outside São Paulo Metropolitan Region	Female	Female	37	Married		Whites	University level (Bachelor/Master/Doctoral)	Full-time employed	No	No	No	No	Yes	No	No	2	0	Very little change	2	0	$1,395.19 to $2,325.32	1860.26	middle percentile income	Very healthy	Yes	No	No	No	No	No	No	No	No	No	No	No	No	No	No
1451	2020-10-27 21:09:31	Brazil	São Paulo	SP	Santa Rosa de Viterbo	BR Southeast	city densely populated	predominantly urban	Região Metropolitana de Ribeirão Preto	outside São Paulo Metropolitan Region	Female	Female	56	Married		Whites	University level (Bachelor/Master/Doctoral)	Part-time employed	No	No	No	No	Yes	No	No	2	0	Very little change	3	0	$2,325.32 to $6,975.97	4650.65	upper percentile income	Very healthy	Yes	No	No	No	No	No	No	No	No	No	No	No	No	No	No
1309	2020-11-17 20:11:30	Brazil	São Paulo	SP	Campinas	BR Southeast	city densely populated	predominantly urban	Região Metropolitana de Campinas	outside São Paulo Metropolitan Region	Male	Male	30	Living together in a registered civil partnership		Asian	University level (Bachelor/Master/Doctoral)	Full-time employed	No	No	No	No	Yes	No	No	2	0	Very little change	2	0	$2,325.32 to $6,975.97	4650.65	upper percentile income	Moderately healthy	Yes	No	No	No	No	No	No	No	No	No	No	No	No	No	No
1496	2020-10-26 18:29:10	Brazil	São Paulo	SP	Santa Rosa de Viterbo	BR Southeast	city densely populated	predominantly urban	Região Metropolitana de Ribeirão Preto	outside São Paulo Metropolitan Region	Female	Female	43	Married		Pardos	University level (Bachelor/Master/Doctoral)	Full-time employed	No	No	No	No	No	Yes	No	0	1	No change	3	0	$465.06 to $1,395.19	930.13	Lower percentile income	Moderately healthy	No	No	No	No	No	No	Yes	No	No	No	No	No	No	No	No
1762	2020-09-20 15:23:24	Brazil	São Paulo	SP	Santa Rosa de Viterbo	BR Southeast	city densely populated	predominantly urban	Região Metropolitana de Ribeirão Preto	outside São Paulo Metropolitan Region	Female	Female	55	Married		Pardos	University level (Bachelor/Master/Doctoral)	Full-time employed	No	No	No	No	Yes	No	No	2	0	Very little change	3	0	$2,325.32 to $6,975.97	4650.65	upper percentile income	Moderately healthy	No	No	No	No	No	No	Yes	No	No	No	No	No	No	No	No
1030	2021-01-17 23:30:06	Brazil	Sergipe	SE	Aracaju	BR Northeast	city densely populated	predominantly urban	Região Metropolitana de Aracaju	outside São Paulo Metropolitan Region	Female	Female	71	Married		Whites	University level (Bachelor/Master/Doctoral)	Not employed (student, unemployed, retirees, pensioner)	No	Yes	No	No	No	No	No	2	0	Very little change	3	0	$2,325.32 to $6,975.97	4650.65	upper percentile income	Moderately healthy	No	No	No	No	No	No	No	No	No	No	No	No	No	No	No
1811	2020-09-19 14:48:24	Brazil	Santa Catarina	SC	Indaial	BR South	city densely populated	predominantly urban	Região Metropolitana do Vale do Itajaí	outside São Paulo Metropolitan Region	Male	Male	50	Married		Whites	University level (Bachelor/Master/Doctoral)	Full-time employed	No	No	No	No	Yes	No	No	2	0	Very little change	2	2	$2,325.32 to $6,975.97	4650.65	upper percentile income	Moderately healthy	No	No	No	No	No	No	No	No	No	No	No	No	No	No	No
1627	2020-09-25 17:27:20	Brazil	Minas Gerais	MG	Belo Horizonte	BR Southeast	city densely populated	predominantly urban	Região Metropolitana de Belo Horizonte	outside São Paulo Metropolitan Region	Female	Female	32	Married		Whites	University level (Bachelor/Master/Doctoral)	Full-time employed	No	No	Yes	No	No	No	No	2	0	Very little change	2	0	$1,395.19 to $2,325.32	1860.26	middle percentile income	Moderately healthy	Yes	No	No	No	No	No	No	No	No	No	No	No	No	No	No
1005	2021-01-20 18:33:08	Brazil	Rio Grande do Sul	RS	Porto Alegre	BR South	city densely populated	predominantly urban	Região Metropolitana de Porto Alegre	outside São Paulo Metropolitan Region	Male	Male	40	Married		Undeclared	University level (Bachelor/Master/Doctoral)	Full-time employed	No	No	No	No	Yes	No	No	2	0	Very little change	2	0	$2,325.32 to $6,975.97	4650.65	upper percentile income	Moderately healthy	Yes	No	No	No	No	No	No	No	No	No	No	No	No	No	No
1042	2021-01-16 16:06:26	Brazil	Bahia	BA	Salvador	BR Northeast	city densely populated	predominantly urban	Região Metropolitana de Salvador	outside São Paulo Metropolitan Region	Male	Male	55	Married		Whites	University level (Bachelor/Master/Doctoral)	Full-time employed	No	No	No	No	No	Yes	No	0	1	No change	2	0	Preferred not to respond		0	Very healthy	Yes	No	No	No	No	No	No	No	No	No	No	No	No	No	No
1493	2020-10-26 18:51:22	Brazil	Rio de Janeiro	RJ	Rio de Janeiro	BR Southeast	city densely populated	predominantly urban	Região Metropolitana do Rio de Janeiro	outside São Paulo Metropolitan Region	Female	Female	66	Married		Whites	University level (Bachelor/Master/Doctoral)	Not employed (student, unemployed, retirees, pensioner)	No	No	No	No	No	Yes	No	0	1	No change	3	0	Preferred not to respond		0	Very healthy	No	No	No	No	No	No	No	No	Yes	No	No	No	No	No	No
1593	2020-10-05 23:32:55	Brazil	Santa Catarina	SC	Florianópolis	BR South	city densely populated	predominantly urban	Região Metropolitana de Florianópolis	outside São Paulo Metropolitan Region	Female	Female	74	Married		Whites	Secondary education or equivalent	Not employed (student, unemployed, retirees, pensioner)	No	No	No	No	No	No	Yes	0	0	Not answered	2	0	$2,325.32 to $6,975.97	4650.65	upper percentile income	Very healthy	No	No	No	No	No	No	Yes	No	No	No	No	No	Yes	No	No
1338	2020-11-17 11:12:03	Brazil	Bahia	BA	Salvador	BR Northeast	city densely populated	predominantly urban	Região Metropolitana de Salvador	outside São Paulo Metropolitan Region	Female	Female	40	Living together in a registered civil partnership		Pardos	University level (Bachelor/Master/Doctoral)	Full-time employed	No	No	No	No	Yes	No	No	2	0	Very little change	2	1	$2,325.32 to $6,975.97	4650.65	upper percentile income	Very healthy	Yes	No	No	No	No	No	No	No	No	No	No	No	No	No	No
1464	2020-10-27 13:03:14	Brazil	Rio de Janeiro	RJ	Rio de Janeiro	BR Southeast	city densely populated	predominantly urban	Região Metropolitana do Rio de Janeiro	outside São Paulo Metropolitan Region	Male	Male	64	Single		Whites	University level (Bachelor/Master/Doctoral)	Not employed (student, unemployed, retirees, pensioner)	No	No	No	No	Yes	No	No	2	0	Very little change	1	0	$2,325.32 to $6,975.97	4650.65	upper percentile income	Very healthy	No	No	No	No	No	No	No	No	Yes	No	No	No	No	No	No
1452	2020-10-27 17:50:53	Brazil	Rio de Janeiro	RJ	Rio de Janeiro	BR Southeast	city densely populated	predominantly urban	Região Metropolitana do Rio de Janeiro	outside São Paulo Metropolitan Region	Female	Female	65	Married		Whites	University level (Bachelor/Master/Doctoral)	Not employed (student, unemployed, retirees, pensioner)	No	No	No	No	No	Yes	No	0	1	No change	3	0	$2,325.32 to $6,975.97	4650.65	upper percentile income	Very healthy	Yes	No	No	No	No	No	No	No	No	No	No	No	No	No	No
1163	2020-12-17 23:02:55	Brazil	Espírito Santo	ES	Guarapari	BR Southeast	city densely populated	predominantly urban	Região Metropolitana da Grande Vitória	outside São Paulo Metropolitan Region	Female	Female	63	Married		Whites	Primary education or equivalent	Not employed (student, unemployed, retirees, pensioner)	No	No	No	No	No	No	Yes	0	0	Not answered	1	0	$465.06 to $1,395.19	930.13	Lower percentile income	Moderately healthy	No	Yes	No	No	No	No	No	No	No	No	No	No	No	No	No
1159	2020-12-17 23:49:45	Brazil	Rio Grande do Norte	RN	Natal	BR Northeast	city densely populated	predominantly urban	Região Metropolitana de Natal	outside São Paulo Metropolitan Region	Male	Male	63	Married		Whites	Bachelor or equivalent (incomplete)	Full-time employed	No	Yes	No	No	No	No	No	2	0	Very little change	3	1	$465.06 to $1,395.19	930.13	Lower percentile income	Very healthy	Yes	No	No	No	No	No	No	No	No	No	No	No	No	No	No
1348	2020-11-11 01:38:13	Brazil	Minas Gerais	MG	Belo Horizonte	BR Southeast	city densely populated	predominantly urban	Região Metropolitana de Belo Horizonte	outside São Paulo Metropolitan Region	Female	Female	28	Single		Blacks	University level (Bachelor/Master/Doctoral)	Full-time employed	No	Yes	No	No	No	No	No	2	0	Very little change	2	0	$465.06 to $1,395.19	930.13	Lower percentile income	Very healthy	Yes	No	No	No	No	No	No	No	No	No	No	No	No	No	No
1046	2021-01-16 13:46:49	Brazil	Bahia	BA	Salvador	BR Northeast	city densely populated	predominantly urban	Região Metropolitana de Salvador	outside São Paulo Metropolitan Region	Female	Female	61	Single		Whites	University level (Bachelor/Master/Doctoral)	Self-employed	No	No	No	No	Yes	No	No	2	0	Very little change	3	0	$2,325.32 to $6,975.97	4650.65	upper percentile income	Moderately healthy	No	No	No	No	No	Yes	Yes	No	No	No	No	No	No	No	No
1510	2020-10-24 19:09:19	Brazil	Ceará	CE	Sobral	BR Northeast	city densely populated	predominantly urban	Região Metropolitana de Sobral	outside São Paulo Metropolitan Region	Female	Female	34	Single		Whites	University level (Bachelor/Master/Doctoral)	Full-time employed	No	No	No	No	Yes	No	No	2	0	Very little change	1	0	$2,325.32 to $6,975.97	4650.65	upper percentile income	Extremely healthy	Yes	No	No	No	No	No	No	No	No	No	No	No	No	No	No
1478	2020-10-26 21:58:57	Brazil	Rio de Janeiro	RJ	Rio de Janeiro	BR Southeast	city densely populated	predominantly urban	Região Metropolitana do Rio de Janeiro	outside São Paulo Metropolitan Region	Male	Male	69	Married		Whites	University level (Bachelor/Master/Doctoral)	Not employed (student, unemployed, retirees, pensioner)	No	No	No	No	No	Yes	No	0	1	No change	3	0	$2,325.32 to $6,975.97	4650.65	upper percentile income	Moderately healthy	No	No	No	No	Yes	No	No	No	Yes	No	No	No	No	No	No
1481	2020-10-26 21:04:36	Brazil	Rio de Janeiro	RJ	Rio de Janeiro	BR Southeast	city densely populated	predominantly urban	Região Metropolitana do Rio de Janeiro	outside São Paulo Metropolitan Region	Female	Female	60	Divorced/ Living apart		Whites	University level (Bachelor/Master/Doctoral)	Full-time employed	No	No	No	No	Yes	No	No	2	0	Very little change	2	0	$2,325.32 to $6,975.97	4650.65	upper percentile income	Very healthy	Yes	No	No	No	No	No	No	Yes	No	No	No	No	No	No	No
1546	2020-10-18 16:48:16	Brazil	Ceará	CE	Sobral	BR Northeast	city densely populated	predominantly urban	Região Metropolitana de Sobral	outside São Paulo Metropolitan Region	Male	Male	35	Single		Whites	University level (Bachelor/Master/Doctoral)	Full-time employed	No	No	No	No	Yes	No	No	2	0	Very little change	3	0	$2,325.32 to $6,975.97	4650.65	upper percentile income	Very healthy	Yes	No	No	No	No	No	No	No	No	No	No	No	No	No	No
1071	2021-01-15 22:19:07	Brazil	Rio de Janeiro	RJ	Rio de Janeiro	BR Southeast	city densely populated	predominantly urban	Região Metropolitana do Rio de Janeiro	outside São Paulo Metropolitan Region	Female	Female	53	Divorced/ Living apart		Whites	University level (Bachelor/Master/Doctoral)	Part-time employed	No	No	No	No	Yes	No	No	2	0	Very little change	2	0	$2,325.32 to $6,975.97	4650.65	upper percentile income	Very healthy	Yes	No	No	No	No	No	No	No	No	No	No	No	No	No	No
1601	2020-10-05 16:22:38	Brazil	Santa Catarina	SC	Florianópolis	BR South	city densely populated	predominantly urban	Região Metropolitana de Florianópolis	outside São Paulo Metropolitan Region	Female	Female	69	Preferred not to respond		Whites	University level (Bachelor/Master/Doctoral)	Not employed (student, unemployed, retirees, pensioner)	No	No	No	No	No	No	Yes	0	0	Not answered	2	0	$2,325.32 to $6,975.97	4650.65	upper percentile income	Very healthy	No	No	No	No	No	No	Yes	No	Yes	No	No	No	No	No	No
1698	2020-09-22 23:54:46	Brazil	Minas Gerais	MG	Belo Horizonte	BR Southeast	city densely populated	predominantly urban	Região Metropolitana de Belo Horizonte	outside São Paulo Metropolitan Region	Male	Male	40	Divorced/ Living apart		Pardos	University level (Bachelor/Master/Doctoral)	Full-time employed	No	No	No	No	Yes	No	No	2	0	Very little change	1	0	$2,325.32 to $6,975.97	4650.65	upper percentile income	Not quite healthy	No	No	No	No	No	Yes	Yes	No	No	No	No	No	No	No	No
1480	2020-10-26 21:18:25	Brazil	Rio de Janeiro	RJ	Rio de Janeiro	BR Southeast	city densely populated	predominantly urban	Região Metropolitana do Rio de Janeiro	outside São Paulo Metropolitan Region	Female	Female	71	Single		Whites	University level (Bachelor/Master/Doctoral)	Not employed (student, unemployed, retirees, pensioner)	No	No	No	No	No	Yes	No	0	1	No change	1	0	$2,325.32 to $6,975.97	4650.65	upper percentile income	Very healthy	Yes	No	No	No	No	No	No	No	No	No	No	No	No	No	No
1265	2020-11-30 15:33:35	Brazil	Pará	PA	Belém	BR North	city densely populated	predominantly urban	Região Metropolitana de Belém	outside São Paulo Metropolitan Region	Male	Male	40	Single		Whites	University level (Bachelor/Master/Doctoral)	Full-time employed	No	No	No	No	Yes	No	No	2	0	Very little change	1	0	$2,325.32 to $6,975.97	4650.65	upper percentile income	Very healthy	Yes	No	No	No	No	No	No	No	No	No	No	No	No	No	No
1435	2020-11-05 08:32:36	Brazil	Rio de Janeiro	RJ	Rio de Janeiro	BR Southeast	city densely populated	predominantly urban	Região Metropolitana do Rio de Janeiro	outside São Paulo Metropolitan Region	Female	Female	58	Divorced/ Living apart		Whites	University level (Bachelor/Master/Doctoral)	Part-time employed	No	No	No	No	No	Yes	No	0	1	No change	3	0	$1,395.19 to $2,325.32	1860.26	middle percentile income	Moderately healthy	No	No	No	Yes	No	No	No	No	No	No	No	No	No	No	No
1587	2020-10-06 19:09:22	Brazil	Distrito Federal	DF	Brasília	BR Center west	city densely populated	predominantly urban	Região Integrada de Desenvolvimento do Distrito Federal e Entorno	outside São Paulo Metropolitan Region	Female	Female	33	Single		Blacks	University level (Bachelor/Master/Doctoral)	Full-time employed	No	No	No	No	Yes	No	No	2	0	Very little change	1	0	$2,325.32 to $6,975.97	4650.65	upper percentile income	Moderately healthy	No	Yes	No	No	No	No	No	Yes	No	No	No	Yes	No	No	No
1157	2020-12-18 01:29:03	Brazil	Sergipe	SE	Aracaju	BR Northeast	city densely populated	predominantly urban	Região Metropolitana de Aracaju	outside São Paulo Metropolitan Region	Female	Female	47	Single		Blacks	University level (Bachelor/Master/Doctoral)	Full-time employed	No	No	No	No	Yes	No	No	2	0	Very little change	1	0	$2,325.32 to $6,975.97	4650.65	upper percentile income	Very healthy	Yes	No	No	No	No	No	No	No	No	No	No	No	No	No	No
1446	2020-10-29 20:27:18	Brazil	Paraná	PR	Cascavel	BR South	intermediate densely areas towns and suburbs	predominantly urban	Região Metropolitana de Cascavel	outside São Paulo Metropolitan Region	Female	Female	48	Married		Whites	University level (Bachelor/Master/Doctoral)	Not employed (student, unemployed, retirees, pensioner)	No	No	No	No	Yes	No	No	2	0	Very little change	3	0	$1,395.19 to $2,325.32	1860.26	middle percentile income	Moderately healthy	No	No	No	No	No	No	No	No	Yes	No	No	No	No	No	No
1488	2020-10-26 19:57:17	Brazil	Rio de Janeiro	RJ	Rio de Janeiro	BR Southeast	city densely populated	predominantly urban	Região Metropolitana do Rio de Janeiro	outside São Paulo Metropolitan Region	Male	Male		Divorced/ Living apart		Whites	University level (Bachelor/Master/Doctoral)	Full-time employed	No	Yes	No	No	No	No	No	2	0	Very little change	1	0	$2,325.32 to $6,975.97	4650.65	upper percentile income	Extremely healthy	Yes	No	No	No	No	No	Yes	No	No	No	No	No	No	No	No
1605	2020-10-05 14:03:59	Brazil	Distrito Federal	DF	Brasília	BR Center west	city densely populated	predominantly urban	Região Integrada de Desenvolvimento do Distrito Federal e Entorno	outside São Paulo Metropolitan Region	Female	Female		Married		Whites	University level (Bachelor/Master/Doctoral)	Full-time employed	No	No	No	No	Yes	No	No	2	0	Very little change	2	0	more than $6,975.97	6975.97	upper percentile income	Moderately healthy	No	No	No	No	No	No	No	Yes	No	No	No	No	No	No	No
1404	2020-11-09 14:49:00	Brazil	Rio de Janeiro	RJ	Niterói	BR Southeast	city densely populated	predominantly urban	Região Metropolitana do Rio de Janeiro	outside São Paulo Metropolitan Region	Female	Female	38	Divorced/ Living apart		Whites	University level (Bachelor/Master/Doctoral)	Full-time employed	No	No	No	No	Yes	No	No	2	0	Very little change	1	0	$2,325.32 to $6,975.97	4650.65	upper percentile income	Very healthy	Yes	No	No	No	No	No	No	No	No	No	No	No	No	No	No
1232	2020-12-02 23:05:58	Brazil	Minas Gerais	MG	Sabará	BR Southeast	city densely populated	predominantly urban	Região Metropolitana de Belo Horizonte	outside São Paulo Metropolitan Region	Male	Male	39	Married		Blacks	Bachelor or equivalent (incomplete)	Full-time employed	Yes	No	No	No	No	No	No	2	0	Very little change	2	1	$465.06 to $1,395.19	930.13	Lower percentile income	Moderately healthy	No	No	No	No	No	Yes	No	No	No	No	No	No	No	No	No
1111	2021-01-15 16:40:02	Brazil	Paraná	PR	Londrina	BR South	city densely populated	predominantly urban	Região Metropolitana de Londrina	outside São Paulo Metropolitan Region	Female	Female	45	Married		Whites	University level (Bachelor/Master/Doctoral)	Full-time employed	No	No	No	No	Yes	No	No	2	0	Very little change	3	0	more than $6,975.97	6975.97	upper percentile income	Very healthy	No	No	No	No	No	No	Yes	No	No	No	No	No	Yes	No	No
1130	2020-12-22 00:37:19	Brazil	Espírito Santo	ES	Vila Velha	BR Southeast	city densely populated	predominantly urban	Região Metropolitana da Grande Vitória	outside São Paulo Metropolitan Region	Female	Female	35	Single		Whites	University level (Bachelor/Master/Doctoral)	Part-time employed	No	No	No	No	No	Yes	No	0	1	No change	3	0	$2,325.32 to $6,975.97	4650.65	upper percentile income	Very healthy	Yes	No	No	No	No	No	No	No	No	No	No	No	No	No	No
1509	2020-10-24 19:38:08	Brazil	Distrito Federal	DF	Brasília	BR Center west	city densely populated	predominantly urban	Região Integrada de Desenvolvimento do Distrito Federal e Entorno	outside São Paulo Metropolitan Region	Female	Female	49	Single		Whites	University level (Bachelor/Master/Doctoral)	Part-time employed	Yes	Yes	Yes	No	Yes	No	No	5	0	Very big change	1	0	$1,395.19 to $2,325.32	1860.26	middle percentile income	Very healthy	No	No	No	No	No	No	Yes	No	No	No	No	No	No	No	No
1129	2020-12-26 13:27:49	Brazil	Rio de Janeiro	RJ	Rio de Janeiro	BR Southeast	city densely populated	predominantly urban	Região Metropolitana do Rio de Janeiro	outside São Paulo Metropolitan Region	Female	Female	54	Married		Whites	University level (Bachelor/Master/Doctoral)	Not employed (student, unemployed, retirees, pensioner)	No	No	No	No	No	Yes	No	0	1	No change	2	0	$2,325.32 to $6,975.97	4650.65	upper percentile income	Moderately healthy	No	No	No	No	No	No	No	Yes	No	No	No	No	No	No	No
1040	2021-01-16 19:28:43	Brazil	Rio de Janeiro	RJ	Rio de Janeiro	BR Southeast	city densely populated	predominantly urban	Região Metropolitana do Rio de Janeiro	outside São Paulo Metropolitan Region	Female	Female	49	Divorced/ Living apart		Whites	University level (Bachelor/Master/Doctoral)	Full-time employed	No	No	No	No	No	Yes	No	0	1	No change	1	0	$2,325.32 to $6,975.97	4650.65	upper percentile income	Moderately healthy	Yes	No	No	No	No	No	No	No	No	No	No	No	No	No	No
1793	2020-09-19 22:19:27	Brazil	Paraná	PR	Curitiba	BR South	city densely populated	predominantly urban	Região Metropolitana de Curitiba	outside São Paulo Metropolitan Region	Male	Male	65	Married		Whites	University level (Bachelor/Master/Doctoral)	Not employed (student, unemployed, retirees, pensioner)	Yes	No	No	No	No	No	No	2	0	Very little change	2	0	$2,325.32 to $6,975.97	4650.65	upper percentile income	Moderately healthy	No	No	No	No	No	Yes	Yes	No	No	No	No	No	No	No	No
1275	2020-11-27 14:39:11	Brazil	Minas Gerais	MG	Belo Horizonte	BR Southeast	city densely populated	predominantly urban	Região Metropolitana de Belo Horizonte	outside São Paulo Metropolitan Region	Male	Male	54	Single		Pardos	University level (Bachelor/Master/Doctoral)	Full-time employed	Yes	No	No	No	No	No	No	2	0	Very little change	1	0	$2,325.32 to $6,975.97	4650.65	upper percentile income	Very healthy	No	Yes	No	No	No	No	No	No	Yes	No	No	No	No	No	No
1277	2020-11-27 14:13:11	Brazil	Minas Gerais	MG	Belo Horizonte	BR Southeast	city densely populated	predominantly urban	Região Metropolitana de Belo Horizonte	outside São Paulo Metropolitan Region	Female	Female	31	Single		Pardos	University level (Bachelor/Master/Doctoral)	Not employed (student, unemployed, retirees, pensioner)	No	No	No	No	No	Yes	No	0	1	No change	5	0	$1,395.19 to $2,325.32	1860.26	middle percentile income	Very healthy	No	No	No	No	No	Yes	No	No	No	No	No	No	No	No	No
1101	2021-01-15 19:00:09	Brazil	Rio Grande do Sul	RS	Porto Alegre	BR South	city densely populated	predominantly urban	Região Metropolitana de Porto Alegre	outside São Paulo Metropolitan Region	Female	Female	59	Married		Whites	Bachelor or equivalent (incomplete)	Part-time employed	No	Yes	No	No	No	No	No	2	0	Very little change	2	0	$465.06 to $1,395.19	930.13	Lower percentile income	Moderately healthy	Yes	No	No	No	No	No	No	No	No	No	No	No	No	No	No
1487	2020-10-26 19:59:53	Brazil	Rio Grande do Sul	RS	Porto Alegre	BR South	city densely populated	predominantly urban	Região Metropolitana de Porto Alegre	outside São Paulo Metropolitan Region	Female	Female	64	Divorced/ Living apart		Whites	University level (Bachelor/Master/Doctoral)	Full-time employed	No	No	No	No	Yes	No	No	2	0	Very little change	1	0	$2,325.32 to $6,975.97	4650.65	upper percentile income	Very healthy	No	No	No	No	No	No	No	No	No	No	No	Yes	No	No	No
1583	2020-10-07 14:09:13	Brazil	Distrito Federal	DF	Brasília	BR Center west	city densely populated	predominantly urban	Região Integrada de Desenvolvimento do Distrito Federal e Entorno	outside São Paulo Metropolitan Region	Male	Male	36	Living together in a registered civil partnership		Pardos	Bachelor or equivalent (incomplete)	Full-time employed	No	No	No	No	Yes	No	No	2	0	Very little change	2	0	$2,325.32 to $6,975.97	4650.65	upper percentile income	Not quite healthy	No	No	No	No	No	No	No	No	No	No	No	No	No	No	No
1255	2020-12-01 13:50:03	Brazil	Distrito Federal	DF	Brasília	BR Center west	city densely populated	predominantly urban	Região Integrada de Desenvolvimento do Distrito Federal e Entorno	outside São Paulo Metropolitan Region	Male	Male	42	Married		Whites	University level (Bachelor/Master/Doctoral)	Full-time employed	No	No	No	No	No	Yes	No	0	1	No change	3	1	more than $6,975.97	6975.97	upper percentile income	Very healthy	Yes	No	No	No	No	No	No	No	No	No	No	No	No	No	No
1674	2020-09-23 02:59:46	Brazil	Minas Gerais	MG	Ipatinga	BR Southeast	city densely populated	predominantly urban	Região Metropolitana do Vale do Aço	outside São Paulo Metropolitan Region	Female	Female	67	Married		Whites	University level (Bachelor/Master/Doctoral)	Not employed (student, unemployed, retirees, pensioner)	No	No	No	No	No	No	Yes	0	0	Not answered	2	0	$2,325.32 to $6,975.97	4650.65	upper percentile income	Very healthy	No	No	No	No	No	No	No	No	No	No	Yes	No	No	No	No
1206	2020-12-12 21:03:38	Brazil	Rio de Janeiro	RJ	Rio de Janeiro	BR Southeast	city densely populated	predominantly urban	Região Metropolitana do Rio de Janeiro	outside São Paulo Metropolitan Region	Female	Female	58	Married		Whites	University level (Bachelor/Master/Doctoral)	Not employed (student, unemployed, retirees, pensioner)	No	No	No	No	No	Yes	No	0	1	No change	4	0	more than $6,975.97	6975.97	upper percentile income	Moderately healthy	No	No	No	No	No	No	No	No	Yes	No	No	No	No	No	No
1508	2020-10-25 18:07:33	Brazil	Distrito Federal	DF	Brasília	BR Center west	city densely populated	predominantly urban	Região Integrada de Desenvolvimento do Distrito Federal e Entorno	outside São Paulo Metropolitan Region	Female	Female	73	Widowed		Whites	University level (Bachelor/Master/Doctoral)	Not employed (student, unemployed, retirees, pensioner)	No	No	No	No	Yes	No	No	2	0	Very little change	1	0	$2,325.32 to $6,975.97	4650.65	upper percentile income	Moderately healthy	No	Yes	No	No	No	No	Yes	Yes	No	No	No	No	No	No	No
1781	2020-09-20 01:35:59	Brazil	Ceará	CE	Paracuru	BR Northeast	intermediate densely areas towns and suburbs	intermediate, adjacent	Região Metropolitana de Fortaleza	outside São Paulo Metropolitan Region	Female	Female	56	Divorced/ Living apart		Whites	University level (Bachelor/Master/Doctoral)	Occasional or irregular employed	No	Yes	Yes	Yes	No	No	No	4	0	Big change	1	0	$465.06 to $1,395.19	930.13	Lower percentile income	Moderately healthy	No	No	No	No	No	Yes	No	No	No	No	Yes	No	No	No	No
1127	2021-01-07 22:12:06	Brazil	Santa Catarina	SC	Florianópolis	BR South	city densely populated	predominantly urban	Região Metropolitana de Florianópolis	outside São Paulo Metropolitan Region	Male	Male	30	Single		Undeclared	University level (Bachelor/Master/Doctoral)	Full-time employed	No	No	No	No	Yes	No	No	2	0	Very little change	4	0	$2,325.32 to $6,975.97	4650.65	upper percentile income	Very healthy	Yes	No	No	No	No	No	No	No	No	No	No	No	No	No	No
1816	2020-09-19 14:18:27	Brazil	Rio de Janeiro	RJ	Rio de Janeiro	BR Southeast	city densely populated	predominantly urban	Região Metropolitana do Rio de Janeiro	outside São Paulo Metropolitan Region	Female	Female	65	Married		Whites	University level (Bachelor/Master/Doctoral)	Not employed (student, unemployed, retirees, pensioner)	No	No	No	No	Yes	No	No	2	0	Very little change	1	0	more than $6,975.97	6975.97	upper percentile income	Very healthy	No	No	No	No	No	No	Yes	No	No	No	No	No	No	No	No
1465	2020-10-27 13:01:28	Brazil	Rio de Janeiro	RJ	Rio de Janeiro	BR Southeast	city densely populated	predominantly urban	Região Metropolitana do Rio de Janeiro	outside São Paulo Metropolitan Region	Female	Female	54	Divorced/ Living apart		Whites	University level (Bachelor/Master/Doctoral)	Part-time employed	No	No	No	No	No	Yes	No	0	1	No change	1	0	more than $6,975.97	6975.97	upper percentile income	Extremely healthy	Yes	No	No	No	No	No	No	No	No	No	No	No	No	No	No
1175	2020-12-17 18:32:33	Brazil	Rio Grande do Norte	RN	Natal	BR Northeast	city densely populated	predominantly urban	Região Metropolitana de Natal	outside São Paulo Metropolitan Region	Male	Male	61	Married		Pardos	Secondary education or equivalent	Self-employed	No	No	No	No	No	Yes	No	0	1	No change	3	0	$1,395.19 to $2,325.32	1860.26	middle percentile income	Moderately healthy	No	No	No	No	No	No	Yes	No	No	No	No	No	No	No	No
1462	2020-10-27 13:42:18	Brazil	Distrito Federal	DF	Brasília	BR Center west	city densely populated	predominantly urban	Região Integrada de Desenvolvimento do Distrito Federal e Entorno	outside São Paulo Metropolitan Region	Female	Female	53	Married		Whites	University level (Bachelor/Master/Doctoral)	Full-time employed	No	No	No	No	No	No	Yes	0	0	Not answered	2	0	$2,325.32 to $6,975.97	4650.65	upper percentile income	Moderately healthy	No	No	No	No	No	No	No	Yes	No	No	No	No	No	No	No
1043	2021-01-16 14:27:56	Brazil	Santa Catarina	SC	Brusque	BR South	intermediate densely areas towns and suburbs	predominantly urban	Região Metropolitana do Vale do Itajaí	outside São Paulo Metropolitan Region	Male	Male	57	Married		Whites	University level (Bachelor/Master/Doctoral)	Full-time employed	No	No	No	No	No	Yes	No	0	1	No change	4	0	$2,325.32 to $6,975.97	4650.65	upper percentile income	Moderately healthy	Yes	No	No	No	No	No	No	No	No	No	No	No	No	No	No
1273	2020-11-27 16:35:09	Brazil	Pará	PA	Belém	BR North	city densely populated	predominantly urban	Região Metropolitana de Belém	outside São Paulo Metropolitan Region	Female	Female	41	Married		Pardos	University level (Bachelor/Master/Doctoral)	Full-time employed	Yes	Yes	No	No	Yes	No	No	4	0	Big change	2	0	$2,325.32 to $6,975.97	4650.65	upper percentile income	Not quite healthy	Yes	No	No	No	No	No	No	No	No	No	No	No	No	No	No
1047	2021-01-16 13:45:30	Brazil	Bahia	BA	Salvador	BR Northeast	city densely populated	predominantly urban	Região Metropolitana de Salvador	outside São Paulo Metropolitan Region	Female	Female	65	Divorced/ Living apart		Whites	Bachelor or equivalent (incomplete)	Not employed (student, unemployed, retirees, pensioner)	No	No	No	No	No	Yes	No	0	1	No change	4	0	$2,325.32 to $6,975.97	4650.65	upper percentile income	Moderately healthy	No	Yes	No	No	No	No	No	No	No	No	No	No	No	No	No
1138	2020-12-19 14:39:54	Brazil	Santa Catarina	SC	Florianópolis	BR South	city densely populated	predominantly urban	Região Metropolitana de Florianópolis	outside São Paulo Metropolitan Region	Female	Female	29	Single		Whites	University level (Bachelor/Master/Doctoral)	Occasional or irregular employed	No	No	No	No	No	Yes	No	0	1	No change	4	0	$2,325.32 to $6,975.97	4650.65	upper percentile income	Moderately healthy	Yes	No	No	No	No	No	No	No	No	No	No	No	No	No	No
1252	2020-12-01 14:24:31	Brazil	Minas Gerais	MG	Belo Horizonte	BR Southeast	city densely populated	predominantly urban	Região Metropolitana de Belo Horizonte	outside São Paulo Metropolitan Region	Female	Female	29	Living together in a registered civil partnership		Pardos	University level (Bachelor/Master/Doctoral)	Full-time employed	No	No	No	No	Yes	No	No	2	0	Very little change	2	0	Preferred not to respond		0	Moderately healthy	No	No	No	Yes	No	No	No	Yes	No	No	No	No	No	No	No
1044	2021-01-16 14:13:46	Brazil	Bahia	BA	Salvador	BR Northeast	city densely populated	predominantly urban	Região Metropolitana de Salvador	outside São Paulo Metropolitan Region	Female	Female	42	Single		Whites	University level (Bachelor/Master/Doctoral)	Full-time employed	Yes	No	No	No	No	No	No	2	0	Very little change	4	1	$2,325.32 to $6,975.97	4650.65	upper percentile income	Extremely healthy	Yes	No	No	No	No	No	No	No	No	No	No	No	No	No	No
1663	2020-09-23 13:11:29	Brazil	Minas Gerais	MG	Belo Horizonte	BR Southeast	city densely populated	predominantly urban	Região Metropolitana de Belo Horizonte	outside São Paulo Metropolitan Region	Male	Male	39	Living together in a registered civil partnership		Pardos	University level (Bachelor/Master/Doctoral)	Full-time employed	No	No	No	No	No	No	Yes	0	0	Not answered	1	1	$2,325.32 to $6,975.97	4650.65	upper percentile income	Moderately healthy	No	No	No	No	No	No	No	No	Yes	No	No	No	No	No	No
1750	2020-09-20 17:28:13	Brazil	Rio de Janeiro	RJ	Rio de Janeiro	BR Southeast	city densely populated	predominantly urban	Região Metropolitana do Rio de Janeiro	outside São Paulo Metropolitan Region	Female	Female	58	Married		Whites	University level (Bachelor/Master/Doctoral)	Part-time employed	No	No	No	No	Yes	No	No	2	0	Very little change	2	0	$2,325.32 to $6,975.97	4650.65	upper percentile income	Very healthy	No	No	No	No	No	No	No	No	Yes	No	No	No	No	No	No
1815	2020-09-19 14:18:18	Brazil	Rio de Janeiro	RJ	Rio de Janeiro	BR Southeast	city densely populated	predominantly urban	Região Metropolitana do Rio de Janeiro	outside São Paulo Metropolitan Region	Male	Male	66	Married		Whites	University level (Bachelor/Master/Doctoral)	Part-time employed	No	No	No	No	Yes	No	No	2	0	Very little change	1	0	more than $6,975.97	6975.97	upper percentile income	Very healthy	Yes	No	No	No	No	No	No	No	No	No	No	No	No	No	No
1176	2020-12-17 18:16:30	Brazil	Rio Grande do Norte	RN	Natal	BR Northeast	city densely populated	predominantly urban	Região Metropolitana de Natal	outside São Paulo Metropolitan Region	Female	Female	58	Married		Blacks	University level (Bachelor/Master/Doctoral)	Part-time employed	No	Yes	No	No	No	No	No	2	0	Very little change	2	0	$1,395.19 to $2,325.32	1860.26	middle percentile income	Very healthy	No	No	No	No	No	No	No	Yes	No	No	No	No	No	No	No
1437	2020-11-03 13:43:09	Brazil	Rio Grande do Sul	RS	Porto Alegre	BR South	city densely populated	predominantly urban	Região Metropolitana de Porto Alegre	outside São Paulo Metropolitan Region	Female	Female	57	Married		Whites	University level (Bachelor/Master/Doctoral)	Not employed (student, unemployed, retirees, pensioner)	No	No	No	No	No	Yes	No	0	1	No change	2	2	$2,325.32 to $6,975.97	4650.65	upper percentile income	Moderately healthy	No	No	No	No	No	No	No	No	Yes	No	No	No	No	No	No
1086	2021-01-15 20:10:39	Brazil	Rio de Janeiro	RJ	Rio de Janeiro	BR Southeast	city densely populated	predominantly urban	Região Metropolitana do Rio de Janeiro	outside São Paulo Metropolitan Region	Female	Female	42	Married		Whites	University level (Bachelor/Master/Doctoral)	Full-time employed	No	No	No	No	No	Yes	No	0	1	No change	2	1	$2,325.32 to $6,975.97	4650.65	upper percentile income	Very healthy	No	No	No	No	No	No	No	No	No	No	No	No	No	No	No
1591	2020-10-06 01:18:23	Brazil	Santa Catarina	SC	Florianópolis	BR South	city densely populated	predominantly urban	Região Metropolitana de Florianópolis	outside São Paulo Metropolitan Region	Female	Female	66	Divorced/ Living apart		Whites	University level (Bachelor/Master/Doctoral)	Not employed (student, unemployed, retirees, pensioner)	No	No	No	No	No	No	Yes	0	0	Not answered	2	0	$2,325.32 to $6,975.97	4650.65	upper percentile income	Moderately healthy	No	No	No	No	No	Yes	Yes	No	Yes	No	No	No	No	No	No
1691	2020-09-23 00:17:54	Brazil	Ceará	CE	Cascavel	BR Northeast	city densely populated	predominantly urban	Região Metropolitana de Fortaleza	outside São Paulo Metropolitan Region	Female	Female	27	Single		Pardos	University level (Bachelor/Master/Doctoral)	Full-time employed	Yes	No	No	No	No	No	No	2	0	Very little change	2	0	$1,395.19 to $2,325.32	1860.26	middle percentile income	Moderately healthy	Yes	No	No	No	No	No	No	No	No	No	No	No	No	No	No
1692	2020-09-23 00:16:55	Brazil	Distrito Federal	DF	Brasília	BR Center west	city densely populated	predominantly urban	Região Integrada de Desenvolvimento do Distrito Federal e Entorno	outside São Paulo Metropolitan Region	Female	Female	61	Divorced/ Living apart			University level (Bachelor/Master/Doctoral)	Full-time employed	No	No	No	No	Yes	No	No	2	0	Very little change	1	0	$2,325.32 to $6,975.97	4650.65	upper percentile income	Moderately healthy	No	No	No	No	No	No	Yes	No	No	No	No	No	No	No	No
1644	2020-09-24 03:11:05	Brazil	Minas Gerais	MG	Belo Horizonte	BR Southeast	city densely populated	predominantly urban	Região Metropolitana de Belo Horizonte	outside São Paulo Metropolitan Region	Female	Female	67	Divorced/ Living apart		Whites	University level (Bachelor/Master/Doctoral)	Not employed (student, unemployed, retirees, pensioner)	No	No	No	No	No	No	Yes	0	0	Not answered	3	0	$465.06 to $1,395.19	930.13	Lower percentile income	Very healthy	No	No	No	No	No	No	Yes	No	Yes	No	No	No	No	No	No
1208	2020-12-12 16:48:13	Brazil	Rio de Janeiro	RJ	Rio de Janeiro	BR Southeast	city densely populated	predominantly urban	Região Metropolitana do Rio de Janeiro	outside São Paulo Metropolitan Region	Female	Female	36	Married		Whites	University level (Bachelor/Master/Doctoral)	Not employed (student, unemployed, retirees, pensioner)	No	Yes	No	No	No	No	No	2	0	Very little change	5	2	more than $6,975.97	6975.97	upper percentile income	Moderately healthy	Yes	No	No	No	No	No	No	No	No	No	No	No	No	No	No
1132	2020-12-21 01:51:52	Brazil	Rio Grande do Sul	RS	Porto Alegre	BR South	city densely populated	predominantly urban	Região Metropolitana de Porto Alegre	outside São Paulo Metropolitan Region	Female	Female	42	Single		Whites	University level (Bachelor/Master/Doctoral)	Full-time employed	No	Yes	No	No	No	No	No	2	0	Very little change	2	1	$2,325.32 to $6,975.97	4650.65	upper percentile income	Very healthy	Yes	No	No	No	No	No	No	No	No	No	No	No	No	No	No
1482	2020-10-26 20:31:14	Brazil	Rio de Janeiro	RJ	Rio de Janeiro	BR Southeast	city densely populated	predominantly urban	Região Metropolitana do Rio de Janeiro	outside São Paulo Metropolitan Region	Female	Female	65	Single		Whites	University level (Bachelor/Master/Doctoral)	Not employed (student, unemployed, retirees, pensioner)	No	No	No	No	No	Yes	No	0	1	No change	4	1	$2,325.32 to $6,975.97	4650.65	upper percentile income	Moderately healthy	Yes	Yes	No	No	Yes	No	No	No	No	No	No	No	No	No	No
1489	2020-10-26 19:52:12	Brazil	Rio de Janeiro	RJ	Rio de Janeiro	BR Southeast	city densely populated	predominantly urban	Região Metropolitana do Rio de Janeiro	outside São Paulo Metropolitan Region	Male	Male	60	Married		Whites	University level (Bachelor/Master/Doctoral)	Full-time employed	No	No	Yes	No	No	No	No	2	0	Very little change	2	0	$2,325.32 to $6,975.97	4650.65	upper percentile income	Very healthy	Yes	No	No	No	No	No	No	No	No	No	No	No	No	No	No
1570	2020-10-11 17:05:21	Brazil	Santa Catarina	SC	Florianópolis	BR South	city densely populated	predominantly urban	Região Metropolitana de Florianópolis	outside São Paulo Metropolitan Region	Female	Female	24	Single		Whites	Bachelor or equivalent (incomplete)	Not employed (student, unemployed, retirees, pensioner)	No	No	No	No	Yes	No	No	2	0	Very little change	4	0	$2,325.32 to $6,975.97	4650.65	upper percentile income	Moderately healthy	Yes	No	No	No	No	No	No	No	No	No	No	No	No	No	No
1742	2020-09-20 21:46:12	Brazil	Rio de Janeiro	RJ	Rio de Janeiro	BR Southeast	city densely populated	predominantly urban	Região Metropolitana do Rio de Janeiro	outside São Paulo Metropolitan Region	Female	Female	62	Married		Whites	University level (Bachelor/Master/Doctoral)	Part-time employed	No	No	No	No	Yes	No	No	2	0	Very little change	2	0	Preferred not to respond		0	Moderately healthy	No	No	No	No	No	Yes	No	No	No	No	No	No	No	No	No
1168	2020-12-17 21:09:53	Brazil	Rio Grande do Norte	RN	Natal	BR Northeast	city densely populated	predominantly urban	Região Metropolitana de Natal	outside São Paulo Metropolitan Region	Male	Male	58	Married		Pardos	Secondary education (incomplete)	Part-time employed	No	No	No	No	No	Yes	No	0	1	No change	3	0	$1,395.19 to $2,325.32	1860.26	middle percentile income	Moderately healthy	Yes	No	No	No	No	No	No	No	No	No	No	No	No	No	No
1662	2020-09-23 12:47:03	Brazil	Paraná	PR	Curitiba	BR South	city densely populated	predominantly urban	Região Metropolitana de Curitiba	outside São Paulo Metropolitan Region	Male	Male	33	Single		Whites	University level (Bachelor/Master/Doctoral)	Full-time employed	No	No	No	No	Yes	No	No	2	0	Very little change	1	0	$2,325.32 to $6,975.97	4650.65	upper percentile income	Very healthy	Yes	No	No	No	No	No	No	No	No	No	No	No	No	No	No
1069	2021-01-15 22:30:59	Brazil	Bahia	BA	Salvador	BR Northeast	city densely populated	predominantly urban	Região Metropolitana de Salvador	outside São Paulo Metropolitan Region	Female	Female	60	Married		Whites	University level (Bachelor/Master/Doctoral)	Not employed (student, unemployed, retirees, pensioner)	No	No	No	No	No	Yes	No	0	1	No change	2	0	Preferred not to respond		0	Moderately healthy	No	Yes	No	No	No	No	Yes	No	No	No	No	No	No	No	No
1029	2021-01-18 05:11:52	Brazil	Rio de Janeiro	RJ	Rio de Janeiro	BR Southeast	city densely populated	predominantly urban	Região Metropolitana do Rio de Janeiro	outside São Paulo Metropolitan Region	Female	Female	77	Married		Whites	University level (Bachelor/Master/Doctoral)	Not employed (student, unemployed, retirees, pensioner)	No	No	No	No	No	Yes	No	0	1	No change	2	0	more than $6,975.97	6975.97	upper percentile income	Very healthy	No	No	No	No	No	No	No	Yes	No	No	No	No	No	No	No
1146	2020-12-18 22:30:16	Brazil	Paraná	PR	Cafelândia	BR South	city densely populated	predominantly urban	Região Metropolitana de Cascavel	outside São Paulo Metropolitan Region	Female	Female	37	Single		Whites	University level (Bachelor/Master/Doctoral)	Full-time employed	Yes	No	No	No	No	Yes	No	2	1	Little change	4	1	$2,325.32 to $6,975.97	4650.65	upper percentile income	Very healthy	No	No	No	No	No	No	No	No	Yes	No	No	No	No	No	No
1676	2020-09-23 02:55:50	Brazil	Pernambuco	PE	Recife	BR Northeast	city densely populated	predominantly urban	Região Metropolitana de Recife	outside São Paulo Metropolitan Region	Female	Female	36	Married		Whites	University level (Bachelor/Master/Doctoral)	Part-time employed	No	No	No	No	Yes	No	No	2	0	Very little change	2	1	more than $6,975.97	6975.97	upper percentile income
1090	2021-01-15 19:36:36	Brazil	Rio de Janeiro	RJ	Rio de Janeiro	BR Southeast	city densely populated	predominantly urban	Região Metropolitana do Rio de Janeiro	outside São Paulo Metropolitan Region	Female	Female	59	Divorced/ Living apart		Whites	Preferred not to respond	Occasional or irregular employed	No	No	No	No	Yes	No	No	2	0	Very little change	1	0	Preferred not to respond		0	Extremely healthy	No	No	No	No	No	No	Yes	No	No	No	No	No	No	No	No
1595	2020-10-05 20:32:26	Brazil	Santa Catarina	SC	Florianópolis	BR South	city densely populated	predominantly urban	Região Metropolitana de Florianópolis	outside São Paulo Metropolitan Region	Female	Female	61	Married		Whites	University level (Bachelor/Master/Doctoral)	Not employed (student, unemployed, retirees, pensioner)	No	No	No	No	No	No	Yes	0	0	Not answered	4	0	Preferred not to respond		0	Very healthy	No	No	No	No	No	No	Yes	No	Yes	No	No	No	No	No	No
1135	2020-12-19 17:42:42	Brazil	Santa Catarina	SC	Joaçaba	BR South	city densely populated	predominantly urban	Região Metropolitana do Contestado	outside São Paulo Metropolitan Region	Female	Female	64	Married		Whites	University level (Bachelor/Master/Doctoral)	Full-time employed	No	No	Yes	No	No	No	No	2	0	Very little change	2	0	$2,325.32 to $6,975.97	4650.65	upper percentile income	Very healthy	No	No	No	No	No	No	Yes	No	No	No	No	No	No	No	No
1604	2020-10-05 14:43:31	Brazil	Santa Catarina	SC	Florianópolis	BR South	city densely populated	predominantly urban	Região Metropolitana de Florianópolis	outside São Paulo Metropolitan Region	Female	Female	64	Single		Whites	University level (Bachelor/Master/Doctoral)	Not employed (student, unemployed, retirees, pensioner)	No	No	No	No	No	No	Yes	0	0	Not answered	1	0	$2,325.32 to $6,975.97	4650.65	upper percentile income	Moderately healthy	No	No	No	No	No	No	No	Yes	No	No	No	No	No	No	No
1590	2020-10-06 01:23:28	Brazil	Santa Catarina	SC	Balneário Camboriú	BR South	city densely populated	predominantly urban	Região Metropolitana da Foz do Rio Itajaí	outside São Paulo Metropolitan Region	Female	Female	37	Single		Whites	University level (Bachelor/Master/Doctoral)	Full-time employed	Yes	No	No	No	No	No	No	2	0	Very little change	1	0	more than $6,975.97	6975.97	upper percentile income	Very healthy	Yes	No	No	No	No	No	No	No	No	No	No	No	No	No	No
1167	2020-12-17 21:16:27	Brazil	Rio Grande do Norte	RN	Natal	BR Northeast	city densely populated	predominantly urban	Região Metropolitana de Natal	outside São Paulo Metropolitan Region	Female	Female	64	Divorced/ Living apart		Whites	University level (Bachelor/Master/Doctoral)	Part-time employed	No	Yes	No	No	Yes	No	No	3	0	Little change	1	0	$2,325.32 to $6,975.97	4650.65	upper percentile income	Very healthy	No	No	No	No	No	Yes	Yes	No	Yes	No	No	No	No	No	No
1268	2020-11-28 00:12:35	Brazil	Pará	PA	Belém	BR North	city densely populated	predominantly urban	Região Metropolitana de Belém	outside São Paulo Metropolitan Region	Male	Male	35	Single		Whites	University level (Bachelor/Master/Doctoral)	Part-time employed	No	No	No	No	Yes	Yes	No	2	1	Little change	2	0	more than $6,975.97	6975.97	upper percentile income	Not quite healthy	No	Yes	No	No	No	No	No	No	No	No	No	No	No	No	No
1635	2020-09-25 03:33:46	Brazil	Ceará	CE	Fortaleza	BR Northeast	city densely populated	predominantly urban	Região Metropolitana de Fortaleza	outside São Paulo Metropolitan Region	Female	Female	28	Married		Whites	University level (Bachelor/Master/Doctoral)	Full-time employed	Yes	No	No	No	No	No	No	2	0	Very little change	4	0	more than $6,975.97	6975.97	upper percentile income	Very healthy	Yes	No	No	No	No	No	No	No	No	No	No	No	No	No	No
1366	2020-11-09 23:58:45	Brazil	Goiás	GO	Goiânia	BR Center west	city densely populated	predominantly urban	Região Metropolitana de Goiânia	outside São Paulo Metropolitan Region	Female	Female	31	Single		Undeclared	University level (Bachelor/Master/Doctoral)	Full-time employed	No	No	No	No	Yes	No	No	2	0	Very little change	3	0	$2,325.32 to $6,975.97	4650.65	upper percentile income	Moderately healthy	Yes	No	No	No	No	No	No	No	No	No	No	No	No	No	No
1684	2020-09-23 00:48:31	Brazil	Minas Gerais	MG	Belo Horizonte	BR Southeast	city densely populated	predominantly urban	Região Metropolitana de Belo Horizonte	outside São Paulo Metropolitan Region	Female	Female	32	Single		Whites	University level (Bachelor/Master/Doctoral)	Full-time employed	Yes	No	No	No	No	No	No	2	0	Very little change	2	0	$465.06 to $1,395.19	930.13	Lower percentile income	Very healthy	Yes	No	No	No	No	No	No	No	No	No	No	No	No	No	No
1134	2020-12-19 20:39:40	Brazil	Santa Catarina	SC	Blumenau	BR South	city densely populated	predominantly urban	Região Metropolitana do Vale do Itajaí	outside São Paulo Metropolitan Region	Female	Female	32	Single		Whites	University level (Bachelor/Master/Doctoral)	Full-time employed	Yes	No	No	No	No	No	No	2	0	Very little change	2	0	$2,325.32 to $6,975.97	4650.65	upper percentile income	Very healthy	Yes	No	No	No	No	No	No	No	No	No	No	No	No	No	No
1342	2020-11-16 18:53:57	Brazil	Ceará	CE	Fortaleza	BR Northeast	city densely populated	predominantly urban	Região Metropolitana de Fortaleza	outside São Paulo Metropolitan Region	Female	Female	59	Living together in a registered civil partnership		Pardos	University level (Bachelor/Master/Doctoral)	Full-time employed	No	No	No	No	Yes	No	No	2	0	Very little change	4	3	more than $6,975.97	6975.97	upper percentile income	Very healthy	No	No	No	No	No	No	No	No	Yes	No	No	No	No	No	No
1648	2020-09-24 00:54:11	Brazil	Ceará	CE	Fortaleza	BR Northeast	city densely populated	predominantly urban	Região Metropolitana de Fortaleza	outside São Paulo Metropolitan Region	Female	Female	36	Married		Whites	University level (Bachelor/Master/Doctoral)	Full-time employed	Yes	No	No	No	No	No	No	2	0	Very little change	1	1	$2,325.32 to $6,975.97	4650.65	upper percentile income	Extremely healthy	Yes	No	No	No	No	No	No	No	No	No	No	No	No	No	No
1341	2020-11-16 19:56:07	Brazil	Ceará	CE	Fortaleza	BR Northeast	city densely populated	predominantly urban	Região Metropolitana de Fortaleza	outside São Paulo Metropolitan Region	Male	Male	40	Married		Whites	University level (Bachelor/Master/Doctoral)	Full-time employed	Yes	No	No	No	No	No	No	2	0	Very little change	2	2	more than $6,975.97	6975.97	upper percentile income	Moderately healthy	No	No	No	No	No	Yes	No	No	No	No	No	No	No	No	No
1001	2021-01-26 15:51:22	Brazil	Santa Catarina	SC	Florianópolis	BR South	city densely populated	predominantly urban	Região Metropolitana de Florianópolis	outside São Paulo Metropolitan Region	Female	Female	43	Married		Whites	University level (Bachelor/Master/Doctoral)	Full-time employed	No	No	No	No	Yes	No	No	2	0	Very little change	4	1	more than $6,975.97	6975.97	upper percentile income	Very healthy	No	Yes	No	No	No	No	Yes	No	No	No	No	No	No	No	No
1589	2020-10-06 01:53:08	Brazil	Santa Catarina	SC	Florianópolis	BR South	city densely populated	predominantly urban	Região Metropolitana de Florianópolis	outside São Paulo Metropolitan Region	Female	Female	35	Single		Whites	University level (Bachelor/Master/Doctoral)	Full-time employed	Yes	Yes	No	No	Yes	No	No	4	0	Big change	2	0	$2,325.32 to $6,975.97	4650.65	upper percentile income	Moderately healthy	Yes	No	No	No	No	No	No	No	No	No	No	No	No	No	No
1592	2020-10-05 23:48:53	Brazil	Santa Catarina	SC	Florianópolis	BR South	city densely populated	predominantly urban	Região Metropolitana de Florianópolis	outside São Paulo Metropolitan Region	Female	Female	64	Widowed		Whites	University level (Bachelor/Master/Doctoral)	Not employed (student, unemployed, retirees, pensioner)	No	No	No	No	No	No	Yes	0	0	Not answered	1	0	$2,325.32 to $6,975.97	4650.65	upper percentile income	Moderately healthy	No	No	No	No	No	Yes	No	No	No	No	No	No	No	No	No
1340	2020-11-17 03:49:49	Brazil	Bahia	BA	Salvador	BR Northeast	city densely populated	predominantly urban	Região Metropolitana de Salvador	outside São Paulo Metropolitan Region	Female	Female	25	Single		Whites	Bachelor or equivalent (incomplete)	Not employed (student, unemployed, retirees, pensioner)	No	No	No	No	No	Yes	No	0	1	No change	2	0	Preferred not to respond		0	Not quite healthy	Yes	No	No	No	No	No	No	No	No	No	No	No	No	No	No
1276	2020-11-27 14:25:57	Brazil	Mato Grosso	MT	Cuiabá	BR Center west	city densely populated	predominantly urban	Região Metropolitana do Vale do Rio Cuiabá	outside São Paulo Metropolitan Region	Male	Male	36	Married		Whites	University level (Bachelor/Master/Doctoral)	Full-time employed	Yes	Yes	No	No	Yes	No	No	4	0	Big change	2	1	$2,325.32 to $6,975.97	4650.65	upper percentile income	Not quite healthy	Yes	No	No	No	No	No	No	No	No	No	No	No	No	No	No
1643	2020-09-24 03:28:13	Brazil	Minas Gerais	MG	Belo Horizonte	BR Southeast	city densely populated	predominantly urban	Região Metropolitana de Belo Horizonte	outside São Paulo Metropolitan Region	Male	Male	33	Single		Pardos	University level (Bachelor/Master/Doctoral)	Full-time employed	No	No	No	No	Yes	No	No	2	0	Very little change	1	0	$1,395.19 to $2,325.32	1860.26	middle percentile income	Moderately healthy	Yes	No	No	No	No	No	No	No	No	No	No	No	No	No	No
1484	2020-10-26 20:18:19	Brazil	Rio Grande do Sul	RS	Porto Alegre	BR South	city densely populated	predominantly urban	Região Metropolitana de Porto Alegre	outside São Paulo Metropolitan Region	Female	Female	24	Single		Whites	University level (Bachelor/Master/Doctoral)	Full-time employed	No	No	No	No	Yes	No	No	2	0	Very little change	2	0	$465.06 to $1,395.19	930.13	Lower percentile income	Moderately healthy	Yes	No	No	No	No	No	No	No	No	No	No	No	No	No	No
1225	2020-12-03 02:28:22	Brazil	Minas Gerais	MG	Belo Horizonte	BR Southeast	city densely populated	predominantly urban	Região Metropolitana de Belo Horizonte	outside São Paulo Metropolitan Region	Female	Female	36	Single		Blacks	University level (Bachelor/Master/Doctoral)	Full-time employed	No	No	No	No	Yes	No	No	2	0	Very little change	2	0	$2,325.32 to $6,975.97	4650.65	upper percentile income	Moderately healthy	No	No	No	No	No	No	No	No	No	No	No	No	No	No	No
1048	2021-01-16 11:48:36	Brazil	Rio de Janeiro	RJ	Rio de Janeiro	BR Southeast	city densely populated	predominantly urban	Região Metropolitana do Rio de Janeiro	outside São Paulo Metropolitan Region	Female	Female	70	Married		Whites	University level (Bachelor/Master/Doctoral)	Not employed (student, unemployed, retirees, pensioner)	No	No	No	No	No	Yes	No	0	1	No change	1	0	$2,325.32 to $6,975.97	4650.65	upper percentile income	Very healthy	Yes	No	No	No	No	No	No	No	No	No	No	No	No	No	No
1434	2020-11-08 00:09:47	Brazil	Distrito Federal	DF	Brasília	BR Center west	city densely populated	predominantly urban	Região Integrada de Desenvolvimento do Distrito Federal e Entorno	outside São Paulo Metropolitan Region	Male	Male	26	Single		Indigenous	Bachelor or equivalent (incomplete)	Not employed (student, unemployed, retirees, pensioner)	No	No	No	No	No	Yes	No	0	1	No change	3	0	more than $6,975.97	6975.97	upper percentile income	Extremely healthy	Yes	No	No	No	No	No	No	No	No	No	No	No	No	No	No
1325	2020-11-17 18:40:39	Brazil	Minas Gerais	MG	Contagem	BR Southeast	city densely populated	predominantly urban	Região Metropolitana de Belo Horizonte	outside São Paulo Metropolitan Region	Female	Female	64	Single		Pardos	University level (Bachelor/Master/Doctoral)	Part-time employed	No	No	No	No	Yes	No	No	2	0	Very little change	3	0	$2,325.32 to $6,975.97	4650.65	upper percentile income	Very healthy	No	No	No	No	Yes	Yes	Yes	No	No	No	No	No	No	No	No
1689	2020-09-23 00:21:31	Brazil	Minas Gerais	MG	Belo Horizonte	BR Southeast	city densely populated	predominantly urban	Região Metropolitana de Belo Horizonte	outside São Paulo Metropolitan Region	Female	Female	41	Married		Whites	University level (Bachelor/Master/Doctoral)	Full-time employed	No	No	No	No	Yes	No	No	2	0	Very little change	2	1	$2,325.32 to $6,975.97	4650.65	upper percentile income	Very healthy	No	No	No	No	No	No	No	No	No	No	No	No	No	Yes	No
1468	2020-10-27 11:25:42	Brazil	Rio de Janeiro	RJ	Rio de Janeiro	BR Southeast	city densely populated	predominantly urban	Região Metropolitana do Rio de Janeiro	outside São Paulo Metropolitan Region	Female	Female	63	Married		Whites	University level (Bachelor/Master/Doctoral)	Part-time employed	No	No	No	No	Yes	No	No	2	0	Very little change	1	0	$2,325.32 to $6,975.97	4650.65	upper percentile income	Moderately healthy	Yes	No	No	No	No	No	No	No	No	No	No	No	No	No	No
1089	2021-01-15 19:48:32	Brazil	Rio de Janeiro	RJ	São Gonçalo	BR Southeast	city densely populated	predominantly urban	Região Metropolitana do Rio de Janeiro	outside São Paulo Metropolitan Region	Female	Female	19	Single		Pardos	Bachelor or equivalent (incomplete)	Not employed (student, unemployed, retirees, pensioner)	No	No	No	No	No	Yes	No	0	1	No change	5	0	$1,395.19 to $2,325.32	1860.26	middle percentile income	Very healthy	No	No	No	No	No	No	No	No	No	No	No	Yes	No	No	No
1120	2021-01-09 23:39:32	Brazil	Paraná	PR	Londrina	BR South	city densely populated	predominantly urban	Região Metropolitana de Londrina	outside São Paulo Metropolitan Region	Female	Female	56	Married		Whites	University level (Bachelor/Master/Doctoral)	Not employed (student, unemployed, retirees, pensioner)	No	No	Yes	No	Yes	No	No	3	0	Little change	2	1	$1,395.19 to $2,325.32	1860.26	middle percentile income	Very healthy	Yes	No	No	No	No	No	No	No	No	No	No	No	No	No	No
1639	2020-09-24 12:07:47	Brazil	Rio de Janeiro	RJ	Rio de Janeiro	BR Southeast	city densely populated	predominantly urban	Região Metropolitana do Rio de Janeiro	outside São Paulo Metropolitan Region	Female	Female	53	Divorced/ Living apart		Whites	University level (Bachelor/Master/Doctoral)	Part-time employed	No	No	No	No	Yes	No	No	2	0	Very little change	2	0	$2,325.32 to $6,975.97	4650.65	upper percentile income	Very healthy	Yes	No	No	No	No	No	No	No	No	No	No	No	No	No	No
1569	2020-10-13 18:15:52	Brazil	Rondônia	RO	Porto Velho	BR North	city densely populated	predominantly urban	Região Metropolitana de Porto Velho	outside São Paulo Metropolitan Region	Male	Male	22	Single		Whites	Bachelor or equivalent (incomplete)	Not employed (student, unemployed, retirees, pensioner)	No	No	No	Yes	No	No	No	2	0	Very little change	3	2	$2,325.32 to $6,975.97	4650.65	upper percentile income	Extremely healthy	Yes	No	No	No	No	No	No	No	No	No	No	No	No	No	No
1547	2020-10-18 12:51:18	Brazil	Paraná	PR	Curitiba	BR South	city densely populated	predominantly urban	Região Metropolitana de Curitiba	outside São Paulo Metropolitan Region	Female	Female	60	Married		Whites	University level (Bachelor/Master/Doctoral)	Full-time employed	No	No	No	No	Yes	No	No	2	0	Very little change	2	0	$2,325.32 to $6,975.97	4650.65	upper percentile income	Extremely healthy	No	No	No	No	No	No	No	No	Yes	No	No	No	No	No	No
1324	2020-11-17 18:41:14	Brazil	Paraná	PR	Curitiba	BR South	city densely populated	predominantly urban	Região Metropolitana de Curitiba	outside São Paulo Metropolitan Region	Female	Female	43	Married		Whites	University level (Bachelor/Master/Doctoral)	Full-time employed	No	No	No	No	No	Yes	No	0	1	No change	2	0	$1,395.19 to $2,325.32	1860.26	middle percentile income	Moderately healthy	No	No	No	No	No	No	No	No	No	No	No	No	No	No	No
1625	2020-09-25 17:41:48	Brazil	Rio de Janeiro	RJ	Rio de Janeiro	BR Southeast	city densely populated	predominantly urban	Região Metropolitana do Rio de Janeiro	outside São Paulo Metropolitan Region	Female	Female	54	Married		Whites	University level (Bachelor/Master/Doctoral)	Occasional or irregular employed	No	No	Yes	No	No	No	No	2	0	Very little change	2	2	$2,325.32 to $6,975.97	4650.65	upper percentile income	Moderately healthy	No	No	No	No	No	No	No	No	No	No	No	No	No	No	No
1202	2020-12-13 01:53:17	Brazil	Distrito Federal	DF	Fercal	BR Center west	city densely populated	predominantly urban	Região Integrada de Desenvolvimento do Distrito Federal e Entorno	outside São Paulo Metropolitan Region	Female	Female	41	Divorced/ Living apart		Whites	University level (Bachelor/Master/Doctoral)	Full-time employed	No	No	No	No	Yes	No	No	2	0	Very little change	1	1	more than $6,975.97	6975.97	upper percentile income	Moderately healthy	Yes	No	No	No	No	No	No	No	No	No	No	No	No	No	No
1098	2021-01-15 19:04:27	Brazil	Rio de Janeiro	RJ	Rio de Janeiro	BR Southeast	city densely populated	predominantly urban	Região Metropolitana do Rio de Janeiro	outside São Paulo Metropolitan Region	Male	Male	49	Single		Whites	University level (Bachelor/Master/Doctoral)	Full-time employed	No	No	No	No	Yes	No	No	2	0	Very little change	1	0	$1,395.19 to $2,325.32	1860.26	middle percentile income	Very healthy	No	No	No	No	No	No	No	No	Yes	No	No	No	No	No	No
1144	2020-12-19 01:34:21	Brazil	Paraná	PR	Maringá	BR South	city densely populated	predominantly urban	Região Metropolitana de Maringá	outside São Paulo Metropolitan Region	Male	Male	25	Single		Whites	University level (Bachelor/Master/Doctoral)	Part-time employed	Yes	No	No	No	No	No	No	2	0	Very little change	3	0	$2,325.32 to $6,975.97	4650.65	upper percentile income	Not quite healthy	Yes	No	No	No	No	No	No	No	No	No	No	No	No	No	No
1596	2020-10-05 20:10:52	Brazil	Santa Catarina	SC	Florianópolis	BR South	city densely populated	predominantly urban	Região Metropolitana de Florianópolis	outside São Paulo Metropolitan Region	Female	Female	36	Single		Whites	Technical post secondary higher education	Part-time employed	No	No	No	No	Yes	No	No	2	0	Very little change	2	0	$2,325.32 to $6,975.97	4650.65	upper percentile income	Very healthy	No	Yes	No	No	No	No	No	No	No	No	No	No	No	No	No
1287	2020-11-18 14:00:24	Brazil	Minas Gerais	MG	Vespasiano	BR Southeast	city densely populated	predominantly urban	Região Metropolitana de Belo Horizonte	outside São Paulo Metropolitan Region	Female	Female	56	Married		Whites	University level (Bachelor/Master/Doctoral)	Full-time employed	Yes	No	No	No	No	No	No	2	0	Very little change	2	0	$2,325.32 to $6,975.97	4650.65	upper percentile income	Very healthy	Yes	No	No	No	No	No	No	No	No	No	No	No	No	No	No
1681	2020-09-23 01:12:39	Brazil	Minas Gerais	MG	Belo Horizonte	BR Southeast	city densely populated	predominantly urban	Região Metropolitana de Belo Horizonte	outside São Paulo Metropolitan Region	Male	Male	39	Married		Pardos	University level (Bachelor/Master/Doctoral)	Full-time employed	No	No	No	No	Yes	No	No	2	0	Very little change	2	1	$2,325.32 to $6,975.97	4650.65	upper percentile income	Not quite healthy	No	No	No	No	No	No	No	No	Yes	No	No	No	No	No	No
1271	2020-11-27 17:42:49	Brazil	Goiás	GO	Goiânia	BR Center west	city densely populated	predominantly urban	Região Metropolitana de Goiânia	outside São Paulo Metropolitan Region	Female	Female	59	Divorced/ Living apart		Whites	University level (Bachelor/Master/Doctoral)	Full-time employed	No	No	No	No	Yes	No	No	2	0	Very little change	2	0	more than $6,975.97	6975.97	upper percentile income	Very healthy	No	No	No	No	No	No	Yes	No	No	No	No	No	No	No	No
1406	2020-11-09 14:36:28	Brazil	Espírito Santo	ES	Cariacica	BR Southeast	city densely populated	predominantly urban	Região Metropolitana da Grande Vitória	outside São Paulo Metropolitan Region	Female	Female	39	Single		Blacks	University level (Bachelor/Master/Doctoral)	Full-time employed	No	No	No	No	Yes	No	No	2	0	Very little change	3	0	more than $6,975.97	6975.97	upper percentile income	Moderately healthy	Yes	No	No	No	No	No	No	No	No	No	No	No	No	No	No
1668	2020-09-23 10:46:02	Brazil	Distrito Federal	DF	Brasília	BR Center west	city densely populated	predominantly urban	Região Integrada de Desenvolvimento do Distrito Federal e Entorno	outside São Paulo Metropolitan Region	Female	Female	65	Married		Whites	University level (Bachelor/Master/Doctoral)	Not employed (student, unemployed, retirees, pensioner)	No	No	No	No	No	No	Yes	0	0	Not answered	3	0	more than $6,975.97	6975.97	upper percentile income	Very healthy	No	No	No	No	No	No	No	Yes	No	No	No	No	No	No	No
1350	2020-11-11 01:16:54	Brazil	Paraná	PR	Curitiba	BR South	city densely populated	predominantly urban	Região Metropolitana de Curitiba	outside São Paulo Metropolitan Region	Female	Female	41	Single		Whites	University level (Bachelor/Master/Doctoral)	Full-time employed	No	No	No	No	Yes	No	No	2	0	Very little change	2	1	$2,325.32 to $6,975.97	4650.65	upper percentile income	Moderately healthy	Yes	No	No	No	No	No	No	No	No	No	No	No	No	No	No
1491	2020-10-26 19:18:00	Brazil	Rio de Janeiro	RJ	Rio de Janeiro	BR Southeast	city densely populated	predominantly urban	Região Metropolitana do Rio de Janeiro	outside São Paulo Metropolitan Region	Female	Female	64	Single		Whites	University level (Bachelor/Master/Doctoral)	Part-time employed	Yes	No	No	No	No	No	No	2	0	Very little change	2	0	more than $6,975.97	6975.97	upper percentile income	Very healthy	Yes	No	No	No	No	No	No	No	No	No	No	No	No	No	No
1728	2020-09-21 17:08:53	Brazil	Espírito Santo	ES	Guarapari	BR Southeast	city densely populated	predominantly urban	Região Metropolitana da Grande Vitória	outside São Paulo Metropolitan Region	Female	Female	25	Single		Whites	Bachelor or equivalent (incomplete)	Not employed (student, unemployed, retirees, pensioner)	No	No	Yes	No	No	No	No	2	0	Very little change	3	0	$465.06 to $1,395.19	930.13	Lower percentile income	Extremely healthy	Yes	No	No	No	No	No	No	No	No	No	No	No	No	No	No
1597	2020-10-05 18:51:25	Brazil	Santa Catarina	SC	Itapema	BR South	city densely populated	predominantly urban	Região Metropolitana da Foz do Rio Itajaí	outside São Paulo Metropolitan Region	Female	Female	62	Married		Whites	University level (Bachelor/Master/Doctoral)	Not employed (student, unemployed, retirees, pensioner)	No	No	No	No	Yes	No	No	2	0	Very little change	2	0	$2,325.32 to $6,975.97	4650.65	upper percentile income	Moderately healthy	No	No	No	No	No	Yes	No	No	No	No	No	No	No	No	No
1641	2020-09-24 03:01:53	Brazil	Ceará	CE	Fortaleza	BR Northeast	city densely populated	predominantly urban	Região Metropolitana de Fortaleza	outside São Paulo Metropolitan Region	Male	Male	35	Married		Pardos	University level (Bachelor/Master/Doctoral)	Full-time employed	No	No	No	No	Yes	No	No	2	0	Very little change	2	1	$2,325.32 to $6,975.97	4650.65	upper percentile income	Not quite healthy	No	No	No	No	No	No	No	No	Yes	No	No	No	No	No	No
2222	2020-12-11 08:05:19	Germany	Nordrhein-Westfalen	NW	Mülheim an der Ruhr	Germany	city densely populated	predominantly urban	Rhine-Ruhr	Ruhrgebiet	Female	Female	61	Married	German nationality		University level (Bachelor/Master/Doctoral)	Not employed (student, unemployed, retirees, pensioner)	No	No	No	No	No	Yes	No	0	1	No change	2	0	$6,934.81 to $24,965.33	15950.1	above the upper percentile	Very healthy	Yes	No	No	No	No	No	No	No	No	No	No	No	No	No	No
2128	2020-10-09 13:05:30	Germany	Nordrhein-Westfalen	NW	Ennepe-Ruhr-Kreis	Germany	city densely populated	predominantly urban	Rhine-Ruhr	Ennepe-Ruhr-Kreis	Male	Male	39	Single, but living with a partner	German nationality		General Higher Education Entrance Qualification “Abitur”	Full-time employed	No	No	No	No	No	No	Yes	0	0	Not answered	2	0	$2,773.93 to $3,606.10	3190.01	middle percentile income	Very healthy	Yes	No	No	No	No	No	No	No	No	No	No	No	No	No	No
2074	2020-08-03 06:29:59	Germany	Nordrhein-Westfalen	NW	Essen	Germany	city densely populated	predominantly urban	Rhine-Ruhr	Ruhrgebiet	Female	Female	35	Married	German nationality		General Higher Education Entrance Qualification “Abitur”	Full-time employed	Yes	No	No	No	No	No	No	2	0	Very little change	2	1	Preferred not to respond		0	Extremely healthy	Yes	No	No	No	No	No	No	No	No	No	No	No	No	No	No
2199	2020-11-19 16:12:06	Germany	Nordrhein-Westfalen	NW	Bochum	Germany	city densely populated	predominantly urban	Rhine-Ruhr	Ruhrgebiet	Female	Female	25	Single, but living with a partner	German with other nationality		University level (Bachelor/Master/Doctoral)	Part-time employed	No	No	No	No	No	No	Yes	0	0	Not answered	2	0	$4,993.07 to $6,934.81	5963.94	upper percentile income	Extremely healthy	Yes	No	No	No	No	No	No	No	No	No	No	No	No	No	No
2080	2020-08-09 15:01:48	Germany	Nordrhein-Westfalen	NW	Essen	Germany	city densely populated	predominantly urban	Rhine-Ruhr	Ruhrgebiet	Female	Female	32	Single, but living with a partner	German nationality		University level (Bachelor/Master/Doctoral)	Not employed (student, unemployed, retirees, pensioner)	No	No	No	No	No	No	Yes	0	0	Not answered	2	0	$2,080.44 to $2,773.93	2427.18	middle percentile income	Extremely healthy	Yes	No	No	No	No	No	No	No	No	No	No	No	No	No	No
2111	2020-12-10 11:27:01	Germany	Nordrhein-Westfalen	NW	Kreis Recklinghausen	Germany	city densely populated	predominantly urban	Rhine-Ruhr	Kreis Recklinghausen	Female	Female	62	Married	German nationality		Secondary education or equivalent	Mini job/ Internship	No	No	No	No	Yes	No	No	2	0	Very little change	2	0	$2,080.44 to $2,773.93	2427.18	middle percentile income	Not quite healthy	No	Yes	No	No	No	No	No	Yes	No	No	No	No	No	No	No
2187	2020-11-12 13:21:31	Germany	Nordrhein-Westfalen	NW	Mülheim an der Ruhr	Germany	city densely populated	predominantly urban	Rhine-Ruhr	Ruhrgebiet	Female	Female	37	Single	European nationality		University level (Bachelor/Master/Doctoral)	Full-time employed	No	No	No	No	Yes	No	No	2	0	Very little change	1	0	$2,773.93 to $3,606.10	3190.01	middle percentile income	Extremely healthy	Yes	No	No	No	No	No	No	No	No	No	No	No	No	No	No
2022	2020-06-23 17:13:45	Germany	Nordrhein-Westfalen	NW	Essen	Germany	city densely populated	predominantly urban	Rhine-Ruhr	Ruhrgebiet	Female	Female	48	Divorced/ Living apart	German nationality		Secondary education or equivalent	Full-time employed	No	Yes	No	No	No	No	No	2	0	Very little change	1	0	under $1,248.27	1248.27	Lower percentile income	Extremely healthy	Yes	No	No	No	No	No	No	No	No	No	No	No	No	No	No
2092	2020-09-24 15:27:37	Germany	Nordrhein-Westfalen	NW	Bochum	Germany	city densely populated	predominantly urban	Rhine-Ruhr	Ruhrgebiet	Male	Male	35	Married	German nationality		University level (Bachelor/Master/Doctoral)	Part-time employed	No	No	No	No	Yes	No	No	2	0	Very little change	2	1	$3,606.10 to $4,993.07	4299.58	middle percentile income	Moderately healthy	Yes	No	No	No	No	No	No	No	No	No	No	No	No	No	No
2167	2020-11-10 17:03:04	Germany	Nordrhein-Westfalen	NW	Kreis Unna	Germany	intermediate densely areas towns and suburbs	predominantly urban	Rhine-Ruhr	Kreis Unna	Female	Female	66	Married	German nationality		University level (Bachelor/Master/Doctoral)	Self-employed	No	No	Yes	No	No	No	No	2	0	Very little change	2	0	$1,808.05 to $2,080.44	1941.75	middle percentile income	Very healthy	No	No	No	No	No	No	No	No	Yes	No	No	No	No	No	No
2077	2020-08-03 11:09:25	Germany	Nordrhein-Westfalen	NW	Essen	Germany	city densely populated	predominantly urban	Rhine-Ruhr	Ruhrgebiet	Female	Female	45	Married	German nationality		University level (Bachelor/Master/Doctoral)	Full-time employed	No	No	No	No	No	No	Yes	0	0	Not answered	2	2	$4,993.07 to $6,934.81	5963.94	upper percentile income	Very healthy	Yes	No	No	No	No	No	No	No	No	No	No	No	No	No	No
2149	2020-11-06 13:17:48	Germany	Nordrhein-Westfalen	NW	Herne	Germany	city densely populated	predominantly urban	Rhine-Ruhr	Ruhrgebiet	Female	Female	28	Single	German nationality		University level (Bachelor/Master/Doctoral)	Full-time employed	No	No	No	No	No	No	Yes	0	0	Not answered	1	0	$2,773.93 to $3,606.10	3190.01	middle percentile income	Moderately healthy	Yes	No	No	No	No	No	No	Yes	No	No	No	No	No	No	No
2091	2020-09-24 15:12:54	Germany	Nordrhein-Westfalen	NW	Bochum	Germany	city densely populated	predominantly urban	Rhine-Ruhr	Ruhrgebiet	Female	Female	32	Married	German nationality		University level (Bachelor/Master/Doctoral)	Full-time employed	No	No	No	No	No	No	Yes	0	0	Not answered	2	1	$3,606.10 to $4,993.07	4299.58	middle percentile income	Moderately healthy	Yes	No	No	No	No	No	No	No	No	No	No	No	No	No	No
2198	2020-11-16 13:49:17	Germany	Nordrhein-Westfalen	NW	Kreis Recklinghausen	Germany	city densely populated	predominantly urban	Rhine-Ruhr	Kreis Recklinghausen	Female	Female	42	Married	German nationality		General Higher Education Entrance Qualification “Abitur”	Full-time employed	Yes	No	No	No	No	No	No	2	0	Very little change	2	2	$3,606.10 to $4,993.07	4299.58	middle percentile income	Very healthy	No	No	No	No	No	No	No	No	Yes	No	No	No	No	No	No
2059	2020-07-30 09:45:52	Germany	Nordrhein-Westfalen	NW	Bonn	Germany	city densely populated	predominantly urban	Rhine-Ruhr	Cologne/Bonn	Male	Male	27	Single	German nationality		Advanced technical college	Not employed (student, unemployed, retirees, pensioner)	No	Yes	No	No	No	No	No	2	0	Very little change	1	0	under $1,248.27	1248.27	Lower percentile income	Extremely healthy	Yes	No	No	No	No	No	No	No	No	No	No	No	No	No	No
2105	2020-12-04 19:19:31	Germany	Nordrhein-Westfalen	NW	Duisburg	Germany	city densely populated	predominantly urban	Rhine-Ruhr	Ruhrgebiet	Female	Female	57	Married	German nationality		University level (Bachelor/Master/Doctoral)	Part-time employed	No	No	No	No	No	Yes	No	0	1	No change	4	0	$3,606.10 to $4,993.07	4299.58	middle percentile income	Very healthy	Yes	No	No	No	No	No	No	No	No	No	No	No	No	No	No
2041	2020-07-01 10:21:56	Germany	Nordrhein-Westfalen	NW	Bochum	Germany	city densely populated	predominantly urban	Rhine-Ruhr	Ruhrgebiet	Female	Female	25	Single, but living with a partner	German nationality		University level (Bachelor/Master/Doctoral)	Part-time employed	No	No	Yes	No	No	No	No	2	0	Very little change	2	0	$1,248.27 to $1,803.05	1525.66	middle percentile income	Moderately healthy	Yes	No	No	No	No	No	No	No	No	No	No	No	No	No	No
2055	2020-07-27 14:16:27	Germany	Nordrhein-Westfalen	NW	Essen	Germany	city densely populated	predominantly urban	Rhine-Ruhr	Ruhrgebiet	Female	Female	25	Single	German nationality		University level (Bachelor/Master/Doctoral)	Part-time employed	No	No	Yes	No	No	No	No	2	0	Very little change	1	0	under $1,248.27	1248.27	Lower percentile income	Very healthy	Yes	No	No	No	No	No	No	No	No	No	No	No	No	No	No
2050	2020-07-09 14:57:03	Germany	Nordrhein-Westfalen	NW	Mülheim an der Ruhr	Germany	city densely populated	predominantly urban	Rhine-Ruhr	Ruhrgebiet	Female	Female	58	Married	German nationality		General Higher Education Entrance Qualification “Abitur”	Part-time employed	No	No	No	No	Yes	No	No	2	0	Very little change	2	0	$4,993.07 to $6,934.81	5963.94	upper percentile income	Very healthy	No	No	No	No	No	No	Yes	No	No	No	No	No	Yes	No	No
2009	2020-06-15 06:15:38	Germany	Nordrhein-Westfalen	NW	Bochum	Germany	city densely populated	predominantly urban	Rhine-Ruhr	Ruhrgebiet	Female	Female	35	Married	Other nationality		University level (Bachelor/Master/Doctoral)	Full-time employed	No	No	No	No	Yes	No	No	2	0	Very little change	1	2	$2,080.44 to $2,773.93	2427.18	middle percentile income	Moderately healthy	No	No	No	Yes	No	No	No	No	No	No	No	No	No	No	No
2024	2020-06-25 14:59:30	Germany	Nordrhein-Westfalen	NW	Essen	Germany	city densely populated	predominantly urban	Rhine-Ruhr	Ruhrgebiet	Female	Female	30	Single, but living with a partner	German nationality		General Higher Education Entrance Qualification “Abitur”	Mini job/ Internship	No	No	No	No	No	No	Yes	0	0	Not answered	2	0	$2,080.44 to $2,773.93	2427.18	middle percentile income	Very healthy	Yes	No	No	No	No	No	No	No	No	No	No	No	No	No	No
2184	2020-11-11 20:03:43	Germany	Nordrhein-Westfalen	NW	Iserlohn	Germany	city densely populated	predominantly urban	Rhine-Ruhr	Märkischer Kreis	Male	Male	61	Married	German nationality		University level (Bachelor/Master/Doctoral)	Full-time employed	No	No	No	No	Yes	No	No	2	0	Very little change	2	1	$6,934.81 to $24,965.33	15950.1	above the upper percentile	Moderately healthy	No	No	No	No	Yes	No	No	No	Yes	No	No	No	No	No	No
2031	2020-06-26 03:53:47	Germany	Nordrhein-Westfalen	NW	Dortmund	Germany	city densely populated	predominantly urban	Rhine-Ruhr	Ruhrgebiet	Male	Male	25	Single	German with other nationality		General Higher Education Entrance Qualification “Abitur”	Part-time employed	No	Yes	No	No	No	No	No	2	0	Very little change	4	0	$2,773.93 to $3,606.10	3190.01	middle percentile income	Extremely healthy	No	No	No	No	No	No	No	No	No	No	No	No	No	No	Yes
2226	2020-12-12 15:42:32	Germany	Nordrhein-Westfalen	NW	Essen	Germany	city densely populated	predominantly urban	Rhine-Ruhr	Ruhrgebiet	Female	Female	58	Married	German nationality		Secondary education or equivalent	Part-time employed	No	No	No	No	No	Yes	No	0	1	No change	2	0	$3,606.10 to $4,993.07	4299.58	middle percentile income	Moderately healthy	No	No	Yes	No	No	No	No	No	No	No	No	No	No	No	No
2033	2020-06-25 12:10:06	Germany	Nordrhein-Westfalen	NW	Bochum	Germany	city densely populated	predominantly urban	Rhine-Ruhr	Ruhrgebiet	Female	Female	27	Single	German nationality		University level (Bachelor/Master/Doctoral)	Part-time employed	No	No	No	No	Yes	No	No	2	0	Very little change	1	0	$1,248.27 to $1,803.05	1525.66	middle percentile income	Very healthy	Yes	No	No	No	No	No	No	No	No	No	No	No	No	No	No
2112	2020-10-06 16:41:21	Germany	Nordrhein-Westfalen	NW	Dortmund	Germany	city densely populated	predominantly urban	Rhine-Ruhr	Ruhrgebiet	Female	Female	44	Single, but living with a partner	German nationality		University level (Bachelor/Master/Doctoral)	Full-time employed	Yes	No	No	No	No	No	No	2	0	Very little change	1	0	$3,606.10 to $4,993.07	4299.58	middle percentile income	Moderately healthy	No	No	No	No	No	No	No	Yes	No	No	No	No	No	No	No
2095	2020-09-28 14:20:32	Germany	Nordrhein-Westfalen	NW	Dortmund	Germany	city densely populated	predominantly urban	Rhine-Ruhr	Ruhrgebiet	Female	Female	43	Divorced/ Living apart	German nationality		University level (Bachelor/Master/Doctoral)	Part-time employed	No	No	No	No	Yes	No	No	2	0	Very little change	1	1	$1,248.27 to $1,803.05	1525.66	middle percentile income	Not quite healthy	No	No	No	No	No	No	No	Yes	No	No	No	No	No	No	No
2096	2020-10-05 10:54:30	Germany	Nordrhein-Westfalen	NW	Bochum	Germany	city densely populated	predominantly urban	Rhine-Ruhr	Ruhrgebiet	Female	Female	75	Married	German nationality		University level (Bachelor/Master/Doctoral)	Not employed (student, unemployed, retirees, pensioner)	No	No	No	No	No	No	Yes	0	0	Not answered	2	0	$6,934.81 to $24,965.33	15950.1	above the upper percentile	Not quite healthy	No	No	No	No	No	No	No	No	Yes	No	No	No	No	No	No
2134	2020-10-17 14:39:03	Germany	Nordrhein-Westfalen	NW	Essen	Germany	city densely populated	predominantly urban	Rhine-Ruhr	Ruhrgebiet	Male	Male	72	Married	German nationality		General Higher Education Entrance Qualification “Abitur”	Full-time employed	No	No	No	No	No	No	Yes	0	0	Not answered	2	0	$6,934.81 to $24,965.33	15950.1	above the upper percentile	Very healthy	Yes	No	No	No	No	No	No	No	No	No	No	No	No	No	No
2097	2020-10-01 17:47:37	Germany	Nordrhein-Westfalen	NW	Dortmund	Germany	city densely populated	predominantly urban	Rhine-Ruhr	Ruhrgebiet	Female	Female	38	Married	German nationality		University level (Bachelor/Master/Doctoral)	Part-time employed	Yes	No	No	No	No	No	No	2	0	Very little change	2	2	$4,993.07 to $6,934.81	5963.94	upper percentile income	Very healthy	Yes	No	No	No	No	No	No	No	No	No	No	No	No	No	No
2070	2020-08-02 21:25:16	Germany	Nordrhein-Westfalen	NW	Essen	Germany	city densely populated	predominantly urban	Rhine-Ruhr	Ruhrgebiet	Female	Female	46	Single	German nationality		University level (Bachelor/Master/Doctoral)	Full-time employed	Yes	No	No	No	No	No	No	2	0	Very little change	1	0	$6,934.81 to $24,965.33	15950.1	above the upper percentile	Moderately healthy	No	No	No	No	No	No	No	No	Yes	No	No	Yes	No	No	No
2115	2020-10-04 19:07:18	Germany	Nordrhein-Westfalen	NW	Iserlohn	Germany	city densely populated	predominantly urban	Rhine-Ruhr	Märkischer Kreis	Female	Female	31	Married	German nationality		General Higher Education Entrance Qualification “Abitur”	Maternity, parental or other leave	Yes	No	No	No	No	No	No	2	0	Very little change	2	2	$4,993.07 to $6,934.81	5963.94	upper percentile income	Very healthy	Yes	No	No	No	No	No	No	No	No	No	No	No	No	No	No
2093	2020-09-24 15:27:30	Germany	Nordrhein-Westfalen	NW	Bochum	Germany	city densely populated	predominantly urban	Rhine-Ruhr	Ruhrgebiet	Female	Female	35	Single	German nationality		Secondary education or equivalent	Full-time employed	Yes	No	No	No	No	No	No	2	0	Very little change	1	0	$2,773.93 to $3,606.10	3190.01	middle percentile income	Very healthy	Yes	No	No	No	No	No	No	No	No	No	No	No	No	No	No
2039	2020-06-30 12:05:12	Germany	Nordrhein-Westfalen	NW	Bochum	Germany	city densely populated	predominantly urban	Rhine-Ruhr	Ruhrgebiet	Female	Female	32	Single	German nationality		University level (Bachelor/Master/Doctoral)	Full-time employed	Yes	No	No	No	No	No	No	2	0	Very little change	1	0	$2,773.93 to $3,606.10	3190.01	middle percentile income	Very healthy	Yes	No	No	No	No	No	No	No	No	No	No	No	No	No	No
2082	2020-12-01 16:17:47	Germany	Nordrhein-Westfalen	NW	Bochum	Germany	city densely populated	predominantly urban	Rhine-Ruhr	Ruhrgebiet	Female	Female	37	Single, but living with a partner	Other nationality		University level (Bachelor/Master/Doctoral)	Occasional or irregular employed	No	No	No	No	No	No	Yes	0	0	Not answered	1	0	$1,248.27 to $1,803.05	1525.66	middle percentile income	Moderately healthy	Yes	No	No	No	No	No	No	No	No	No	No	No	No	No	No
2176	2020-11-11 09:59:18	Germany	Nordrhein-Westfalen	NW	Dortmund	Germany	city densely populated	predominantly urban	Rhine-Ruhr	Ruhrgebiet	Male	Male	75	Married	German nationality		University level (Bachelor/Master/Doctoral)	Self-employed	No	No	No	No	No	Yes	No	0	1	No change	2	0	$4,993.07 to $6,934.81	5963.94	upper percentile income	Moderately healthy	No	No	No	No	No	No	No	No	Yes	No	No	No	No	No	No
2025	2020-06-29 16:42:30	Germany	Nordrhein-Westfalen	NW	Krefeld	Germany	city densely populated	predominantly urban	Rhine-Ruhr	Düsseldorf	Male	Male	22	Single	German nationality		General Higher Education Entrance Qualification “Abitur”	Mini job/ Internship	Yes	No	No	No	No	No	No	2	0	Very little change	3	1	Preferred not to respond		0	Very healthy	Yes	No	No	No	No	No	No	No	No	No	No	No	No	No	No
2030	2020-06-25 22:45:46	Germany	Nordrhein-Westfalen	NW	Bochum	Germany	city densely populated	predominantly urban	Rhine-Ruhr	Ruhrgebiet	Female	Female	30	Single, but living with a partner	German nationality		General Higher Education Entrance Qualification “Abitur”	Part-time employed	No	No	No	No	Yes	No	No	2	0	Very little change	2	0	$1,808.05 to $2,080.44	1941.75	middle percentile income	Very healthy	No	No	No	No	No	No	No	Yes	No	No	No	No	No	No	No
2193	2020-11-14 16:35:31	Germany	Nordrhein-Westfalen	NW	Ennepe-Ruhr-Kreis	Germany	city densely populated	predominantly urban	Rhine-Ruhr	Ennepe-Ruhr-Kreis	Female	Female	26	Single, but living with a partner	German nationality		General Higher Education Entrance Qualification “Abitur”	Part-time employed	No	No	No	No	Yes	No	No	2	0	Very little change	4	0	$3,606.10 to $4,993.07	4299.58	middle percentile income	Moderately healthy	No	No	No	No	No	No	No	No	No	No	No	No	No	No	No
2035	2020-06-28 19:03:34	Germany	Nordrhein-Westfalen	NW	Ennepe-Ruhr-Kreis	Germany	city densely populated	predominantly urban	Rhine-Ruhr	Ennepe-Ruhr-Kreis	Male	Male	25	Single	German nationality		General Higher Education Entrance Qualification “Abitur”	Mini job/ Internship	No	Yes	No	No	No	No	No	2	0	Very little change	3	0	$6,934.81 to $24,965.33	15950.1	above the upper percentile	Very healthy	Yes	No	No	No	No	No	No	No	No	No	No	No	No	No	No
2098	2020-10-01 17:56:03	Germany	Nordrhein-Westfalen	NW	Kreis Recklinghausen	Germany	city densely populated	predominantly urban	Rhine-Ruhr	Kreis Recklinghausen	Male	Male	54	Married	German nationality		University level (Bachelor/Master/Doctoral)	Full-time employed	Yes	No	No	No	No	No	No	2	0	Very little change	2	1	$6,934.81 to $24,965.33	15950.1	above the upper percentile	Extremely healthy	Yes	No	No	No	No	No	No	No	No	No	No	No	No	No	No
2142	2020-10-27 10:59:36	Germany	Nordrhein-Westfalen	NW	Kreis Recklinghausen	Germany	city densely populated	predominantly urban	Rhine-Ruhr	Kreis Recklinghausen	Female	Female	35	Living together in a registered civil partnership	German with other nationality		University level (Bachelor/Master/Doctoral)	Full-time employed	No	No	No	No	Yes	No	No	2	0	Very little change	2	0	$4,993.07 to $6,934.81	5963.94	upper percentile income	Very healthy	Yes	No	No	No	No	No	No	No	No	No	No	No	No	No	No
2232	2020-12-15 09:32:35	Germany	Nordrhein-Westfalen	NW	Mülheim an der Ruhr	Germany	city densely populated	predominantly urban	Rhine-Ruhr	Ruhrgebiet	Male	Male	69	Married	German nationality		University level (Bachelor/Master/Doctoral)	Not employed (student, unemployed, retirees, pensioner)	No	No	No	No	No	Yes	No	0	1	No change	2	0	$6,934.81 to $24,965.33	15950.1	above the upper percentile	Very healthy	No	No	No	No	No	No	No	No	No	Yes	No	No	No	No	No
2117	2020-10-05 08:42:52	Germany	Nordrhein-Westfalen	NW	Hagen	Germany	city densely populated	predominantly urban	Rhine-Ruhr	Ruhrgebiet	Female	Female	43	Married	German nationality		University level (Bachelor/Master/Doctoral)	Part-time employed	No	No	No	No	Yes	No	No	2	0	Very little change	2	0	$6,934.81 to $24,965.33	15950.1	above the upper percentile	Very healthy	No	No	No	No	No	No	No	Yes	No	No	No	No	No	No	No
2153	2020-11-08 09:52:46	Germany	Nordrhein-Westfalen	NW	Essen	Germany	city densely populated	predominantly urban	Rhine-Ruhr	Ruhrgebiet	Female	Female	70	Married	German nationality		University level (Bachelor/Master/Doctoral)	Not employed (student, unemployed, retirees, pensioner)	No	No	No	No	No	Yes	No	0	1	No change	2	0	$4,993.07 to $6,934.81	5963.94	upper percentile income	Moderately healthy	No	No	No	No	No	No	No	No	Yes	No	No	No	No	No	Yes
2208	2020-11-26 19:29:33	Germany	Nordrhein-Westfalen	NW	Mülheim an der Ruhr	Germany	city densely populated	predominantly urban	Rhine-Ruhr	Ruhrgebiet	Female	Female	57	Single, but living with a partner	German nationality		Primary education (incomplete)	Preferred not to respond	No	No	No	No	No	No	Yes	0	0	Not answered	2	0	$1,248.27 to $1,803.05	1525.66	middle percentile income	Moderately healthy	No	No	No	No	Yes	No	No	No	No	No	No	No	No	Yes	No
2229	2020-12-14 10:20:50	Germany	Nordrhein-Westfalen	NW	Bochum	Germany	city densely populated	predominantly urban	Rhine-Ruhr	Ruhrgebiet	Female	Female	37	Married	German nationality		University level (Bachelor/Master/Doctoral)	Full-time employed	No	No	No	No	Yes	No	No	2	0	Very little change	2	0	$6,934.81 to $24,965.33	15950.1	above the upper percentile	Moderately healthy	Yes	No	No	No	No	No	No	No	No	No	No	No	No	No	No
2079	2020-08-04 21:06:18	Germany	Nordrhein-Westfalen	NW	Essen	Germany	city densely populated	predominantly urban	Rhine-Ruhr	Ruhrgebiet	Female	Female	66	Married	German nationality		University level (Bachelor/Master/Doctoral)	Full-time employed	Yes	No	No	No	No	No	No	2	0	Very little change	3	1	$6,934.81 to $24,965.33	15950.1	above the upper percentile	Not quite healthy	No	No	Yes	No	No	No	No	No	No	No	No	No	No	No	No
2228	2020-12-12 15:35:47	Germany	Nordrhein-Westfalen	NW	Bochum	Germany	city densely populated	predominantly urban	Rhine-Ruhr	Ruhrgebiet	Male	Male	51	Single	German nationality		University level (Bachelor/Master/Doctoral)	Self-employed	No	No	No	No	No	Yes	No	0	1	No change	3	0	$4,993.07 to $6,934.81	5963.94	upper percentile income	Extremely healthy	Yes	No	No	No	No	No	No	No	No	No	No	No	No	No	No
2026	2020-06-25 18:48:32	Germany	Nordrhein-Westfalen	NW	Hagen	Germany	city densely populated	predominantly urban	Rhine-Ruhr	Ruhrgebiet	Male	Male	22	Single	German nationality		General Higher Education Entrance Qualification “Abitur”	Not employed (student, unemployed, retirees, pensioner)	No	No	No	No	No	No	Yes	0	0	Not answered	3	1	$4,993.07 to $6,934.81	5963.94	upper percentile income	Very healthy	No	No	No	No	No	No	No	Yes	No	No	No	No	No	No	No
2158	2020-11-09 14:03:37	Germany	Nordrhein-Westfalen	NW	Dortmund	Germany	city densely populated	predominantly urban	Rhine-Ruhr	Ruhrgebiet	Female	Female	27	Single	German nationality		University level (Bachelor/Master/Doctoral)	Mini job/ Internship	No	No	No	No	Yes	No	No	2	0	Very little change	1	0	under $1,248.27	1248.27	Lower percentile income	Very healthy	Yes	No	No	No	No	No	No	No	No	No	No	No	No	No	No
2064	2020-08-03 07:02:44	Germany	Nordrhein-Westfalen	NW	Essen	Germany	city densely populated	predominantly urban	Rhine-Ruhr	Ruhrgebiet	Female	Female	47	Married	Other nationality		University level (Bachelor/Master/Doctoral)	Full-time employed	No	No	No	No	Yes	No	No	2	0	Very little change	2	0	Preferred not to respond		0	Very healthy	No	No	No	No	No	No	Yes	No	No	No	No	No	No	No	No
2023	2020-06-25 11:55:43	Germany	Nordrhein-Westfalen	NW	Solingen	Germany	city densely populated	predominantly urban	Rhine-Ruhr	Bergisch triangle	Male	Male	63	Divorced/ Living apart	German nationality		University level (Bachelor/Master/Doctoral)	Part-time employed	No	No	No	No	Yes	No	No	2	0	Very little change	1	0	$2,773.93 to $3,606.10	3190.01	middle percentile income	Extremely healthy	Yes	No	No	No	No	No	No	No	No	No	No	No	No	No	No
2185	2020-11-12 07:35:41	Germany	Nordrhein-Westfalen	NW	Dortmund	Germany	city densely populated	predominantly urban	Rhine-Ruhr	Ruhrgebiet	Female	Female	45	Married	German nationality		University level (Bachelor/Master/Doctoral)	Full-time employed	No	No	No	No	Yes	No	No	2	0	Very little change	2	3	$6,934.81 to $24,965.33	15950.1	above the upper percentile	Very healthy	Yes	No	No	No	No	No	No	No	No	No	No	No	No	No	No
2174	2020-11-10 20:29:58	Germany	Nordrhein-Westfalen	NW	Dortmund	Germany	city densely populated	predominantly urban	Rhine-Ruhr	Ruhrgebiet	Female	Female	64	Married	Other nationality		University level (Bachelor/Master/Doctoral)	Full-time employed	Yes	No	No	No	No	No	No	2	0	Very little change	2	0	$4,993.07 to $6,934.81	5963.94	upper percentile income	Moderately healthy	Yes	No	No	No	No	No	No	No	No	No	No	No	No	No	No
2051	2020-07-23 14:53:36	Germany	Nordrhein-Westfalen	NW	Bonn	Germany	city densely populated	predominantly urban	Rhine-Ruhr	Cologne/Bonn	Female	Female	43	Single	European nationality		University level (Bachelor/Master/Doctoral)	Full-time employed	No	No	No	No	Yes	No	No	2	0	Very little change	1	0	$3,606.10 to $4,993.07	4299.58	middle percentile income	Very healthy	Yes	No	No	No	No	No	No	No	No	No	No	No	No	No	No
2210	2020-12-14 14:12:36	Germany	Nordrhein-Westfalen	NW	Mülheim an der Ruhr	Germany	city densely populated	predominantly urban	Rhine-Ruhr	Ruhrgebiet	Female	Female	21	Single	German with other nationality		General Higher Education Entrance Qualification “Abitur”	Full-time employed	No	No	No	No	No	Yes	No	0	1	No change	1	0	$2,080.44 to $2,773.93	2427.18	middle percentile income	Extremely healthy	Yes	No	No	No	No	No	No	No	No	No	No	No	No	No	No
2109	2020-10-05 12:52:00	Germany	Nordrhein-Westfalen	NW	Dortmund	Germany	city densely populated	predominantly urban	Rhine-Ruhr	Ruhrgebiet	Female	Female	51	Divorced/ Living apart	German nationality		Secondary education or equivalent	Part-time employed	Yes	No	No	No	No	No	No	2	0	Very little change	3	2	$3,606.10 to $4,993.07	4299.58	middle percentile income	Moderately healthy	No	No	No	No	No	No	No	Yes	No	No	No	No	No	No	No
2126	2020-10-09 10:24:54	Germany	Nordrhein-Westfalen	NW	Bergisch Gladbach	Germany	city densely populated	predominantly urban	Rhine-Ruhr	Rheinisch-Bergischer Kreis	Female	Female	54	Married	German nationality		General Higher Education Entrance Qualification “Abitur”	Occasional or irregular employed	No	No	No	No	No	No	Yes	0	0	Not answered	2	1	$6,934.81 to $24,965.33	15950.1	above the upper percentile	Moderately healthy	No	No	No	No	No	No	No	Yes	No	Yes	No	No	No	No	No
2107	2020-10-06 11:32:00	Germany	Nordrhein-Westfalen	NW	Dortmund	Germany	city densely populated	predominantly urban	Rhine-Ruhr	Ruhrgebiet	Male	Male	44	Single	German nationality		General Higher Education Entrance Qualification “Abitur”	Full-time employed	No	No	No	No	Yes	No	No	2	0	Very little change	1	0	$3,606.10 to $4,993.07	4299.58	middle percentile income	Moderately healthy	No	No	No	No	No	No	No	No	No	No	No	No	No	No	No
2066	2020-08-02 19:36:20	Germany	Nordrhein-Westfalen	NW	Essen	Germany	city densely populated	predominantly urban	Rhine-Ruhr	Ruhrgebiet	Female	Female	37	Married	German nationality		University level (Bachelor/Master/Doctoral)	Full-time employed	Yes	No	No	No	No	No	No	2	0	Very little change	2	2	$4,993.07 to $6,934.81	5963.94	upper percentile income	Very healthy	Yes	No	No	No	No	No	No	No	No	No	No	No	No	No	No
2076	2020-08-03 10:02:59	Germany	Nordrhein-Westfalen	NW	Essen	Germany	city densely populated	predominantly urban	Rhine-Ruhr	Ruhrgebiet	Female	Female	57	Married	German nationality		Secondary education or equivalent	Part-time employed	Yes	No	No	No	No	No	No	2	0	Very little change	4	0	$3,606.10 to $4,993.07	4299.58	middle percentile income	Very healthy	Yes	No	No	No	No	No	No	No	No	No	No	No	No	No	No
2086	2020-09-24 12:04:22	Germany	Nordrhein-Westfalen	NW	Bochum	Germany	city densely populated	predominantly urban	Rhine-Ruhr	Ruhrgebiet	Male	Male	23	Single	German nationality		University level (Bachelor/Master/Doctoral)	Mini job/ Internship	No	No	No	No	Yes	No	No	2	0	Very little change	1	0	under $1,248.27	1248.27	Lower percentile income	Moderately healthy	Yes	No	No	No	No	No	No	No	No	No	No	No	No	No	No
2113	2020-10-04 08:56:37	Germany	Nordrhein-Westfalen	NW	Kreis Unna	Germany	intermediate densely areas towns and suburbs	predominantly urban	Rhine-Ruhr	Kreis Unna	Female	Female	39	Single	German nationality		University level (Bachelor/Master/Doctoral)	Full-time employed	No	No	No	No	Yes	No	No	2	0	Very little change	1	0	$3,606.10 to $4,993.07	4299.58	middle percentile income	Very healthy	Yes	No	No	No	No	No	No	No	No	No	No	No	No	No	No
2073	2020-08-03 10:20:41	Germany	Nordrhein-Westfalen	NW	Essen	Germany	city densely populated	predominantly urban	Rhine-Ruhr	Ruhrgebiet	Male	Male	36	Single	Undeclared		University level (Bachelor/Master/Doctoral)	Part-time employed	No	No	No	No	No	No	Yes	0	0	Not answered	1	0	$1,808.05 to $2,080.44	1941.75	middle percentile income	Moderately healthy	No	No	No	No	No	No	No	No	No	No	No	No	No	No	Yes
2219	2020-12-10 12:38:46	Germany	Nordrhein-Westfalen	NW	Bochum	Germany	city densely populated	predominantly urban	Rhine-Ruhr	Ruhrgebiet	Female	Female	47	Single, but living with a partner	German nationality		University level (Bachelor/Master/Doctoral)	Full-time employed	Yes	No	No	No	No	No	No	2	0	Very little change	1	0	$4,993.07 to $6,934.81	5963.94	upper percentile income	Very healthy	No	No	No	No	No	No	No	No	Yes	No	No	No	No	No	No
2008	2020-07-29 08:19:47	Germany	Nordrhein-Westfalen	NW	Duisburg	Germany	city densely populated	predominantly urban	Rhine-Ruhr	Ruhrgebiet	Female	Female	21	Single	German nationality		General Higher Education Entrance Qualification “Abitur”	Part-time employed	No	No	Yes	No	No	No	No	2	0	Very little change	1	0	$1,248.27 to $1,803.05	1525.66	middle percentile income	Not quite healthy	No	No	No	No	No	No	No	No	No	No	No	No	No	No	No
2102	2020-10-03 09:35:10	Germany	Nordrhein-Westfalen	NW	Duisburg	Germany	city densely populated	predominantly urban	Rhine-Ruhr	Ruhrgebiet	Female	Female	76	Married	German nationality		University level (Bachelor/Master/Doctoral)	Full-time employed	No	No	No	No	Yes	No	No	2	0	Very little change	2	0	Preferred not to respond		0	Very healthy	Yes	No	No	No	No	No	No	No	No	No	No	No	No	No	No
2007	2020-06-14 19:39:44	Germany	Nordrhein-Westfalen	NW	Duisburg	Germany	city densely populated	predominantly urban	Rhine-Ruhr	Ruhrgebiet	Female	Female	26	Single	Other nationality		University level (Bachelor/Master/Doctoral)	Part-time employed	No	Yes	No	No	No	No	No	2	0	Very little change	1	0	$1,248.27 to $1,803.05	1525.66	middle percentile income	Extremely healthy	Yes	No	No	No	No	No	No	No	No	No	No	No	No	No	No
2201	2020-11-30 20:31:30	Germany	Nordrhein-Westfalen	NW	Mülheim an der Ruhr	Germany	city densely populated	predominantly urban	Rhine-Ruhr	Ruhrgebiet	Female	Female	25	Single	German with other nationality		General Higher Education Entrance Qualification “Abitur”	Full-time employed	No	No	No	No	Yes	No	No	2	0	Very little change	5	0	$6,934.81 to $24,965.33	15950.1	above the upper percentile	Extremely healthy	Yes	No	No	No	No	No	No	No	No	No	No	No	No	No	No
2090	2020-09-24 14:06:57	Germany	Nordrhein-Westfalen	NW	Essen	Germany	city densely populated	predominantly urban	Rhine-Ruhr	Ruhrgebiet	Female	Female	36	Married	German nationality		University level (Bachelor/Master/Doctoral)	Maternity, parental or other leave	No	No	No	No	Yes	No	No	2	0	Very little change	2	2	$6,934.81 to $24,965.33	15950.1	above the upper percentile	Moderately healthy	Yes	No	No	No	No	No	No	No	No	No	No	No	No	No	No
2178	2020-11-11 09:01:37	Germany	Nordrhein-Westfalen	NW	Düsseldorf	Germany	city densely populated	predominantly urban	Rhine-Ruhr	Düsseldorf	Female	Female	43	Married	German nationality		University level (Bachelor/Master/Doctoral)	Not employed (student, unemployed, retirees, pensioner)	No	No	No	No	No	No	Yes	0	0	Not answered	2	2	$4,993.07 to $6,934.81	5963.94	upper percentile income	Very healthy	Yes	No	No	No	No	No	No	No	No	No	No	No	No	No	No
2103	2020-10-15 16:56:33	Germany	Nordrhein-Westfalen	NW	Oberhausen	Germany	city densely populated	predominantly urban	Rhine-Ruhr	Ruhrgebiet	Female	Female	43	Married	German nationality		General Higher Education Entrance Qualification “Abitur”	Maternity, parental or other leave	No	No	No	No	No	No	Yes	0	0	Not answered	2	2	$4,993.07 to $6,934.81	5963.94	upper percentile income	Very healthy	Yes	No	No	No	No	No	No	No	No	No	No	No	No	No	No
2180	2020-11-11 12:03:37	Germany	Nordrhein-Westfalen	NW	Kreis Wesel	Germany	rural thinly populated areas	predominantly urban	Rhine-Ruhr	Kreis Wesel	Female	Female	49	Divorced/ Living apart	German nationality		University level (Bachelor/Master/Doctoral)	Full-time employed	Yes	No	No	No	No	No	No	2	0	Very little change	1	2	$3,606.10 to $4,993.07	4299.58	middle percentile income	Moderately healthy	No	No	No	No	No	No	No	No	Yes	No	No	No	No	No	No
2072	2020-08-02 22:14:10	Germany	Nordrhein-Westfalen	NW	Essen	Germany	city densely populated	predominantly urban	Rhine-Ruhr	Ruhrgebiet	Female	Female	30	Single	German nationality		University level (Bachelor/Master/Doctoral)	Preferred not to respond	No	No	No	No	Yes	No	No	2	0	Very little change	1	0	$1,248.27 to $1,803.05	1525.66	middle percentile income	Moderately healthy	Yes	No	No	No	No	No	No	No	No	No	No	No	No	No	No
2165	2020-11-10 14:47:44	Germany	Nordrhein-Westfalen	NW	Kreis Unna	Germany	intermediate densely areas towns and suburbs	predominantly urban	Rhine-Ruhr	Kreis Unna	Female	Female	30	Married	German nationality		Preferred not to respond	Part-time employed	No	No	No	No	No	Yes	No	0	1	No change	2	0	$2,773.93 to $3,606.10	3190.01	middle percentile income	Extremely healthy	Yes	No	No	No	No	No	No	No	No	No	No	No	No	No	No
2019	2020-06-19 21:57:35	Germany	Nordrhein-Westfalen	NW	Bonn	Germany	city densely populated	predominantly urban	Rhine-Ruhr	Cologne/Bonn	Female	Female	27	Single	German nationality		University level (Bachelor/Master/Doctoral)	Not employed (student, unemployed, retirees, pensioner)	No	No	No	No	No	No	Yes	0	0	Not answered	3	0	$1,248.27 to $1,803.05	1525.66	middle percentile income	Very healthy	Yes	No	No	No	No	No	No	No	No	No	No	No	No	No	No
2106	2020-10-03 15:25:01	Germany	Nordrhein-Westfalen	NW	Oberhausen	Germany	city densely populated	predominantly urban	Rhine-Ruhr	Ruhrgebiet	Female	Female	49	Married	German nationality		General Higher Education Entrance Qualification “Abitur”	Part-time employed	Yes	No	No	No	No	No	No	2	0	Very little change	2	2	Preferred not to respond		0	Very healthy	No	No	No	No	No	No	No	Yes	No	No	No	No	No	No	No
2020	2020-06-22 17:02:46	Germany	Nordrhein-Westfalen	NW	Bochum	Germany	city densely populated	predominantly urban	Rhine-Ruhr	Ruhrgebiet	Male	Male	33	Single	German nationality		University level (Bachelor/Master/Doctoral)	Part-time employed	No	No	No	No	Yes	No	No	2	0	Very little change	1	0	$2,773.93 to $3,606.10	3190.01	middle percentile income	Moderately healthy	Yes	No	No	No	No	No	No	No	No	No	No	No	No	No	No
2027	2020-06-25 20:07:09	Germany	Nordrhein-Westfalen	NW	Bochum	Germany	city densely populated	predominantly urban	Rhine-Ruhr	Ruhrgebiet	Female	Female	27	Single, but living with a partner	German nationality		General Higher Education Entrance Qualification “Abitur”	Occasional or irregular employed	No	No	No	No	No	No	Yes	0	0	Not answered	2	0	under $1,248.27	1248.27	Lower percentile income	Very healthy	Yes	No	No	No	No	No	No	No	No	No	No	No	No	No	No
2206	2020-11-24 15:26:33	Germany	Nordrhein-Westfalen	NW	Ennepe-Ruhr-Kreis	Germany	city densely populated	predominantly urban	Rhine-Ruhr	Ennepe-Ruhr-Kreis	Male	Male	38	Married	German nationality		University level (Bachelor/Master/Doctoral)	Full-time employed	No	No	No	No	No	No	Yes	0	0	Not answered	2	1	$6,934.81 to $24,965.33	15950.1	above the upper percentile	Very healthy	Yes	No	No	No	No	No	No	No	No	No	No	No	No	No	No
2137	2020-10-20 11:43:14	Germany	Nordrhein-Westfalen	NW	Bochum	Germany	city densely populated	predominantly urban	Rhine-Ruhr	Ruhrgebiet	Female	Female	25	Single	Undeclared		University level (Bachelor/Master/Doctoral)	Not employed (student, unemployed, retirees, pensioner)	No	No	No	No	No	No	Yes	0	0	Not answered	5	1	Preferred not to respond		0	Very healthy	Yes	No	No	No	No	No	No	No	No	No	No	No	No	No	No
2054	2020-07-21 20:33:59	Germany	Nordrhein-Westfalen	NW	Essen	Germany	city densely populated	predominantly urban	Rhine-Ruhr	Ruhrgebiet	Female	Female	25	Single	German nationality		General Higher Education Entrance Qualification “Abitur”	Part-time employed	No	No	No	No	Yes	No	No	2	0	Very little change	1	0	$1,248.27 to $1,803.05	1525.66	middle percentile income
2190	2020-11-16 14:30:27	Germany	Nordrhein-Westfalen	NW	Bochum	Germany	city densely populated	predominantly urban	Rhine-Ruhr	Ruhrgebiet	Female	Female	71	Divorced/ Living apart	German nationality		University level (Bachelor/Master/Doctoral)	Not employed (student, unemployed, retirees, pensioner)	No	No	No	No	No	No	Yes	0	0	Not answered	1	0	$1,808.05 to $2,080.44	1941.75	middle percentile income	Moderately healthy	No	No	No	No	No	No	No	Yes	No	No	No	No	No	No	No
2108	2020-10-05 11:47:28	Germany	Nordrhein-Westfalen	NW	Dortmund	Germany	city densely populated	predominantly urban	Rhine-Ruhr	Ruhrgebiet	Female	Female	44	Married	German nationality		University level (Bachelor/Master/Doctoral)	Part-time employed	No	No	No	No	Yes	No	No	2	0	Very little change	2	3	$6,934.81 to $24,965.33	15950.1	above the upper percentile	Very healthy	Yes	No	No	No	No	No	No	No	No	No	No	No	No	No	No
2048	2020-07-09 10:10:52	Germany	Nordrhein-Westfalen	NW	Kreis Recklinghausen	Germany	city densely populated	predominantly urban	Rhine-Ruhr	Kreis Recklinghausen	Female	Female	22	Single	German nationality		General Higher Education Entrance Qualification “Abitur”	Not employed (student, unemployed, retirees, pensioner)	No	No	No	No	No	No	Yes	0	0	Not answered	4	0	Preferred not to respond		0	Moderately healthy	Yes	No	No	No	No	No	No	No	No	No	No	No	No	No	No
2160	2020-11-09 18:06:19	Germany	Nordrhein-Westfalen	NW	Ennepe-Ruhr-Kreis	Germany	city densely populated	predominantly urban	Rhine-Ruhr	Ennepe-Ruhr-Kreis	Female	Female	58	Single, but living with a partner	German nationality		General Higher Education Entrance Qualification “Abitur”	Full-time employed	No	No	No	No	No	No	Yes	0	0	Not answered	2	0	$3,606.10 to $4,993.07	4299.58	middle percentile income	Extremely healthy	Yes	No	No	No	No	No	No	No	No	No	No	No	No	No	No
2132	2020-10-15 11:36:21	Germany	Nordrhein-Westfalen	NW	Bochum	Germany	city densely populated	predominantly urban	Rhine-Ruhr	Ruhrgebiet	Female	Female	46	Married	German nationality		University level (Bachelor/Master/Doctoral)	Full-time employed	Yes	No	No	No	No	No	No	2	0	Very little change	2	0	Preferred not to respond		0	Very healthy	Yes	No	No	No	No	No	No	No	No	No	No	No	No	No	No
2047	2020-07-08 17:02:18	Germany	Nordrhein-Westfalen	NW	Kreis Recklinghausen	Germany	city densely populated	predominantly urban	Rhine-Ruhr	Kreis Recklinghausen	Male	Male	26	Single	German nationality		University level (Bachelor/Master/Doctoral)	Not employed (student, unemployed, retirees, pensioner)	No	No	No	No	No	No	Yes	0	0	Not answered	3	0	$3,606.10 to $4,993.07	4299.58	middle percentile income	Very healthy	Yes	No	No	No	No	No	No	No	No	No	No	No	No	No	No
2084	2020-09-07 12:44:51	Germany	Nordrhein-Westfalen	NW	Essen	Germany	city densely populated	predominantly urban	Rhine-Ruhr	Ruhrgebiet	Female	Female	68	Preferred not to respond	German nationality		University level (Bachelor/Master/Doctoral)	Not employed (student, unemployed, retirees, pensioner)	No	No	No	No	No	No	Yes	0	0	Not answered	1	0	$2,773.93 to $3,606.10	3190.01	middle percentile income	Moderately healthy	No	No	No	No	No	No	No	No	No	No	No	No	No	No	Yes
2088	2020-09-24 13:48:55	Germany	Nordrhein-Westfalen	NW	Essen	Germany	city densely populated	predominantly urban	Rhine-Ruhr	Ruhrgebiet	Female	Female	34	Married	German nationality		Advanced technical college	Full-time employed	No	No	No	No	No	No	Yes	0	0	Not answered	2	0	$6,934.81 to $24,965.33	15950.1	above the upper percentile	Moderately healthy	No	No	No	No	No	No	No	No	No	Yes	No	No	No	No	No
2154	2020-11-07 19:15:32	Germany	Nordrhein-Westfalen	NW	Kreis Recklinghausen	Germany	city densely populated	predominantly urban	Rhine-Ruhr	Kreis Recklinghausen	Female	Female	61	Married	German nationality		General Higher Education Entrance Qualification “Abitur”	Full-time employed	Yes	No	No	No	No	No	No	2	0	Very little change	2	0	$6,934.81 to $24,965.33	15950.1	above the upper percentile	Moderately healthy	Yes	No	No	No	No	No	No	No	No	No	No	No	No	No	No
2148	2020-11-05 12:50:40	Germany	Nordrhein-Westfalen	NW	Essen	Germany	city densely populated	predominantly urban	Rhine-Ruhr	Ruhrgebiet	Female	Female	29	Single	German nationality		University level (Bachelor/Master/Doctoral)	Mini job/ Internship	No	No	Yes	No	No	No	No	2	0	Very little change	1	0	under $1,248.27	1248.27	Lower percentile income	Extremely healthy	Yes	No	No	No	No	No	No	No	No	No	No	No	No	No	No
2083	2020-08-19 15:01:40	Germany	Nordrhein-Westfalen	NW	Bochum	Germany	city densely populated	predominantly urban	Rhine-Ruhr	Ruhrgebiet	Female	Female	23	Single	German nationality		University level (Bachelor/Master/Doctoral)	Not employed (student, unemployed, retirees, pensioner)	No	No	No	No	No	No	Yes	0	0	Not answered	2	0	under $1,248.27	1248.27	Lower percentile income	Very healthy	Yes	No	No	No	No	No	No	No	No	No	No	No	No	No	No
2163	2020-11-10 09:04:49	Germany	Nordrhein-Westfalen	NW	Hagen	Germany	city densely populated	predominantly urban	Rhine-Ruhr	Ruhrgebiet	Female	Female	31	Single, but living with a partner	German nationality		University level (Bachelor/Master/Doctoral)	Full-time employed	Yes	No	No	No	No	No	No	2	0	Very little change	2	0	$2,773.93 to $3,606.10	3190.01	middle percentile income	Very healthy	No	No	No	No	No	No	Yes	No	No	No	No	No	No	No	No
2071	2020-08-20 11:11:27	Germany	Nordrhein-Westfalen	NW	Essen	Germany	city densely populated	predominantly urban	Rhine-Ruhr	Ruhrgebiet	Female	Female	39	Married	German nationality		University level (Bachelor/Master/Doctoral)	Part-time employed	Yes	No	No	No	No	No	No	2	0	Very little change	2	2	$6,934.81 to $24,965.33	15950.1	above the upper percentile	Very healthy	Yes	No	No	No	No	No	No	No	No	No	No	No	No	No	No
2214	2020-12-09 10:41:54	Germany	Nordrhein-Westfalen	NW	Bochum	Germany	city densely populated	predominantly urban	Rhine-Ruhr	Ruhrgebiet	Male	Male	32	Single, but living with a partner	German with other nationality		University level (Bachelor/Master/Doctoral)	Full-time employed	No	No	No	No	Yes	No	No	2	0	Very little change	2	0	$3,606.10 to $4,993.07	4299.58	middle percentile income	Very healthy	No	No	No	No	No	No	No	No	No	Yes	No	No	No	No	No
2183	2020-11-12 16:00:26	Germany	Nordrhein-Westfalen	NW	Dortmund	Germany	city densely populated	predominantly urban	Rhine-Ruhr	Ruhrgebiet	Female	Female	77	Married	German nationality		University level (Bachelor/Master/Doctoral)	Not employed (student, unemployed, retirees, pensioner)	No	No	No	No	No	No	Yes	0	0	Not answered	2	0	$4,993.07 to $6,934.81	5963.94	upper percentile income	Moderately healthy	No	No	No	No	No	No	No	No	Yes	No	No	No	No	No	No
2061	2020-08-02 17:12:09	Germany	Nordrhein-Westfalen	NW	Essen	Germany	city densely populated	predominantly urban	Rhine-Ruhr	Ruhrgebiet	Male	Male	40	Single	German nationality		General Higher Education Entrance Qualification “Abitur”	Full-time employed	No	No	No	No	Yes	No	No	2	0	Very little change	1	0	$3,606.10 to $4,993.07	4299.58	middle percentile income	Moderately healthy	Yes	No	No	No	No	No	No	No	No	No	No	No	No	No	No
2052	2020-07-14 09:14:23	Germany	Nordrhein-Westfalen	NW	Essen	Germany	city densely populated	predominantly urban	Rhine-Ruhr	Ruhrgebiet	Male	Male	33	Living together in a registered civil partnership	German nationality		University level (Bachelor/Master/Doctoral)	Part-time employed	No	No	No	No	Yes	No	No	2	0	Very little change	2	0	$4,993.07 to $6,934.81	5963.94	upper percentile income	Very healthy	Yes	No	No	No	No	No	No	No	No	No	No	No	No	No	No
2213	2020-12-05 16:29:11	Germany	Nordrhein-Westfalen	NW	Duisburg	Germany	city densely populated	predominantly urban	Rhine-Ruhr	Ruhrgebiet	Male	Male	32	Single	German nationality		General Higher Education Entrance Qualification “Abitur”	Not employed (student, unemployed, retirees, pensioner)	No	No	No	No	No	Yes	No	0	1	No change	1	0	$1,248.27 to $1,803.05	1525.66	middle percentile income	Moderately healthy	Yes	No	No	No	No	No	No	No	No	No	No	No	No	No	No
2123	2020-10-17 11:43:10	Germany	Nordrhein-Westfalen	NW	Iserlohn	Germany	city densely populated	predominantly urban	Rhine-Ruhr	Märkischer Kreis	Female	Female	83	Married	German nationality		Secondary education or equivalent	Not employed (student, unemployed, retirees, pensioner)	No	No	No	No	No	No	Yes	0	0	Not answered	2	0	$3,606.10 to $4,993.07	4299.58	middle percentile income	Very healthy	No	No	No	No	No	No	No	No	Yes	No	No	No	No	No	No
2139	2020-11-02 11:48:07	Germany	Nordrhein-Westfalen	NW	Duisburg	Germany	city densely populated	predominantly urban	Rhine-Ruhr	Ruhrgebiet	Female	Female	55	Single, but living with a partner	European nationality		University level (Bachelor/Master/Doctoral)	Self-employed	No	No	No	No	No	Yes	No	0	1	No change	2	0	$2,080.44 to $2,773.93	2427.18	middle percentile income	Moderately healthy	No	No	No	No	No	No	No	No	No	No	No	No	No	No	No
2037	2020-06-29 19:07:38	Germany	Nordrhein-Westfalen	NW	Dortmund	Germany	city densely populated	predominantly urban	Rhine-Ruhr	Ruhrgebiet	Female	Female	22	Single, but living with a partner	German nationality		General Higher Education Entrance Qualification “Abitur”	Not employed (student, unemployed, retirees, pensioner)	No	No	No	No	Yes	No	No	2	0	Very little change	2	0	$2,080.44 to $2,773.93	2427.18	middle percentile income	Extremely healthy	Yes	No	No	No	No	No	No	No	No	No	No	No	No	No	No
2029	2020-06-29 22:18:01	Germany	Nordrhein-Westfalen	NW	Bochum	Germany	city densely populated	predominantly urban	Rhine-Ruhr	Ruhrgebiet	Female	Female	39	Single, but living with a partner	German nationality		University level (Bachelor/Master/Doctoral)	Part-time employed	No	No	No	No	Yes	No	No	2	0	Very little change	2	3	$6,934.81 to $24,965.33	15950.1	above the upper percentile	Extremely healthy	Yes	No	No	No	No	No	No	No	No	No	No	No	No	No	No
2152	2020-11-07 13:06:49	Germany	Nordrhein-Westfalen	NW	Kreis Recklinghausen	Germany	city densely populated	predominantly urban	Rhine-Ruhr	Kreis Recklinghausen	Female	Female	34	Married	German nationality		University level (Bachelor/Master/Doctoral)	Full-time employed	Yes	No	No	No	No	No	No	2	0	Very little change	2	0	$4,993.07 to $6,934.81	5963.94	upper percentile income	Very healthy	Yes	No	No	No	No	No	No	No	No	No	No	No	No	No	No
2146	2020-12-09 15:36:59	Germany	Nordrhein-Westfalen	NW	Düsseldorf	Germany	city densely populated	predominantly urban	Rhine-Ruhr	Düsseldorf	Female	Female	25	Living together in a registered civil partnership	German with other nationality		University level (Bachelor/Master/Doctoral)	Not employed (student, unemployed, retirees, pensioner)	No	No	No	No	No	Yes	No	0	1	No change	2	0	$4,993.07 to $6,934.81	5963.94	upper percentile income	Very healthy	Yes	No	No	No	No	No	No	No	No	No	No	No	No	No	No
2043	2020-07-02 07:49:33	Germany	Nordrhein-Westfalen	NW	Kreis Recklinghausen	Germany	city densely populated	predominantly urban	Rhine-Ruhr	Kreis Recklinghausen	Female	Female	59	Married	German nationality		General Higher Education Entrance Qualification “Abitur”	Part-time employed	No	No	No	No	Yes	No	No	2	0	Very little change	3	1	Preferred not to respond		0	Moderately healthy	Yes	No	No	No	No	No	No	No	No	No	No	No	No	No	No
2127	2020-10-09 05:31:08	Germany	Nordrhein-Westfalen	NW	Dortmund	Germany	city densely populated	predominantly urban	Rhine-Ruhr	Ruhrgebiet	Female	Female	36	Single, but living with a partner	German nationality		University level (Bachelor/Master/Doctoral)	Part-time employed	No	No	No	No	Yes	No	No	2	0	Very little change	2	2	$4,993.07 to $6,934.81	5963.94	upper percentile income	Very healthy	Yes	No	No	No	No	No	No	No	No	No	No	No	No	No	No
2053	2020-07-14 11:17:17	Germany	Nordrhein-Westfalen	NW	Essen	Germany	city densely populated	predominantly urban	Rhine-Ruhr	Ruhrgebiet	Male	Male	35	Single	European nationality		University level (Bachelor/Master/Doctoral)	Part-time employed	No	No	No	No	Yes	No	No	2	0	Very little change	3	0	$2,773.93 to $3,606.10	3190.01	middle percentile income	Extremely healthy	Yes	No	No	No	No	No	No	No	No	No	No	No	No	No	No
2217	2020-12-09 21:14:04	Germany	Nordrhein-Westfalen	NW	Bottrop	Germany	city densely populated	predominantly urban	Rhine-Ruhr	Ruhrgebiet	Female	Female	64	Married	German nationality		University level (Bachelor/Master/Doctoral)	Preferred not to respond	No	No	No	No	No	Yes	No	0	1	No change	2	0	Preferred not to respond		0	Moderately healthy	No	No	No	No	No	No	No	No	No	No	No	No	No	No	No
2038	2020-07-30 13:56:47	Germany	Nordrhein-Westfalen	NW	Bochum	Germany	city densely populated	predominantly urban	Rhine-Ruhr	Ruhrgebiet	Female	Female	29	Single, but living with a partner	German nationality		University level (Bachelor/Master/Doctoral)	Part-time employed	No	No	No	No	Yes	No	No	2	0	Very little change	1	0	$2,080.44 to $2,773.93	2427.18	middle percentile income	Moderately healthy	Yes	No	No	No	No	No	No	No	No	No	No	No	No	No	No
2215	2020-12-09 16:40:53	Germany	Nordrhein-Westfalen	NW	Oberhausen	Germany	city densely populated	predominantly urban	Rhine-Ruhr	Ruhrgebiet	Female	Female	31	Single, but living with a partner	German nationality		University level (Bachelor/Master/Doctoral)	Full-time employed	No	No	No	No	Yes	No	No	2	0	Very little change	2	0	$6,934.81 to $24,965.33	15950.1	above the upper percentile	Very healthy	No	No	No	No	No	No	No	Yes	No	No	No	No	No	No	No
2230	2020-12-14 12:05:12	Germany	Nordrhein-Westfalen	NW	Mülheim an der Ruhr	Germany	city densely populated	predominantly urban	Rhine-Ruhr	Ruhrgebiet	Female	Female	77	Single	German nationality		Secondary education or equivalent	Preferred not to respond	No	No	No	No	No	No	Yes	0	0	Not answered	1	0	$2,773.93 to $3,606.10	3190.01	middle percentile income	Moderately healthy	No	No	No	No	No	No	No	No	No	No	No	No	No	No	No
2211	2020-12-02 19:06:36	Germany	Nordrhein-Westfalen	NW	Mülheim an der Ruhr	Germany	city densely populated	predominantly urban	Rhine-Ruhr	Ruhrgebiet	Male	Male	69	Married	German with other nationality		University level (Bachelor/Master/Doctoral)	Self-employed	No	No	No	No	No	Yes	No	0	1	No change	2	0	$2,773.93 to $3,606.10	3190.01	middle percentile income	Very healthy	No	No	No	No	No	No	No	No	Yes	No	No	No	No	No	No
2170	2020-11-10 17:15:48	Germany	Nordrhein-Westfalen	NW	Dortmund	Germany	city densely populated	predominantly urban	Rhine-Ruhr	Ruhrgebiet	Female	Female	40	Single	German nationality		University level (Bachelor/Master/Doctoral)	Full-time employed	No	No	No	No	Yes	No	No	2	0	Very little change	1	0	$2,773.93 to $3,606.10	3190.01	middle percentile income	Very healthy	Yes	No	No	No	No	No	No	No	No	No	No	No	No	No	No
2155	2020-11-07 21:23:39	Germany	Nordrhein-Westfalen	NW	Kreis Recklinghausen	Germany	city densely populated	predominantly urban	Rhine-Ruhr	Kreis Recklinghausen	Female	Female	60	Married	German nationality		General Higher Education Entrance Qualification “Abitur”	Preferred not to respond	No	No	No	No	No	No	Yes	0	0	Not answered	2	0	$2,773.93 to $3,606.10	3190.01	middle percentile income	Very healthy	Yes	No	No	No	No	No	No	No	No	No	No	No	No	No	No
2094	2020-09-25 10:20:20	Germany	Nordrhein-Westfalen	NW	Essen	Germany	city densely populated	predominantly urban	Rhine-Ruhr	Ruhrgebiet	Female	Female	44	Married	German nationality		University level (Bachelor/Master/Doctoral)	Part-time employed	No	No	No	No	No	No	Yes	0	0	Not answered	2	1	$3,606.10 to $4,993.07	4299.58	middle percentile income	Moderately healthy	Yes	No	No	No	No	No	No	No	No	No	No	No	No	No	No
2231	2020-12-14 13:55:54	Germany	Nordrhein-Westfalen	NW	Mülheim an der Ruhr	Germany	city densely populated	predominantly urban	Rhine-Ruhr	Ruhrgebiet	Male	Male	53	Married	German nationality		General Higher Education Entrance Qualification “Abitur”	Self-employed	No	No	No	No	No	Yes	No	0	1	No change	2	1	$2,773.93 to $3,606.10	3190.01	middle percentile income	Moderately healthy	No	No	No	No	Yes	No	No	No	No	No	No	No	No	No	No
2172	2020-11-10 18:01:21	Germany	Nordrhein-Westfalen	NW	Dortmund	Germany	city densely populated	predominantly urban	Rhine-Ruhr	Ruhrgebiet	Female	Female	45	Married	German nationality		University level (Bachelor/Master/Doctoral)	Self-employed	No	No	No	No	No	Yes	No	0	1	No change	2	2	$2,080.44 to $2,773.93	2427.18	middle percentile income	Very healthy	Yes	No	No	No	No	No	No	No	No	No	No	No	No	No	No
2141	2020-10-24 08:49:56	Germany	Nordrhein-Westfalen	NW	Oberhausen	Germany	city densely populated	predominantly urban	Rhine-Ruhr	Ruhrgebiet	Male	Male	60	Married	German nationality		University level (Bachelor/Master/Doctoral)	Full-time employed	No	No	No	No	Yes	No	No	2	0	Very little change	4	0	$4,993.07 to $6,934.81	5963.94	upper percentile income	Moderately healthy	No	No	No	No	No	No	No	No	Yes	No	No	No	No	No	No
2218	2020-12-10 09:09:41	Germany	Nordrhein-Westfalen	NW	Bochum	Germany	city densely populated	predominantly urban	Rhine-Ruhr	Ruhrgebiet	Male	Male	43	Single, but living with a partner	German nationality		University level (Bachelor/Master/Doctoral)	Full-time employed	Yes	No	No	No	No	No	No	2	0	Very little change	2	0	$6,934.81 to $24,965.33	15950.1	above the upper percentile	Very healthy	Yes	No	No	No	No	No	No	No	No	No	No	No	No	No	No
2036	2020-06-29 14:53:27	Germany	Nordrhein-Westfalen	NW	Bochum	Germany	city densely populated	predominantly urban	Rhine-Ruhr	Ruhrgebiet	Female	Female	21	Single	German nationality		General Higher Education Entrance Qualification “Abitur”	Not employed (student, unemployed, retirees, pensioner)	No	No	No	No	No	No	Yes	0	0	Not answered	1	0	under $1,248.27	1248.27	Lower percentile income	Very healthy	No	No	No	No	No	No	No	Yes	No	No	No	No	No	No	No
2182	2020-11-11 16:21:52	Germany	Nordrhein-Westfalen	NW	Dortmund	Germany	city densely populated	predominantly urban	Rhine-Ruhr	Ruhrgebiet	Female	Female	30	Single, but living with a partner	German nationality		University level (Bachelor/Master/Doctoral)	Full-time employed	No	No	No	No	Yes	No	No	2	0	Very little change	2	0	$4,993.07 to $6,934.81	5963.94	upper percentile income	Moderately healthy	No	No	No	No	No	No	Yes	No	No	No	No	No	No	No	No
2129	2020-10-10 22:00:49	Germany	Nordrhein-Westfalen	NW	Dortmund	Germany	city densely populated	predominantly urban	Rhine-Ruhr	Ruhrgebiet	Female	Female	34	Single	German nationality		General Higher Education Entrance Qualification “Abitur”	Full-time employed	No	No	No	No	Yes	No	No	2	0	Very little change	1	0	$3,606.10 to $4,993.07	4299.58	middle percentile income	Moderately healthy	No	No	No	No	No	No	No	Yes	No	No	No	No	No	No	No
2144	2020-10-28 17:37:11	Germany	Nordrhein-Westfalen	NW	Dortmund	Germany	city densely populated	predominantly urban	Rhine-Ruhr	Ruhrgebiet	Male	Male	44	Single	German nationality		University level (Bachelor/Master/Doctoral)	Part-time employed	No	No	No	No	No	No	Yes	0	0	Not answered	2	0	$3,606.10 to $4,993.07	4299.58	middle percentile income	Very healthy	Yes	No	No	No	No	No	No	No	No	No	No	No	No	No	No
2224	2020-12-11 14:15:32	Germany	Nordrhein-Westfalen	NW	Mülheim an der Ruhr	Germany	city densely populated	predominantly urban	Rhine-Ruhr	Ruhrgebiet	Male	Male	55	Married	German nationality		Secondary education or equivalent	Full-time employed	Yes	No	No	No	No	No	No	2	0	Very little change	4	2	$3,606.10 to $4,993.07	4299.58	middle percentile income	Moderately healthy	No	No	No	No	No	No	No	No	No	Yes	No	No	No	No	No
2120	2020-12-11 10:31:55	Germany	Nordrhein-Westfalen	NW	Duisburg	Germany	city densely populated	predominantly urban	Rhine-Ruhr	Ruhrgebiet	Female	Female	60	Married	German nationality		General Higher Education Entrance Qualification “Abitur”	Self-employed	No	No	No	No	No	Yes	No	0	1	No change	2	0	Preferred not to respond		0	Very healthy	Yes	No	No	No	No	No	No	No	No	No	No	No	No	No	No
2173	2020-11-10 22:08:25	Germany	Nordrhein-Westfalen	NW	Kreis Unna	Germany	intermediate densely areas towns and suburbs	predominantly urban	Rhine-Ruhr	Kreis Unna	Female	Female	39	Married	German nationality		General Higher Education Entrance Qualification “Abitur”	Maternity, parental or other leave	No	No	No	No	No	No	Yes	0	0	Not answered	2	1	$4,993.07 to $6,934.81	5963.94	upper percentile income	Very healthy	Yes	No	No	No	No	No	No	No	No	No	No	No	No	No	No
2221	2020-12-13 07:19:24	Germany	Nordrhein-Westfalen	NW	Mülheim an der Ruhr	Germany	city densely populated	predominantly urban	Rhine-Ruhr	Ruhrgebiet	Female	Female	57	Married	German with other nationality		University level (Bachelor/Master/Doctoral)	Full-time employed	No	No	No	No	Yes	No	No	2	0	Very little change	3	0	$4,993.07 to $6,934.81	5963.94	upper percentile income	Moderately healthy	Yes	No	No	No	No	No	No	No	No	No	No	No	No	No	No
2100	2020-10-02 19:25:07	Germany	Nordrhein-Westfalen	NW	Oberhausen	Germany	city densely populated	predominantly urban	Rhine-Ruhr	Ruhrgebiet	Female	Female	55	Married	German nationality		Advanced technical college	Part-time employed	No	Yes	No	No	No	No	No	2	0	Very little change	2	0	$4,993.07 to $6,934.81	5963.94	upper percentile income	Moderately healthy	No	No	No	No	No	No	No	No	No	No	No	No	No	No	No
2085	2020-10-16 22:51:41	Germany	Nordrhein-Westfalen	NW	Essen	Germany	city densely populated	predominantly urban	Rhine-Ruhr	Ruhrgebiet	Female	Female	30	Married	Undeclared		University level (Bachelor/Master/Doctoral)	Full-time employed	No	No	No	No	Yes	No	No	2	0	Very little change	2	0	$2,773.93 to $3,606.10	3190.01	middle percentile income	Moderately healthy	Yes	No	No	No	No	No	No	No	No	No	No	No	No	No	No
2118	2020-12-01 19:12:01	Germany	Nordrhein-Westfalen	NW	Bochum	Germany	city densely populated	predominantly urban	Rhine-Ruhr	Ruhrgebiet	Female	Female	29	Single	German nationality		University level (Bachelor/Master/Doctoral)	Not employed (student, unemployed, retirees, pensioner)	No	No	No	No	No	No	Yes	0	0	Not answered	1	0	$1,808.05 to $2,080.44	1941.75	middle percentile income	Very healthy	Yes	No	No	No	No	No	No	No	No	No	No	No	No	No	No
2110	2020-10-04 06:47:17	Germany	Nordrhein-Westfalen	NW	Kreis Recklinghausen	Germany	city densely populated	predominantly urban	Rhine-Ruhr	Kreis Recklinghausen	Male	Male	65	Married	German nationality		Secondary education or equivalent	Full-time employed	No	Yes	No	No	No	No	No	2	0	Very little change	2	0	$2,080.44 to $2,773.93	2427.18	middle percentile income	Not quite healthy	No	Yes	No	No	No	No	No	No	Yes	No	No	No	No	No	No
2040	2020-12-19 21:40:06	Germany	Nordrhein-Westfalen	NW	Düsseldorf	Germany	city densely populated	predominantly urban	Rhine-Ruhr	Düsseldorf	Female	Female	25	Single, but living with a partner	European nationality		University level (Bachelor/Master/Doctoral)	Not employed (student, unemployed, retirees, pensioner)	No	No	No	No	Yes	No	No	2	0	Very little change	2	0	$2,773.93 to $3,606.10	3190.01	middle percentile income	Moderately healthy	Yes	No	No	No	No	No	No	No	No	No	No	No	No	No	No
2162	2020-11-10 08:53:53	Germany	Nordrhein-Westfalen	NW	Hagen	Germany	city densely populated	predominantly urban	Rhine-Ruhr	Ruhrgebiet	Female	Female	50	Divorced/ Living apart	German nationality		University level (Bachelor/Master/Doctoral)	Full-time employed	No	No	No	No	Yes	No	No	2	0	Very little change	1	1	$4,993.07 to $6,934.81	5963.94	upper percentile income	Moderately healthy	No	No	No	No	No	No	Yes	No	No	No	No	No	No	No	No
2151	2020-11-06 21:08:04	Germany	Nordrhein-Westfalen	NW	Kreis Recklinghausen	Germany	city densely populated	predominantly urban	Rhine-Ruhr	Kreis Recklinghausen	Female	Female	52	Divorced/ Living apart	German nationality		University level (Bachelor/Master/Doctoral)	Full-time employed	No	No	No	No	Yes	No	No	2	0	Very little change	1	0	$6,934.81 to $24,965.33	15950.1	above the upper percentile	Very healthy	No	No	No	No	No	No	No	No	Yes	No	No	No	No	No	No
2014	2020-06-16 20:42:42	Germany	Nordrhein-Westfalen	NW	Bochum	Germany	city densely populated	predominantly urban	Rhine-Ruhr	Ruhrgebiet	Female	Female	27	Single, but living with a partner	German nationality		University level (Bachelor/Master/Doctoral)	Not employed (student, unemployed, retirees, pensioner)	No	No	No	No	Yes	No	No	2	0	Very little change	2	0	$1,248.27 to $1,803.05	1525.66	middle percentile income	Very healthy	Yes	No	No	No	No	No	No	No	No	No	No	No	No	No	No
2202	2020-11-23 13:11:15	Germany	Nordrhein-Westfalen	NW	Tönisvorst	Germany	city densely populated	predominantly urban	Rhine-Ruhr	Kreis Viersen	Female	Female	51	Divorced/ Living apart	German nationality		General Higher Education Entrance Qualification “Abitur”	Full-time employed	Yes	No	No	No	No	No	No	2	0	Very little change	1	1	$3,606.10 to $4,993.07	4299.58	middle percentile income	Moderately healthy	No	No	No	No	No	No	No	Yes	No	No	No	Yes	No	No	No
2122	2020-10-06 15:42:54	Germany	Nordrhein-Westfalen	NW	Dortmund	Germany	city densely populated	predominantly urban	Rhine-Ruhr	Ruhrgebiet	Male	Male	60	Married	German nationality		University level (Bachelor/Master/Doctoral)	Full-time employed	No	No	No	No	Yes	No	No	2	0	Very little change	2	0	$4,993.07 to $6,934.81	5963.94	upper percentile income	Very healthy	Yes	No	No	No	No	No	No	No	No	No	No	No	No	No	No
2156	2020-11-08 12:26:11	Germany	Nordrhein-Westfalen	NW	Mülheim an der Ruhr	Germany	city densely populated	predominantly urban	Rhine-Ruhr	Ruhrgebiet	Female	Female	39	Single, but living with a partner	German nationality		General Higher Education Entrance Qualification “Abitur”	Full-time employed	No	No	No	No	Yes	No	No	2	0	Very little change	2	1	$3,606.10 to $4,993.07	4299.58	middle percentile income	Very healthy	No	No	No	No	No	No	No	Yes	No	No	No	No	No	No	No
2034	2020-06-26 12:42:16	Germany	Nordrhein-Westfalen	NW	Hagen	Germany	city densely populated	predominantly urban	Rhine-Ruhr	Ruhrgebiet	Male	Male	22	Single	German nationality		General Higher Education Entrance Qualification “Abitur”	Not employed (student, unemployed, retirees, pensioner)	No	No	No	No	Yes	No	No	2	0	Very little change	3	0	Preferred not to respond		0	Very healthy	Yes	No	No	No	No	No	No	No	No	No	No	No	No	No	No
2124	2020-10-07 20:33:22	Germany	Nordrhein-Westfalen	NW	Dortmund	Germany	city densely populated	predominantly urban	Rhine-Ruhr	Ruhrgebiet	Female	Female	41	Married	German nationality		University level (Bachelor/Master/Doctoral)	Maternity, parental or other leave	No	No	No	No	No	No	Yes	0	0	Not answered	2	3	$3,606.10 to $4,993.07	4299.58	middle percentile income	Moderately healthy	Yes	No	No	No	No	No	No	No	No	No	No	No	No	No	No
2013	2020-06-20 22:04:33	Germany	Nordrhein-Westfalen	NW	Essen	Germany	city densely populated	predominantly urban	Rhine-Ruhr	Ruhrgebiet	Female	Female	28	Single	German nationality		University level (Bachelor/Master/Doctoral)	Occasional or irregular employed	No	No	No	No	No	No	Yes	0	0	Not answered	1	0	Preferred not to respond		0	Moderately healthy	No	No	No	No	No	No	No	No	No	No	No	No	No	No	Yes
2227	2020-12-12 12:17:34	Germany	Nordrhein-Westfalen	NW	Mülheim an der Ruhr	Germany	city densely populated	predominantly urban	Rhine-Ruhr	Ruhrgebiet	Female	Female	49	Single, but living with a partner	German nationality		University level (Bachelor/Master/Doctoral)	Full-time employed	No	Yes	No	No	No	No	No	2	0	Very little change	2	0	$4,993.07 to $6,934.81	5963.94	upper percentile income	Moderately healthy	Yes	No	No	No	No	No	No	No	No	No	No	No	No	No	No
2068	2020-08-04 15:17:49	Germany	Nordrhein-Westfalen	NW	Essen	Germany	city densely populated	predominantly urban	Rhine-Ruhr	Ruhrgebiet	Female	Female	50	Married	German nationality		University level (Bachelor/Master/Doctoral)	Part-time employed	No	No	No	No	Yes	No	No	2	0	Very little change	2	2	$4,993.07 to $6,934.81	5963.94	upper percentile income	Moderately healthy	No	No	No	No	No	No	No	No	No	Yes	No	No	No	No	No
2032	2020-06-26 08:55:36	Germany	Nordrhein-Westfalen	NW	Essen	Germany	city densely populated	predominantly urban	Rhine-Ruhr	Ruhrgebiet	Female	Female	25	Single, but living with a partner	German nationality		University level (Bachelor/Master/Doctoral)	Not employed (student, unemployed, retirees, pensioner)	No	No	No	No	Yes	No	No	2	0	Very little change	2	0	$2,080.44 to $2,773.93	2427.18	middle percentile income	Extremely healthy	No	No	No	No	No	No	Yes	No	No	No	No	No	No	No	No
2133	2020-12-13 20:46:47	Germany	Nordrhein-Westfalen	NW	Mülheim an der Ruhr	Germany	city densely populated	predominantly urban	Rhine-Ruhr	Ruhrgebiet	Female	Female	54	Married	German nationality		University level (Bachelor/Master/Doctoral)	Self-employed	No	No	No	No	No	Yes	No	0	1	No change	2	0	$4,993.07 to $6,934.81	5963.94	upper percentile income	Moderately healthy	No	No	No	No	No	No	No	No	No	Yes	No	No	No	No	No
2999	2020-09-26 08:59:14	Germany	Nordrhein-Westfalen	NW	Essen	Germany	city densely populated	predominantly urban	Rhine-Ruhr	Ruhrgebiet	Female	Female	45	Divorced/ Living apart	German nationality		General Higher Education Entrance Qualification “Abitur”	Full-time employed	Yes	No	No	No	No	No	No	2	0	Very little change	2	0	$3,606.10 to $4,993.07	4299.58	middle percentile income	Very healthy	No	No	No	No	No	No	No	No	Yes	No	No	No	No	No	No
2166	2020-11-10 16:48:24	Germany	Nordrhein-Westfalen	NW	Dortmund	Germany	city densely populated	predominantly urban	Rhine-Ruhr	Ruhrgebiet	Female	Female	56	Married	German nationality		University level (Bachelor/Master/Doctoral)	Full-time employed	No	No	No	No	Yes	No	No	2	0	Very little change	2	0	$4,993.07 to $6,934.81	5963.94	upper percentile income	Extremely healthy	Yes	No	No	No	No	No	No	No	No	No	No	No	No	No	No
2065	2020-08-02 18:12:39	Germany	Nordrhein-Westfalen	NW	Essen	Germany	city densely populated	predominantly urban	Rhine-Ruhr	Ruhrgebiet	Female	Female	32	Single	German nationality		University level (Bachelor/Master/Doctoral)	Part-time employed	No	No	No	No	Yes	No	No	2	0	Very little change	1	0	$1,808.05 to $2,080.44	1941.75	middle percentile income	Moderately healthy	No	No	No	No	No	No	No	Yes	No	No	No	No	No	No	No
2179	2020-11-11 16:50:29	Germany	Nordrhein-Westfalen	NW	Dortmund	Germany	city densely populated	predominantly urban	Rhine-Ruhr	Ruhrgebiet	Female	Female	45	Single, but living with a partner	German nationality		University level (Bachelor/Master/Doctoral)	Full-time employed	No	No	No	No	Yes	No	No	2	0	Very little change	2	0	$4,993.07 to $6,934.81	5963.94	upper percentile income	Very healthy	Yes	No	No	No	No	No	No	No	No	No	No	No	No	No	No
2150	2020-11-06 20:58:59	Germany	Nordrhein-Westfalen	NW	Kreis Recklinghausen	Germany	city densely populated	predominantly urban	Rhine-Ruhr	Kreis Recklinghausen	Female	Female	54	Single	German nationality		University level (Bachelor/Master/Doctoral)	Full-time employed	No	No	No	No	No	No	Yes	0	0	Not answered	1	0	$2,773.93 to $3,606.10	3190.01	middle percentile income	Very healthy	Yes	No	No	No	No	No	No	No	No	No	No	No	No	No	No
2192	2020-11-14 11:49:41	Germany	Nordrhein-Westfalen	NW	Bochum	Germany	city densely populated	predominantly urban	Rhine-Ruhr	Ruhrgebiet	Female	Female	35	Single	German nationality		University level (Bachelor/Master/Doctoral)	Mini job/ Internship	No	No	Yes	No	No	No	No	2	0	Very little change	1	0	$1,808.05 to $2,080.44	1941.75	middle percentile income	Not quite healthy	No	No	No	No	No	No	Yes	Yes	Yes	No	No	No	No	No	Yes
2216	2020-12-11 17:17:53	Germany	Nordrhein-Westfalen	NW	Kreis Wesel	Germany	rural thinly populated areas	predominantly urban	Rhine-Ruhr	Kreis Wesel	Male	Male	53	Married	German nationality		University level (Bachelor/Master/Doctoral)	Self-employed	No	No	No	No	No	Yes	No	0	1	No change	2	1	$4,993.07 to $6,934.81	5963.94	upper percentile income	Very healthy	Yes	No	No	No	No	No	No	No	No	No	No	No	No	No	No
2159	2020-11-09 14:03:13	Germany	Nordrhein-Westfalen	NW	Hagen	Germany	city densely populated	predominantly urban	Rhine-Ruhr	Ruhrgebiet	Female	Female	56	Married	German nationality		General Higher Education Entrance Qualification “Abitur”	Part-time employed	Yes	No	No	No	No	No	No	2	0	Very little change	2	0	$6,934.81 to $24,965.33	15950.1	above the upper percentile	Moderately healthy	No	No	No	No	No	No	No	No	No	No	No	Yes	No	No	No
2125	2020-10-08 08:30:13	Germany	Nordrhein-Westfalen	NW	Kreis Unna	Germany	intermediate densely areas towns and suburbs	predominantly urban	Rhine-Ruhr	Kreis Unna	Female	Female	53	Married	German nationality		General Higher Education Entrance Qualification “Abitur”	Full-time employed	No	No	No	No	Yes	No	No	2	0	Very little change	2	0	$4,993.07 to $6,934.81	5963.94	upper percentile income	Moderately healthy	No	No	No	No	No	No	No	No	Yes	No	No	No	No	No	No
2067	2020-08-02 19:00:37	Germany	Nordrhein-Westfalen	NW	Essen	Germany	city densely populated	predominantly urban	Rhine-Ruhr	Ruhrgebiet	Female	Female	50	Single, but living with a partner	German nationality		Secondary education or equivalent	Full-time employed	Yes	No	No	No	No	No	No	2	0	Very little change	1	0	$2,773.93 to $3,606.10	3190.01	middle percentile income	Moderately healthy	Yes	No	No	No	No	No	No	No	No	No	No	No	No	No	No
2130	2020-10-14 16:39:08	Germany	Nordrhein-Westfalen	NW	Mettmann	Germany	intermediate densely areas towns and suburbs	predominantly urban	Rhine-Ruhr	Kreis Mettmann	Female	Female	57	Married	German nationality		General Higher Education Entrance Qualification “Abitur”	Self-employed	No	No	No	No	No	Yes	No	0	1	No change	3	0	Preferred not to respond		0	Moderately healthy	Yes	No	No	No	No	No	No	No	No	No	No	No	No	No	No
2164	2020-11-10 14:48:54	Germany	Nordrhein-Westfalen	NW	Dortmund	Germany	city densely populated	predominantly urban	Rhine-Ruhr	Ruhrgebiet	Male	Male	68	Married	German nationality		University level (Bachelor/Master/Doctoral)	Full-time employed	No	No	No	No	No	Yes	No	0	1	No change	2	0	$6,934.81 to $24,965.33	15950.1	above the upper percentile	Moderately healthy	No	No	No	No	No	No	No	No	Yes	No	No	No	No	No	No
2175	2020-11-10 20:40:26	Germany	Nordrhein-Westfalen	NW	Dortmund	Germany	city densely populated	predominantly urban	Rhine-Ruhr	Ruhrgebiet	Female	Female	55	Married	German nationality		General Higher Education Entrance Qualification “Abitur”	Self-employed	No	No	No	No	No	Yes	No	0	1	No change	2	1	$6,934.81 to $24,965.33	15950.1	above the upper percentile	Very healthy	No	No	No	No	No	No	No	No	No	No	No	No	No	No	No
2136	2020-10-19 11:50:28	Germany	Nordrhein-Westfalen	NW	Mönchengladbach	Germany	city densely populated	predominantly urban	Rhine-Ruhr	Düsseldorf	Female	Female	35	Single, but living with a partner	German with other nationality		Advanced technical college	Full-time employed	No	No	No	No	Yes	No	No	2	0	Very little change	2	0	$4,993.07 to $6,934.81	5963.94	upper percentile income	Very healthy	Yes	No	No	No	No	No	No	No	No	No	No	No	No	No	No
2203	2020-11-23 17:34:12	Germany	Nordrhein-Westfalen	NW	Ennepe-Ruhr-Kreis	Germany	city densely populated	predominantly urban	Rhine-Ruhr	Ennepe-Ruhr-Kreis	Male	Male	61	Married	German nationality		General Higher Education Entrance Qualification “Abitur”	Full-time employed	No	No	No	No	Yes	No	No	2	0	Very little change	2	1	$6,934.81 to $24,965.33	15950.1	above the upper percentile	Very healthy	Yes	No	No	No	No	No	No	No	No	No	No	No	No	No	No
2194	2020-11-17 05:58:25	Germany	Nordrhein-Westfalen	NW	Essen	Germany	city densely populated	predominantly urban	Rhine-Ruhr	Ruhrgebiet	Male	Male	62	Married	German nationality		General Higher Education Entrance Qualification “Abitur”	Self-employed	No	No	No	No	No	Yes	No	0	1	No change	2	0	$4,993.07 to $6,934.81	5963.94	upper percentile income	Very healthy	Yes	No	No	No	No	No	No	No	No	No	No	No	No	No	No
2116	2020-10-04 22:07:56	Germany	Nordrhein-Westfalen	NW	Dortmund	Germany	city densely populated	predominantly urban	Rhine-Ruhr	Ruhrgebiet	Female	Female	45	Married	German nationality		General Higher Education Entrance Qualification “Abitur”	Part-time employed	No	No	No	No	Yes	No	No	2	0	Very little change	2	3	$4,993.07 to $6,934.81	5963.94	upper percentile income	Very healthy	No	No	No	No	No	No	No	No	No	No	No	No	Yes	No	No
2044	2020-07-03 13:33:00	Germany	Nordrhein-Westfalen	NW	Dortmund	Germany	city densely populated	predominantly urban	Rhine-Ruhr	Ruhrgebiet	Male	Male	22	Single	German nationality		General Higher Education Entrance Qualification “Abitur”	Occasional or irregular employed	No	No	No	No	Yes	No	No	2	0	Very little change	1	0	under $1,248.27	1248.27	Lower percentile income	Very healthy	Yes	No	No	No	No	No	No	No	No	No	No	No	No	No	No
2223	2020-12-11 15:10:03	Germany	Nordrhein-Westfalen	NW	Mülheim an der Ruhr	Germany	city densely populated	predominantly urban	Rhine-Ruhr	Ruhrgebiet	Female	Female	61	Married	German nationality		General Higher Education Entrance Qualification “Abitur”	Full-time employed	Yes	No	No	No	No	No	No	2	0	Very little change	2	0	$4,993.07 to $6,934.81	5963.94	upper percentile income	Moderately healthy	No	No	Yes	No	No	No	No	No	No	No	No	No	No	No	No
2157	2020-11-09 15:24:26	Germany	Nordrhein-Westfalen	NW	Essen	Germany	city densely populated	predominantly urban	Rhine-Ruhr	Ruhrgebiet	Female	Female	50	Married	German nationality		Advanced technical college	Part-time employed	Yes	No	No	No	No	No	No	2	0	Very little change	3	2	$4,993.07 to $6,934.81	5963.94	upper percentile income	Very healthy	Yes	No	No	No	No	No	No	No	No	No	No	No	No	No	No
2161	2020-11-10 07:35:38	Germany	Nordrhein-Westfalen	NW	Dortmund	Germany	city densely populated	predominantly urban	Rhine-Ruhr	Ruhrgebiet	Female	Female	33	Single, but living with a partner	German nationality		University level (Bachelor/Master/Doctoral)	Part-time employed	Yes	No	No	No	No	No	No	2	0	Very little change	2	0	$4,993.07 to $6,934.81	5963.94	upper percentile income	Very healthy	Yes	No	No	No	No	No	No	No	No	No	No	No	No	No	No
2171	2020-11-10 17:22:55	Germany	Nordrhein-Westfalen	NW	Hagen	Germany	city densely populated	predominantly urban	Rhine-Ruhr	Ruhrgebiet	Male	Male	71	Married	German nationality		General Higher Education Entrance Qualification “Abitur”	Self-employed	No	No	No	No	No	Yes	No	0	1	No change	2	0	$2,773.93 to $3,606.10	3190.01	middle percentile income	Very healthy	No	Yes	No	No	No	No	No	No	No	No	No	No	No	No	No
2104	2020-10-03 09:21:04	Germany	Nordrhein-Westfalen	NW	Oberhausen	Germany	city densely populated	predominantly urban	Rhine-Ruhr	Ruhrgebiet	Female	Female	52	Married	German nationality		Secondary education or equivalent	Part-time employed	Yes	No	No	No	No	No	No	2	0	Very little change	3	2	$6,934.81 to $24,965.33	15950.1	above the upper percentile	Very healthy	No	No	No	No	No	No	No	No	No	No	No	No	No	No	No
2087	2020-09-24 18:49:34	Germany	Nordrhein-Westfalen	NW	Essen	Germany	city densely populated	predominantly urban	Rhine-Ruhr	Ruhrgebiet	Female	Female	45	Married	German nationality		General Higher Education Entrance Qualification “Abitur”	Full-time employed	No	Yes	No	No	No	No	No	2	0	Very little change	2	2	$4,993.07 to $6,934.81	5963.94	upper percentile income	Very healthy	Yes	No	No	No	No	No	No	No	No	No	No	No	No	No	No
2046	2020-07-06 17:15:02	Germany	Nordrhein-Westfalen	NW	Hagen	Germany	city densely populated	predominantly urban	Rhine-Ruhr	Ruhrgebiet	Female	Female	25	Single, but living with a partner	German nationality		General Higher Education Entrance Qualification “Abitur”	Part-time employed	No	No	No	No	No	No	Yes	0	0	Not answered	2	0	$1,808.05 to $2,080.44	1941.75	middle percentile income	Moderately healthy	Yes	No	No	No	No	No	No	No	No	No	No	No	No	No	No
2181	2020-11-12 11:19:47	Germany	Nordrhein-Westfalen	NW	Mülheim an der Ruhr	Germany	city densely populated	predominantly urban	Rhine-Ruhr	Ruhrgebiet	Female	Female	28	Single, but living with a partner	German nationality		General Higher Education Entrance Qualification “Abitur”	Mini job/ Internship	Yes	No	No	No	No	No	No	2	0	Very little change	1	0	under $1,248.27	1248.27	Lower percentile income	Extremely healthy	Yes	No	No	No	No	No	No	No	No	No	No	No	No	No	No
2235	2020-12-30 17:00:51	Germany	Nordrhein-Westfalen	NW	Düsseldorf	Germany	city densely populated	predominantly urban	Rhine-Ruhr	Düsseldorf	Female	Female	24	Single	German nationality		University level (Bachelor/Master/Doctoral)	Not employed (student, unemployed, retirees, pensioner)	No	No	No	No	No	Yes	No	0	1	No change	4	0	$3,606.10 to $4,993.07	4299.58	middle percentile income	Very healthy	Yes	No	No	No	No	No	No	No	No	No	No	No	No	No	No
2177	2020-11-11 08:50:37	Germany	Nordrhein-Westfalen	NW	Dortmund	Germany	city densely populated	predominantly urban	Rhine-Ruhr	Ruhrgebiet	Female	Female	65	Single	German nationality		Bachelor or equivalent (incomplete)	Not employed (student, unemployed, retirees, pensioner)	No	No	No	No	No	No	Yes	0	0	Not answered	1	0	$1,808.05 to $2,080.44	1941.75	middle percentile income	Moderately healthy	No	No	No	No	No	No	Yes	No	No	No	No	No	No	No	No
2114	2020-10-04 10:59:44	Germany	Nordrhein-Westfalen	NW	Dortmund	Germany	city densely populated	predominantly urban	Rhine-Ruhr	Ruhrgebiet	Female	Female	61	Married	German nationality		University level (Bachelor/Master/Doctoral)	Full-time employed	Yes	No	No	No	No	No	No	2	0	Very little change	2	1	$4,993.07 to $6,934.81	5963.94	upper percentile income	Very healthy	No	No	No	No	No	No	No	Yes	No	No	No	No	No	No	No
2101	2020-10-02 23:15:14	Germany	Nordrhein-Westfalen	NW	Duisburg	Germany	city densely populated	predominantly urban	Rhine-Ruhr	Ruhrgebiet	Female	Female	44	Married	German nationality		University level (Bachelor/Master/Doctoral)	Full-time employed	No	No	No	No	Yes	No	No	2	0	Very little change	2	2	$3,606.10 to $4,993.07	4299.58	middle percentile income	Very healthy	Yes	No	No	No	No	No	No	No	No	No	No	No	No	No	No
2045	2020-07-05 11:58:54	Germany	Nordrhein-Westfalen	NW	Dortmund	Germany	city densely populated	predominantly urban	Rhine-Ruhr	Ruhrgebiet	Female	Female	22	Single	German nationality		General Higher Education Entrance Qualification “Abitur”	Full-time employed	Yes	No	No	No	No	No	No	2	0	Very little change	2	0	under $1,248.27	1248.27	Lower percentile income	Extremely healthy	Yes	No	No	No	No	No	No	No	No	No	No	No	No	No	No
2186	2020-11-12 12:27:16	Germany	Nordrhein-Westfalen	NW	Ennepe-Ruhr-Kreis	Germany	city densely populated	predominantly urban	Rhine-Ruhr	Ennepe-Ruhr-Kreis	Male	Male	68	Divorced/ Living apart	German nationality		General Higher Education Entrance Qualification “Abitur”	Not employed (student, unemployed, retirees, pensioner)	No	No	No	No	Yes	No	No	2	0	Very little change	1	0	$3,606.10 to $4,993.07	4299.58	middle percentile income	Very healthy	No	No	No	No	No	No	Yes	No	No	No	No	No	No	No	No
2220	2020-12-11 06:35:25	Germany	Nordrhein-Westfalen	NW	Mülheim an der Ruhr	Germany	city densely populated	predominantly urban	Rhine-Ruhr	Ruhrgebiet	Male	Male	33	Single	German nationality		University level (Bachelor/Master/Doctoral)	Full-time employed	No	No	No	No	Yes	No	No	2	0	Very little change	1	0	$2,773.93 to $3,606.10	3190.01	middle percentile income	Very healthy	Yes	No	No	No	No	No	No	No	No	No	No	No	No	No	No
2012	2020-07-27 13:15:13	Germany	Nordrhein-Westfalen	NW	Essen	Germany	city densely populated	predominantly urban	Rhine-Ruhr	Ruhrgebiet	Female	Female	25	Single	German nationality		University level (Bachelor/Master/Doctoral)	Mini job/ Internship	No	Yes	No	No	No	No	No	2	0	Very little change	3	0	Preferred not to respond		0	Extremely healthy	Yes	No	No	No	No	No	No	No	No	No	No	No	No	No	No
2131	2020-10-15 09:57:40	Germany	Nordrhein-Westfalen	NW	Essen	Germany	city densely populated	predominantly urban	Rhine-Ruhr	Ruhrgebiet	Female	Female	44	Married	German nationality		University level (Bachelor/Master/Doctoral)	Part-time employed	No	No	No	No	Yes	No	No	2	0	Very little change	2	2	$6,934.81 to $24,965.33	15950.1	above the upper percentile	Very healthy	Yes	No	No	No	No	No	No	No	No	No	No	No	No	No	No
2010	2020-08-10 11:29:38	Germany	Nordrhein-Westfalen	NW	Bonn	Germany	city densely populated	predominantly urban	Rhine-Ruhr	Cologne/Bonn	Female	Female	35	Married	Other nationality		University level (Bachelor/Master/Doctoral)	Part-time employed	No	No	No	No	Yes	No	No	2	0	Very little change	2	2	$1,808.05 to $2,080.44	1941.75	middle percentile income	Very healthy	Yes	No	No	No	No	No	No	No	No	No	No	No	No	No	No
2089	2020-09-24 14:08:28	Germany	Nordrhein-Westfalen	NW	Bochum	Germany	city densely populated	predominantly urban	Rhine-Ruhr	Ruhrgebiet	Female	Female	38	Single	German nationality		University level (Bachelor/Master/Doctoral)	Full-time employed	No	No	No	No	Yes	No	No	2	0	Very little change	1	0	$2,773.93 to $3,606.10	3190.01	middle percentile income	Very healthy	No	No	No	No	No	No	No	No	No	No	No	Yes	No	No	No
2225	2020-12-11 16:42:40	Germany	Nordrhein-Westfalen	NW	Mülheim an der Ruhr	Germany	city densely populated	predominantly urban	Rhine-Ruhr	Ruhrgebiet	Female	Female	55	Married	German nationality		General Higher Education Entrance Qualification “Abitur”	Preferred not to respond	No	No	No	No	No	Yes	No	0	1	No change	3	0	$3,606.10 to $4,993.07	4299.58	middle percentile income	Moderately healthy	No	No	No	No	No	No	No	Yes	No	No	No	No	No	No	No
2191	2020-11-14 01:26:14	Germany	Nordrhein-Westfalen	NW	Kreis Unna	Germany	intermediate densely areas towns and suburbs	predominantly urban	Rhine-Ruhr	Kreis Unna	Male	Male	71	Married	German nationality		University level (Bachelor/Master/Doctoral)	Self-employed	No	No	No	No	No	Yes	No	0	1	No change	3	0	$3,606.10 to $4,993.07	4299.58	middle percentile income	Very healthy	No	Yes	No	No	No	No	No	No	No	No	No	No	No	No	No
2143	2020-10-27 14:44:52	Germany	Nordrhein-Westfalen	NW	Mülheim an der Ruhr	Germany	city densely populated	predominantly urban	Rhine-Ruhr	Ruhrgebiet	Female	Female	55	Single, but living with a partner	German nationality		University level (Bachelor/Master/Doctoral)	Full-time employed	No	No	No	No	Yes	No	No	2	0	Very little change	1	0	$2,773.93 to $3,606.10	3190.01	middle percentile income	Extremely healthy	Yes	No	No	No	No	No	No	No	No	No	No	No	No	No	No
1119	2021-01-09 23:48:06	Brazil	São Paulo	SP	Araraquara	BR Southeast	city densely populated	predominantly urban	Not a metropolis	Not within a metropolis	Female	Female	30	Married		Whites	University level (Bachelor/Master/Doctoral)	Full-time employed	No	No	No	No	No	Yes	No	0	1	No change	2	0	Preferred not to respond		0	Extremely healthy	Yes	No	No	No	No	No	No	No	No	No	No	No	No	No	No
1150	2020-12-18 17:08:24	Brazil	Minas Gerais	MG	Juiz de Fora	BR Southeast	city densely populated	predominantly urban	Not a metropolis	Not within a metropolis	Female	Female	20	Single		Blacks	Bachelor or equivalent (incomplete)	Not employed (student, unemployed, retirees, pensioner)	No	No	No	No	No	Yes	No	0	1	No change	3	0	under $ 465.06	465.06	Lower percentile income	Not quite healthy	No	No	No	Yes	No	No	No	Yes	No	No	No	No	No	No	No
1724	2020-09-21 17:47:58	Brazil	Minas Gerais	MG	Cataguases	BR Southeast	city densely populated	predominantly urban	Not a metropolis	Not within a metropolis	Male	Male	63	Married			University level (Bachelor/Master/Doctoral)	Part-time employed	No	No	No	No	No	No	Yes	0	0	Not answered	3	0	$2,325.32 to $6,975.97	4650.65	upper percentile income	Moderately healthy	No	Yes	No	No	Yes	No	No	No	No	No	No	No	No	No	No
1582	2020-10-07 18:41:04	Brazil	Minas Gerais	MG	Guaxupé	BR Southeast	city densely populated	predominantly urban	Not a metropolis	Not within a metropolis	Female	Female	56	Divorced/ Living apart		Whites	Secondary education or equivalent	Full-time employed	Yes	No	No	No	No	No	No	2	0	Very little change	1	0	$465.06 to $1,395.19	930.13	Lower percentile income	Not quite healthy	No	No	No	No	No	No	No	No	Yes	No	No	No	No	No	No
1577	2020-10-08 12:04:42	Brazil	Minas Gerais	MG	Guaxupé	BR Southeast	city densely populated	predominantly urban	Not a metropolis	Not within a metropolis	Female	Female	41	Married		Whites	University level (Bachelor/Master/Doctoral)	Full-time employed	No	Yes	No	No	Yes	No	No	3	0	Little change	4	0	$2,325.32 to $6,975.97	4650.65	upper percentile income	Moderately healthy	Yes	No	No	No	No	No	No	No	No	No	No	No	No	No	No
2081	2020-09-01 11:08:22	Germany	Brandenburg	BB	Berlin	Germany	city densely populated	predominantly urban	Berlin	outside Rhine-Ruhr Metropolis	Female	Female	63	Married	German nationality		General Higher Education Entrance Qualification “Abitur”	Part-time employed	Yes	No	No	No	No	No	No	2	0	Very little change	4	0	$6,934.81 to $24,965.33	15950.1	above the upper percentile	Moderately healthy	No	No	No	No	No	No	No	No	No	No	No	No	No	No	No
1249	2020-12-01 15:55:18	Brazil	Bahia	BA	Cruz das Almas	BR Northeast	city densely populated	predominantly urban	Not a metropolis	Not within a metropolis	Male	Male	46	Married		Pardos	University level (Bachelor/Master/Doctoral)	Full-time employed	No	No	No	No	Yes	No	No	2	0	Very little change	3	1	more than $6,975.97	6975.97	upper percentile income	Very healthy	Yes	No	No	No	No	No	No	No	No	No	No	No	No	No	No
1672	2020-09-23 03:18:32	Brazil	Bahia	BA	Vitória da Conquista	BR Northeast	city densely populated	predominantly urban	Not a metropolis	Not within a metropolis	Female	Female	64	Married		Whites	University level (Bachelor/Master/Doctoral)	Part-time employed	No	No	No	No	Yes	No	No	2	0	Very little change	1	0	$2,325.32 to $6,975.97	4650.65	upper percentile income	Very healthy	No	Yes	No	No	No	No	Yes	No	Yes	No	No	No	No	No	No
1260	2020-12-01 13:05:48	Brazil	Bahia	BA	Cruz das Almas	BR Northeast	city densely populated	predominantly urban	Not a metropolis	Not within a metropolis	Male	Male	55	Married		Pardos	Primary education (incomplete)	Part-time employed	No	Yes	No	No	No	No	No	2	0	Very little change	3	0	$1,395.19 to $2,325.32	1860.26	middle percentile income	Very healthy	Yes	No	No	No	No	No	No	No	No	No	No	No	No	No	No
1527	2020-10-23 22:06:56	Brazil	Minas Gerais	MG	Chácara	BR Southeast	city densely populated	predominantly urban	Not a metropolis	Not within a metropolis	Female	Female	37	Married		Whites	University level (Bachelor/Master/Doctoral)	Full-time employed	Yes	No	No	No	No	No	No	2	0	Very little change	3	0	$465.06 to $1,395.19	930.13	Lower percentile income	Moderately healthy	Yes	No	No	No	No	No	No	No	No	No	No	No	No	No	No
1337	2020-11-17 13:48:03	Brazil	Bahia	BA	Vitória da Conquista	BR Northeast	city densely populated	predominantly urban	Not a metropolis	Not within a metropolis	Male	Male	37	Single		Pardos	University level (Bachelor/Master/Doctoral)	Full-time employed	No	No	No	No	Yes	No	No	2	0	Very little change	4	0	$2,325.32 to $6,975.97	4650.65	upper percentile income	Very healthy	Yes	No	No	No	No	No	No	No	No	No	No	No	No	No	No
1212	2020-12-07 19:09:44	Brazil	Bahia	BA	Barreiras	BR Northeast	city densely populated	predominantly urban	Not a metropolis	Not within a metropolis	Female	Female	32	Single		Whites	University level (Bachelor/Master/Doctoral)	Full-time employed	No	Yes	No	No	Yes	No	No	3	0	Little change	1	0	$1,395.19 to $2,325.32	1860.26	middle percentile income	Moderately healthy	No	No	No	Yes	No	No	No	No	No	No	No	No	No	No	No
1725	2020-09-21 17:40:03	Brazil	Minas Gerais	MG	Governador Valadares	BR Southeast	city densely populated	predominantly urban	Not a metropolis	Not within a metropolis	Male	Male	43	Single		Whites	University level (Bachelor/Master/Doctoral)	Full-time employed	No	Yes	No	No	Yes	No	No	3	0	Little change	1	0	$2,325.32 to $6,975.97	4650.65	upper percentile income	Not healthy at all	No	Yes	No	No	Yes	No	No	No	Yes	No	No	No	No	No	No
1780	2020-09-20 02:24:49	Brazil	Minas Gerais	MG	Pouso Alegre	BR Southeast	city densely populated	predominantly urban	Not a metropolis	Not within a metropolis	Male	Male	66	Divorced/ Living apart		Whites	Technical post secondary higher education	Not employed (student, unemployed, retirees, pensioner)	No	No	No	No	No	No	Yes	0	0	Not answered	1	0	$1,395.19 to $2,325.32	1860.26	middle percentile income	Moderately healthy	No	Yes	No	No	No	No	No	No	No	No	No	No	No	No	No
1174	2020-12-17 18:55:31	Brazil	Maranhão	MA	Açailândia	BR Northeast	city densely populated	predominantly urban	Not a metropolis	Not within a metropolis	Male	Male	52	Single		Whites	University level (Bachelor/Master/Doctoral)	Full-time employed	No	No	No	No	Yes	No	No	2	0	Very little change	6	0	more than $6,975.97	6975.97	upper percentile income	Moderately healthy	Yes	No	No	No	No	No	No	No	No	No	No	No	No	No	No
1217	2020-12-04 21:59:46	Brazil	Bahia	BA	Cruz das Almas	BR Northeast	city densely populated	predominantly urban	Not a metropolis	Not within a metropolis	Male	Male	63	Married		Whites	University level (Bachelor/Master/Doctoral)	Full-time employed	No	No	No	No	Yes	No	No	2	0	Very little change	2	1	$2,325.32 to $6,975.97	4650.65	upper percentile income	Moderately healthy	No	No	No	No	No	No	No	No	Yes	No	No	No	No	No	No
1247	2020-12-01 16:37:48	Brazil	Bahia	BA	Cruz das Almas	BR Northeast	city densely populated	predominantly urban	Not a metropolis	Not within a metropolis	Male	Male	48	Married		Whites	University level (Bachelor/Master/Doctoral)	Full-time employed	No	No	No	No	Yes	No	No	2	0	Very little change	2	0	more than $6,975.97	6975.97	upper percentile income	Very healthy	Yes	No	No	No	No	No	No	No	No	No	No	No	No	No	No
1272	2020-11-27 16:54:12	Brazil	Minas Gerais	MG	Juiz de Fora	BR Southeast	city densely populated	predominantly urban	Not a metropolis	Not within a metropolis	Male	Male	33	Single		Whites	University level (Bachelor/Master/Doctoral)	Full-time employed	No	No	No	No	Yes	No	No	2	0	Very little change	4	0	more than $6,975.97	6975.97	upper percentile income	Not quite healthy	Yes	No	No	No	No	No	No	No	No	No	No	No	No	No	No
1292	2020-11-18 02:01:30	Brazil	São Paulo	SP	Pereira Barreto	BR Southeast	city densely populated	predominantly urban	Not a metropolis	Not within a metropolis	Male	Male	38	Married		Whites	University level (Bachelor/Master/Doctoral)	Self-employed	No	No	No	No	Yes	No	No	2	0	Very little change	2	1	$2,325.32 to $6,975.97	4650.65	upper percentile income	Moderately healthy	No	No	No	No	No	No	Yes	No	No	No	No	No	No	No	No
1711	2020-09-21 23:32:08	Brazil	Minas Gerais	MG	Cataguases	BR Southeast	city densely populated	predominantly urban	Not a metropolis	Not within a metropolis	Female	Female	81	Widowed		Whites	Primary education or equivalent	Not employed (student, unemployed, retirees, pensioner)	No	No	No	No	No	No	Yes	0	0	Not answered	3	0	$2,325.32 to $6,975.97	4650.65	upper percentile income	Moderately healthy	Yes	No	No	No	No	No	No	No	No	No	No	No	No	No	No
2021	2020-06-28 12:14:43	Germany	Niedersachsen	NI	Hannover	Germany	city densely populated	predominantly urban	Hannover	outside Rhine-Ruhr Metropolis	Female	Female	48	Married	German nationality		University level (Bachelor/Master/Doctoral)	Full-time employed	Yes	No	No	No	No	No	No	2	0	Very little change	2	0	$4,993.07 to $6,934.81	5963.94	upper percentile income	Very healthy	No	No	No	No	No	No	No	No	No	Yes	No	No	No	No	No
1670	2020-09-23 04:31:13	Brazil	Espírito Santo	ES	São Mateus	BR Southeast	city densely populated	predominantly urban	Not a metropolis	Not within a metropolis	Male	Male	24	Single		Blacks	Bachelor or equivalent (incomplete)	Occasional or irregular employed	No	No	Yes	No	No	No	No	2	0	Very little change	3	0	$465.06 to $1,395.19	930.13	Lower percentile income	Moderately healthy	No	Yes	No	No	No	No	No	No	No	No	No	No	No	No	No
1259	2020-12-01 13:06:17	Brazil	São Paulo	SP	Bebedouro	BR Southeast	city densely populated	predominantly urban	Not a metropolis	Not within a metropolis	Male	Male	59	Married		Whites	University level (Bachelor/Master/Doctoral)	Full-time employed	No	No	No	No	Yes	No	No	2	0	Very little change	2	0	more than $6,975.97	6975.97	upper percentile income	Very healthy	No	Yes	No	No	No	Yes	No	No	Yes	No	No	No	No	No	No
1580	2020-10-07 22:06:27	Brazil	São Paulo	SP	São João da Boa Vista	BR Southeast	city densely populated	predominantly urban	Not a metropolis	Not within a metropolis	Female	Female	28	Single		Whites	Bachelor or equivalent (incomplete)	Mini job/ Internship	Yes	No	No	No	No	No	No	2	0	Very little change	1	0	under $ 465.06	465.06	Lower percentile income	Moderately healthy	Yes	No	No	No	No	No	No	No	No	No	No	No	No	No	No
1447	2020-10-29 03:26:09	Brazil	Minas Gerais	MG	Viçosa	BR Southeast	city densely populated	predominantly urban	Not a metropolis	Not within a metropolis	Male	Male	24	Single		Whites	Bachelor or equivalent (incomplete)	Not employed (student, unemployed, retirees, pensioner)	No	No	No	No	No	Yes	No	0	1	No change	5	0	under $ 465.06	465.06	Lower percentile income	Moderately healthy	Yes	No	No	No	No	No	No	No	No	No	No	No	No	No	No
1241	2020-12-01 19:04:11	Brazil	Bahia	BA	Cruz das Almas	BR Northeast	city densely populated	predominantly urban	Not a metropolis	Not within a metropolis	Male	Male	69	Married		Whites	University level (Bachelor/Master/Doctoral)	Full-time employed	No	No	No	No	Yes	No	No	2	0	Very little change	4	0	more than $6,975.97	6975.97	upper percentile income	Very healthy	Yes	No	No	No	No	No	No	No	No	No	No	No	No	No	No
1790	2020-09-19 23:00:29	Brazil	Minas Gerais	MG	Pouso Alegre	BR Southeast	city densely populated	predominantly urban	Not a metropolis	Not within a metropolis	Female	Female	48	Single		Whites	Secondary education or equivalent	Not employed (student, unemployed, retirees, pensioner)	No	No	No	No	Yes	No	No	2	0	Very little change	1	0	Preferred not to respond		0	Not healthy at all	No	No	No	No	No	No	No	No	Yes	No	No	No	No	No	No
1251	2020-12-01 15:11:48	Brazil	Bahia	BA	Cruz das Almas	BR Northeast	city densely populated	predominantly urban	Not a metropolis	Not within a metropolis	Male	Male	54	Married		Whites	University level (Bachelor/Master/Doctoral)	Full-time employed	No	No	No	No	No	Yes	No	0	1	No change	2	1	$2,325.32 to $6,975.97	4650.65	upper percentile income	Moderately healthy	Yes	No	No	No	No	No	No	No	No	No	No	No	No	No	No
1103	2021-01-15 18:38:23	Brazil	São Paulo	SP	Registro	BR Southeast	city densely populated	predominantly urban	Not a metropolis	Not within a metropolis	Female	Female	51	Single		Whites	University level (Bachelor/Master/Doctoral)	Full-time employed	No	No	No	No	Yes	No	No	2	0	Very little change	1	2	$2,325.32 to $6,975.97	4650.65	upper percentile income	Very healthy	No	No	No	No	No	No	No	No	Yes	No	No	No	No	No	No
1511	2020-10-24 16:38:13	Brazil	São Paulo	SP	Moji Mirim	BR Southeast	city densely populated	predominantly urban	Not a metropolis	Not within a metropolis	Male	Male	60	Widowed		Whites	University level (Bachelor/Master/Doctoral)	Not employed (student, unemployed, retirees, pensioner)	No	No	No	No	No	Yes	No	0	1	No change	1	0	$2,325.32 to $6,975.97	4650.65	upper percentile income	Extremely healthy	Yes	No	No	No	No	No	No	No	No	No	No	No	No	No	No
1713	2020-09-21 23:04:39	Brazil	Minas Gerais	MG	Chácara	BR Southeast	city densely populated	predominantly urban	Not a metropolis	Not within a metropolis	Female	Female	36	Single		Pardos	Secondary education or equivalent	Full-time employed	No	Yes	No	No	No	No	No	2	0	Very little change	1	0	under $ 465.06	465.06	Lower percentile income	Not quite healthy	No	No	No	No	No	No	No	No	Yes	No	No	No	No	No	No
1688	2020-09-23 00:32:46	Brazil	Espírito Santo	ES	Colatina	BR Southeast	city densely populated	predominantly urban	Not a metropolis	Not within a metropolis	Female	Female	60	Divorced/ Living apart		Pardos	University level (Bachelor/Master/Doctoral)	Full-time employed	No	No	No	No	Yes	No	No	2	0	Very little change	2	0	$2,325.32 to $6,975.97	4650.65	upper percentile income	Moderately healthy	Yes	No	No	No	No	No	No	No	No	No	No	No	No	No	No
1788	2020-09-20 02:35:23	Brazil	Minas Gerais	MG	Pouso Alegre	BR Southeast	city densely populated	predominantly urban	Not a metropolis	Not within a metropolis	Female	Female	58	Married		Whites	University level (Bachelor/Master/Doctoral)	Occasional or irregular employed	No	No	No	No	Yes	No	No	2	0	Very little change	3	3	Preferred not to respond		0	Moderately healthy	No	No	No	No	No	No	No	No	No	No	No	No	Yes	No	No
1380	2020-11-09 19:37:53	Brazil	Minas Gerais	MG	Ubá	BR Southeast	city densely populated	predominantly urban	Not a metropolis	Not within a metropolis	Female	Female	33	Single		Pardos	University level (Bachelor/Master/Doctoral)	Full-time employed	No	No	No	No	Yes	No	No	2	0	Very little change	3	0	$2,325.32 to $6,975.97	4650.65	upper percentile income	Very healthy	No	No	No	No	No	No	No	No	No	No	No	No	No	No	No
1238	2020-12-02 13:42:05	Brazil	Bahia	BA	Cruz das Almas	BR Northeast	city densely populated	predominantly urban	Not a metropolis	Not within a metropolis	Male	Male	62	Married		Whites	University level (Bachelor/Master/Doctoral)	Full-time employed	No	No	No	No	Yes	No	No	2	0	Very little change	1	0	more than $6,975.97	6975.97	upper percentile income	Very healthy	No	No	No	No	No	Yes	No	No	No	No	No	No	No	No	No
1727	2020-09-21 17:12:29	Brazil	Minas Gerais	MG	Juiz de Fora	BR Southeast	city densely populated	predominantly urban	Not a metropolis	Not within a metropolis	Female	Female	54	Married		Whites	Secondary education or equivalent	Full-time employed	Yes	No	No	No	No	No	No	2	0	Very little change	2	0	$465.06 to $1,395.19	930.13	Lower percentile income	Very healthy	Yes	No	No	No	No	No	No	No	No	No	No	No	No	No	No
1274	2020-11-27 14:46:27	Brazil	Acre	AC	Rio Branco	BR North	city densely populated	predominantly urban	Not a metropolis	Not within a metropolis	Female	Female	51	Married		Whites	University level (Bachelor/Master/Doctoral)	Full-time employed	No	No	No	No	Yes	No	No	2	0	Very little change	4	0	$2,325.32 to $6,975.97	4650.65	upper percentile income	Moderately healthy	Yes	No	No	No	No	No	No	No	No	No	No	No	No	No	No
1532	2020-10-23 21:40:10	Brazil	Minas Gerais	MG	Pitangui	BR Southeast	city densely populated	predominantly urban	Not a metropolis	Not within a metropolis	Female	Female	34	Single		Pardos	University level (Bachelor/Master/Doctoral)	Part-time employed	No	Yes	No	No	No	No	No	2	0	Very little change	2	0	$1,395.19 to $2,325.32	1860.26	middle percentile income	Very healthy	Yes	No	No	No	No	No	No	No	No	No	No	No	No	No	No
1722	2020-09-21 18:09:11	Brazil	Minas Gerais	MG	Cataguases	BR Southeast	city densely populated	predominantly urban	Not a metropolis	Not within a metropolis	Female	Female	61	Single		Whites	Bachelor or equivalent (incomplete)	Not employed (student, unemployed, retirees, pensioner)	No	No	Yes	No	No	No	No	2	0	Very little change	4	0	$2,325.32 to $6,975.97	4650.65	upper percentile income	Not quite healthy	No	Yes	No	No	No	No	No	No	No	No	No	No	No	No	No
1664	2020-09-23 12:14:33	Brazil	Espírito Santo	ES	Linhares	BR Southeast	city densely populated	predominantly urban	Not a metropolis	Not within a metropolis	Female	Female	31	Married		Pardos	University level (Bachelor/Master/Doctoral)	Full-time employed	No	No	No	No	No	No	Yes	0	0	Not answered	2	0	$2,325.32 to $6,975.97	4650.65	upper percentile income	Moderately healthy	Yes	No	No	No	No	No	No	No	No	No	No	No	No	No	No
1170	2020-12-17 20:54:06	Brazil	Minas Gerais	MG	Chácara	BR Southeast	city densely populated	predominantly urban	Not a metropolis	Not within a metropolis	Female	Female		Married		Whites	University level (Bachelor/Master/Doctoral)	Full-time employed	No	No	No	No	Yes	No	No	2	0	Very little change	2	1	$2,325.32 to $6,975.97	4650.65	upper percentile income	Very healthy	Yes	No	No	No	No	No	No	No	No	No	No	No	No	No	No
1678	2020-09-23 01:50:25	Brazil	Minas Gerais	MG	Divinópolis	BR Southeast	city densely populated	predominantly urban	Not a metropolis	Not within a metropolis	Female	Female	39	Married		Pardos	University level (Bachelor/Master/Doctoral)	Part-time employed	Yes	No	No	No	No	No	No	2	0	Very little change	3	2	more than $6,975.97	6975.97	upper percentile income	Moderately healthy	No	No	No	No	No	No	No	No	No	No	No	No	No	No	No
1245	2020-12-01 17:14:39	Brazil	Bahia	BA	Cruz das Almas	BR Northeast	city densely populated	predominantly urban	Not a metropolis	Not within a metropolis	Female	Female	34	Living together in a registered civil partnership		Whites	University level (Bachelor/Master/Doctoral)	Full-time employed	No	No	No	No	Yes	No	No	2	0	Very little change	2	1	$2,325.32 to $6,975.97	4650.65	upper percentile income	Not quite healthy	No	No	No	No	No	Yes	No	Yes	No	No	No	No	No	No	No
1254	2020-12-01 13:55:14	Brazil	Bahia	BA	Cruz das Almas	BR Northeast	city densely populated	predominantly urban	Not a metropolis	Not within a metropolis	Male	Male	68	Married		Whites	University level (Bachelor/Master/Doctoral)	Full-time employed	No	No	No	No	Yes	No	No	2	0	Very little change	2	0	more than $6,975.97	6975.97	upper percentile income	Extremely healthy	Yes	No	No	No	No	No	No	No	No	No	No	No	No	No	No
1695	2020-09-22 23:58:02	Brazil	Espírito Santo	ES	Colatina	BR Southeast	city densely populated	predominantly urban	Not a metropolis	Not within a metropolis	Male	Male	40	Divorced/ Living apart		Pardos	University level (Bachelor/Master/Doctoral)	Full-time employed	No	No	No	No	Yes	No	No	2	0	Very little change	1	0	$2,325.32 to $6,975.97	4650.65	upper percentile income	Moderately healthy	Yes	No	No	No	No	No	No	No	No	No	No	No	No	No	No
1715	2020-09-21 23:00:12	Brazil	Minas Gerais	MG	Juiz de Fora	BR Southeast	city densely populated	predominantly urban	Not a metropolis	Not within a metropolis	Female	Female	32	Single		Whites	University level (Bachelor/Master/Doctoral)	Part-time employed	No	No	No	No	Yes	No	No	2	0	Very little change	2	0	$1,395.19 to $2,325.32	1860.26	middle percentile income	Not healthy at all	Yes	No	No	No	No	No	No	No	No	No	No	No	No	No	No
1719	2020-09-21 21:25:13	Brazil	Minas Gerais	MG	Juiz de Fora	BR Southeast	city densely populated	predominantly urban	Not a metropolis	Not within a metropolis	Female	Female	52	Single		Pardos	Secondary education or equivalent	Full-time employed	No	Yes	No	No	No	No	No	2	0	Very little change	2	0	$465.06 to $1,395.19	930.13	Lower percentile income	Moderately healthy	Yes	No	No	No	No	No	No	No	No	No	No	No	No	No	No
1246	2020-12-01 17:08:43	Brazil	Bahia	BA	Cruz das Almas	BR Northeast	city densely populated	predominantly urban	Not a metropolis	Not within a metropolis	Female	Female	62	Married		Whites	University level (Bachelor/Master/Doctoral)	Full-time employed	No	No	No	No	Yes	No	No	2	0	Very little change	3	0	more than $6,975.97	6975.97	upper percentile income	Not quite healthy	No	No	No	No	No	No	No	No	No	No	No	Yes	No	No	No
1718	2020-09-21 22:25:54	Brazil	Minas Gerais	MG	Chácara	BR Southeast	city densely populated	predominantly urban	Not a metropolis	Not within a metropolis	Female	Female	37	Married		Whites	University level (Bachelor/Master/Doctoral)	Full-time employed	No	No	No	No	Yes	No	No	2	0	Very little change	3	0	$465.06 to $1,395.19	930.13	Lower percentile income	Very healthy	Yes	No	No	No	No	No	No	No	No	No	No	No	No	No	No
1118	2021-01-10 04:17:39	Brazil	São Paulo	SP	São Carlos	BR Southeast	city densely populated	predominantly urban	Not a metropolis	Not within a metropolis	Female	Female	35	Divorced/ Living apart		Whites	University level (Bachelor/Master/Doctoral)	Full-time employed	No	No	No	No	No	Yes	No	0	1	No change	1	0	$2,325.32 to $6,975.97	4650.65	upper percentile income	Moderately healthy	No	No	No	No	No	No	No	No	No	No	No	No	No	No	No
1233	2020-12-02 22:54:14	Brazil	Minas Gerais	MG	Governador Valadares	BR Southeast	city densely populated	predominantly urban	Not a metropolis	Not within a metropolis	Female	Female	27	Single		Pardos	University level (Bachelor/Master/Doctoral)	Part-time employed	No	No	No	No	Yes	No	No	2	0	Very little change	4	0	more than $6,975.97	6975.97	upper percentile income	Moderately healthy	No	No	No	No	No	No	No	Yes	No	No	No	No	No	No	No
1726	2020-09-21 17:12:22	Brazil	Minas Gerais	MG	Chácara	BR Southeast	city densely populated	predominantly urban	Not a metropolis	Not within a metropolis	Female	Female	25	Single		Whites	Bachelor or equivalent (incomplete)	Part-time employed	Yes	No	No	No	No	No	No	2	0	Very little change	3	0	$465.06 to $1,395.19	930.13	Lower percentile income	Not quite healthy	No	No	No	No	No	Yes	No	No	No	No	No	No	No	No	No
1720	2020-09-21 20:20:14	Brazil	Minas Gerais	MG	Juiz de Fora	BR Southeast	city densely populated	predominantly urban	Not a metropolis	Not within a metropolis	Female	Female	31	Living together in a registered civil partnership		Whites	Secondary education (incomplete)	Not employed (student, unemployed, retirees, pensioner)	No	No	No	No	No	No	Yes	0	0	Not answered	2	0	$465.06 to $1,395.19	930.13	Lower percentile income	Moderately healthy	Yes	No	No	No	No	No	No	No	No	No	No	No	No	No	No
1399	2020-11-09 15:27:21	Brazil	Goiás	GO	Porangatu	BR Center west	city densely populated	predominantly urban	Not a metropolis	Not within a metropolis	Female	Female	32	Single		Whites	University level (Bachelor/Master/Doctoral)	Occasional or irregular employed	No	No	No	No	Yes	No	No	2	0	Very little change	3	0	$1,395.19 to $2,325.32	1860.26	middle percentile income	Not quite healthy	Yes	No	No	No	No	No	No	No	No	No	No	No	No	No	No
1475	2020-10-26 23:18:26	Brazil	São Paulo	SP	São Mateus	BR Southeast	city densely populated	predominantly urban	Not a metropolis	Not within a metropolis	Female	Female	40	Married		Whites	Secondary education or equivalent	Part-time employed	No	No	No	No	No	No	Yes	0	0	Not answered	4	0	Preferred not to respond		0	Moderately healthy	Yes	No	No	No	No	No	No	No	No	No	No	No	No	No	No
1710	2020-09-22 00:25:30	Brazil	Minas Gerais	MG	Juiz de Fora	BR Southeast	city densely populated	predominantly urban	Not a metropolis	Not within a metropolis	Female	Female	57	Single		Pardos	Secondary education or equivalent	Full-time employed	Yes	No	No	No	No	No	No	2	0	Very little change	1	0	$465.06 to $1,395.19	930.13	Lower percentile income	Moderately healthy	No	Yes	No	No	No	No	No	No	Yes	No	No	No	No	No	No
1649	2020-09-24 00:21:36	Brazil	Espírito Santo	ES	Colatina	BR Southeast	city densely populated	predominantly urban	Not a metropolis	Not within a metropolis	Female	Female	24	Single		Whites	Bachelor or equivalent (incomplete)	Not employed (student, unemployed, retirees, pensioner)	No	No	No	No	Yes	No	No	2	0	Very little change	3	0	$465.06 to $1,395.19	930.13	Lower percentile income	Moderately healthy	Yes	No	No	No	No	No	No	No	No	No	No	No	No	No	No
1778	2020-09-20 06:16:32	Brazil	Minas Gerais	MG	Lavras	BR Southeast	city densely populated	predominantly urban	Not a metropolis	Not within a metropolis	Male	Male	58	Married		Whites	University level (Bachelor/Master/Doctoral)	Full-time employed	No	No	No	No	Yes	No	No	2	0	Very little change	3	0	$2,325.32 to $6,975.97	4650.65	upper percentile income	Moderately healthy	No	No	No	No	No	Yes	No	No	No	No	No	No	No	No	No
1665	2020-09-23 11:41:14	Brazil	Minas Gerais	MG	Divinópolis	BR Southeast	city densely populated	predominantly urban	Not a metropolis	Not within a metropolis	Female	Female	38	Married		Pardos	University level (Bachelor/Master/Doctoral)	Full-time employed	No	Yes	No	No	No	No	No	2	0	Very little change	3	1	$465.06 to $1,395.19	930.13	Lower percentile income	Very healthy	Yes	No	No	No	No	No	No	No	No	No	No	No	No	No	No
1471	2020-10-27 05:03:45	Brazil	São Paulo	SP	Itápolis	BR Southeast	city densely populated	predominantly urban	Not a metropolis	Not within a metropolis	Male	Male	68	Married		Whites	Bachelor or equivalent (incomplete)	Not employed (student, unemployed, retirees, pensioner)	No	No	No	Yes	No	No	No	2	0	Very little change	4	0	$465.06 to $1,395.19	930.13	Lower percentile income	Very healthy	No	No	No	No	No	No	No	No	Yes	No	No	No	No	No	No
1250	2020-12-01 14:10:15	Brazil	Bahia	BA	Cruz das Almas	BR Northeast	city densely populated	predominantly urban	Not a metropolis	Not within a metropolis	Female	Female	45	Living together in a registered civil partnership		Whites	University level (Bachelor/Master/Doctoral)	Full-time employed	No	No	No	No	Yes	No	No	2	0	Very little change	2	1	more than $6,975.97	6975.97	upper percentile income	Very healthy	Yes	No	No	No	No	No	No	No	No	No	No	No	No	No	No
1236	2020-12-02 20:29:18	Brazil	Bahia	BA	Cruz das Almas	BR Northeast	city densely populated	predominantly urban	Not a metropolis	Not within a metropolis	Female	Female	41	Married		Asian	University level (Bachelor/Master/Doctoral)	Full-time employed	No	No	No	No	Yes	No	No	2	0	Very little change	1	2	Preferred not to respond		0	Moderately healthy	Yes	No	No	No	No	No	No	No	No	No	No	No	No	No	No
1253	2020-12-01 14:27:45	Brazil	Bahia	BA	Cruz das Almas	BR Northeast	city densely populated	predominantly urban	Not a metropolis	Not within a metropolis	Male	Male	47	Married		Pardos	University level (Bachelor/Master/Doctoral)	Full-time employed	No	Yes	No	No	No	No	No	2	0	Very little change	2	0	$2,325.32 to $6,975.97	4650.65	upper percentile income	Not quite healthy	No	No	No	No	No	Yes	No	No	No	No	No	No	No	No	No
1240	2020-12-01 23:29:31	Brazil	Bahia	BA	Cruz das Almas	BR Northeast	city densely populated	predominantly urban	Not a metropolis	Not within a metropolis	Female	Female	48	Single		Whites	University level (Bachelor/Master/Doctoral)	Full-time employed	No	No	No	No	Yes	No	No	2	0	Very little change	2	0	more than $6,975.97	6975.97	upper percentile income	Moderately healthy	Yes	No	No	No	No	No	No	No	No	No	No	No	No	No	No
1137	2020-12-19 14:49:44	Brazil	Mato Grosso	MT	Barra do Garças	BR Center west	city densely populated	predominantly urban	Not a metropolis	Not within a metropolis	Female	Female	22	Single		Whites	Bachelor or equivalent (incomplete)	Not employed (student, unemployed, retirees, pensioner)	No	No	No	No	No	Yes	No	0	1	No change	4	0	more than $6,975.97	6975.97	upper percentile income	Extremely healthy	Yes	No	No	No	No	No	No	No	No	No	No	No	No	No	No
1802	2020-09-19 16:28:37	Brazil	Minas Gerais	MG	Santa Rita do Sapucaí	BR Southeast	city densely populated	predominantly urban	Not a metropolis	Not within a metropolis	Female	Female	64	Married		Whites	University level (Bachelor/Master/Doctoral)	Not employed (student, unemployed, retirees, pensioner)	No	No	No	No	Yes	No	No	2	0	Very little change	2	0	Preferred not to respond		0	Moderately healthy	No	Yes	Yes	No	No	No	No	No	Yes	No	No	No	No	No	No
1164	2020-12-17 22:59:38	Brazil	Minas Gerais	MG	Juiz de Fora	BR Southeast	city densely populated	predominantly urban	Not a metropolis	Not within a metropolis	Female	Female	52	Married		Pardos	Secondary education or equivalent	Full-time employed	No	No	No	No	No	Yes	No	0	1	No change	2	0	$465.06 to $1,395.19	930.13	Lower percentile income	Moderately healthy	Yes	No	No	No	No	No	No	No	No	No	No	No	No	No	No
1256	2020-12-01 13:03:54	Brazil	Bahia	BA	Cruz das Almas	BR Northeast	city densely populated	predominantly urban	Not a metropolis	Not within a metropolis	Female	Female	43	Married		Pardos	University level (Bachelor/Master/Doctoral)	Full-time employed	No	No	No	No	Yes	No	No	2	0	Very little change	3	2	more than $6,975.97	6975.97	upper percentile income	Very healthy	Yes	No	No	No	No	No	No	No	No	No	No	No	No	No	No
2018	2020-06-20 12:35:37	Germany	Bayern	BY	Erlangen	Germany	city densely populated	predominantly urban	Nürnberg/Fürth/Erlangen	outside Rhine-Ruhr Metropolis	Female	Female	59	Single	German nationality		General Higher Education Entrance Qualification “Abitur”	Full-time employed	Yes	No	No	No	No	No	No	2	0	Very little change	1	0	$3,606.10 to $4,993.07	4299.58	middle percentile income	Very healthy	Yes	No	No	No	No	No	No	No	No	No	No	No	No	No	No
1521	2020-10-23 23:16:02	Brazil	São Paulo	SP	Braúna	BR Southeast	city densely populated	predominantly urban	Not a metropolis	Not within a metropolis	Female	Female	33	Single		Whites	University level (Bachelor/Master/Doctoral)	Full-time employed	No	No	No	No	Yes	No	No	2	0	Very little change	3	0	$2,325.32 to $6,975.97	4650.65	upper percentile income	Moderately healthy	Yes	No	No	No	No	No	No	No	No	No	No	No	No	No	No
1420	2020-11-09 13:43:51	Brazil	São Paulo	SP	Bragança Paulista	BR Southeast	city densely populated	predominantly urban	Not a metropolis	Not within a metropolis	Female	Female	24	Single		Asian	Bachelor or equivalent (incomplete)	Mini job/ Internship	No	No	Yes	No	No	No	No	2	0	Very little change	5	0	$465.06 to $1,395.19	930.13	Lower percentile income	Moderately healthy	Yes	No	No	No	No	No	No	No	No	No	No	No	No	No	No
1032	2021-01-17 10:43:49	Brazil	Rio Grande do Sul	RS	Itaqui	BR South	city densely populated	predominantly urban	Not a metropolis	Not within a metropolis	Female	Female	58	Single		Whites	University level (Bachelor/Master/Doctoral)	Part-time employed	No	No	Yes	No	No	No	No	2	0	Very little change	1	0	under $ 465.06	465.06	Lower percentile income	Moderately healthy	Yes	No	No	No	No	No	No	No	No	No	No	No	No	No	No
1262	2020-12-01 13:04:10	Brazil	Bahia	BA	Cruz das Almas	BR Northeast	city densely populated	predominantly urban	Not a metropolis	Not within a metropolis	Female	Female	36	Divorced/ Living apart		Whites	University level (Bachelor/Master/Doctoral)	Full-time employed	No	Yes	No	No	No	No	No	2	0	Very little change	1	0	$2,325.32 to $6,975.97	4650.65	upper percentile income	Moderately healthy	No	No	No	No	No	No	No	No	No	No	No	No	No	No	No
1339	2020-11-17 08:10:45	Brazil	Bahia	BA	Lauro de Freitas	BR Northeast	city densely populated	predominantly urban	Not a metropolis	Not within a metropolis	Male	Male	31	Single		Whites	University level (Bachelor/Master/Doctoral)	Not employed (student, unemployed, retirees, pensioner)	No	No	No	No	No	No	Yes	0	0	Not answered	4	0	$1,395.19 to $2,325.32	1860.26	middle percentile income	Not quite healthy	No	No	No	No	No	No	No	Yes	No	No	No	No	No	No	No
1169	2020-12-17 20:54:52	Brazil	Minas Gerais	MG	Chácara	BR Southeast	city densely populated	predominantly urban	Not a metropolis	Not within a metropolis	Male	Male	36	Single		Whites	Technical post secondary higher education	Full-time employed	No	No	No	No	No	No	Yes	0	0	Not answered	2	0	under $ 465.06	465.06	Lower percentile income	Moderately healthy	Yes	No	No	No	No	No	No	No	No	No	No	No	No	No	No
1745	2020-09-20 19:10:33	Brazil	Minas Gerais	MG	Alfenas	BR Southeast	city densely populated	predominantly urban	Not a metropolis	Not within a metropolis	Female	Female	24	Single		Pardos	Bachelor or equivalent (incomplete)	Not employed (student, unemployed, retirees, pensioner)	No	No	No	No	No	No	Yes	0	0	Not answered	1	0	$1,395.19 to $2,325.32	1860.26	middle percentile income	Very healthy	Yes	No	No	No	No	No	No	No	No	No	No	No	No	No	No
1140	2020-12-19 11:49:06	Brazil	Minas Gerais	MG	Juiz de Fora	BR Southeast	city densely populated	predominantly urban	Not a metropolis	Not within a metropolis	Female	Female	45	Divorced/ Living apart		Pardos	University level (Bachelor/Master/Doctoral)	Full-time employed	Yes	No	No	No	No	No	No	2	0	Very little change	3	1	$1,395.19 to $2,325.32	1860.26	middle percentile income	Not healthy at all	No	Yes	No	No	No	No	No	No	No	No	No	No	No	No	No
1792	2020-09-19 22:36:25	Brazil	Minas Gerais	MG	Pouso Alegre	BR Southeast	city densely populated	predominantly urban	Not a metropolis	Not within a metropolis	Female	Female	63	Married		Whites	University level (Bachelor/Master/Doctoral)	Full-time employed	Yes	No	No	No	No	No	No	2	0	Very little change	5	0	more than $6,975.97	6975.97	upper percentile income	Extremely healthy	Yes	No	No	No	No	No	No	No	No	No	No	No	No	No	No
1707	2020-09-22 14:49:14	Brazil	Minas Gerais	MG	Juiz de Fora	BR Southeast	city densely populated	predominantly urban	Not a metropolis	Not within a metropolis	Female	Female	46	Married		Whites	Secondary education or equivalent	Full-time employed	Yes	No	No	No	No	No	No	2	0	Very little change	3	1	$1,395.19 to $2,325.32	1860.26	middle percentile income	Moderately healthy	Yes	No	No	No	No	No	No	No	No	No	No	No	No	No	No
1679	2020-09-23 01:51:12	Brazil	Minas Gerais	MG	Muriaé	BR Southeast	city densely populated	predominantly urban	Not a metropolis	Not within a metropolis	Female	Female	50	Divorced/ Living apart		Pardos	University level (Bachelor/Master/Doctoral)	Full-time employed	No	No	No	No	Yes	No	No	2	0	Very little change	1	0	$2,325.32 to $6,975.97	4650.65	upper percentile income	Not quite healthy	No	No	No	No	No	No	No	No	No	No	No	Yes	No	No	No
1696	2020-09-22 23:56:54	Brazil	Espírito Santo	ES	Colatina	BR Southeast	city densely populated	predominantly urban	Not a metropolis	Not within a metropolis	Female	Female	48	Married		Whites	University level (Bachelor/Master/Doctoral)	Full-time employed	No	No	No	No	Yes	No	No	2	0	Very little change	5	2	more than $6,975.97	6975.97	upper percentile income	Very healthy	No	No	No	No	No	Yes	No	No	Yes	No	No	No	No	No	No
1270	2020-11-27 18:14:47	Brazil	Minas Gerais	MG	Juiz de Fora	BR Southeast	city densely populated	predominantly urban	Not a metropolis	Not within a metropolis	Male	Male	19	Single		Whites	Bachelor or equivalent (incomplete)	Not employed (student, unemployed, retirees, pensioner)	No	No	No	No	No	Yes	No	0	1	No change	3	1	$1,395.19 to $2,325.32	1860.26	middle percentile income	Moderately healthy	Yes	No	No	No	No	No	No	No	No	No	No	No	No	No	No
1671	2020-09-23 04:05:26	Brazil	Espírito Santo	ES	Linhares	BR Southeast	city densely populated	predominantly urban	Not a metropolis	Not within a metropolis	Female	Female	43	Married		Whites	Primary education or equivalent	Full-time employed	No	Yes	No	No	No	No	No	2	0	Very little change	4	3	$465.06 to $1,395.19	930.13	Lower percentile income	Moderately healthy	Yes	No	No	No	No	No	No	No	No	No	No	No	No	No	No
1147	2020-12-18 18:11:23	Brazil	Minas Gerais	MG	Muriaé	BR Southeast	city densely populated	predominantly urban	Not a metropolis	Not within a metropolis	Male	Male	22	Single		Whites	Bachelor or equivalent (incomplete)	Not employed (student, unemployed, retirees, pensioner)	No	No	No	No	Yes	No	No	2	0	Very little change	3	0	$1,395.19 to $2,325.32	1860.26	middle percentile income	Very healthy	Yes	No	No	No	No	No	No	No	No	No	No	No	No	No	No
1457	2020-10-27 15:23:58	Brazil	Goiás	GO	Caldas Novas	BR Center west	city densely populated	predominantly urban	Not a metropolis	Not within a metropolis	Female	Female	44	Married		Blacks	Secondary education or equivalent	Full-time employed	No	No	No	No	No	Yes	No	0	1	No change	4	1	$1,395.19 to $2,325.32	1860.26	middle percentile income	Very healthy	Yes	No	No	No	No	No	No	No	No	No	No	No	No	No	No
1263	2020-12-01 12:43:28	Brazil	Bahia	BA	Cruz das Almas	BR Northeast	city densely populated	predominantly urban	Not a metropolis	Not within a metropolis	Female	Female	45	Married		Whites	University level (Bachelor/Master/Doctoral)	Full-time employed	No	No	No	No	Yes	No	No	2	0	Very little change	2	1	more than $6,975.97	6975.97	upper percentile income	Very healthy	Yes	No	No	No	No	No	No	No	No	No	No	No	No	No	No
1244	2020-12-01 18:03:18	Brazil	Bahia	BA	Cruz das Almas	BR Northeast	city densely populated	predominantly urban	Not a metropolis	Not within a metropolis	Male	Male	50	Living together in a registered civil partnership		Pardos	University level (Bachelor/Master/Doctoral)	Full-time employed	No	No	No	No	Yes	No	No	2	0	Very little change	2	2	$2,325.32 to $6,975.97	4650.65	upper percentile income	Moderately healthy	No	No	No	No	No	No	No	No	No	No	No	No	No	No	No
1242	2020-12-01 18:36:00	Brazil	Bahia	BA	Cruz das Almas	BR Northeast	city densely populated	predominantly urban	Not a metropolis	Not within a metropolis	Male	Male	54	Married		Pardos	University level (Bachelor/Master/Doctoral)	Full-time employed	No	No	No	No	Yes	No	No	2	0	Very little change	3	0	more than $6,975.97	6975.97	upper percentile income	Not healthy at all	No	No	No	No	No	No	No	No	Yes	No	No	No	No	No	No
1261	2020-12-01 13:04:48	Brazil	Bahia	BA	Cruz das Almas	BR Northeast	city densely populated	predominantly urban	Not a metropolis	Not within a metropolis	Female	Female	44	Single		Blacks	University level (Bachelor/Master/Doctoral)	Full-time employed	No	No	No	No	Yes	No	No	2	0	Very little change	1	0	$2,325.32 to $6,975.97	4650.65	upper percentile income	Moderately healthy	Yes	No	No	No	No	No	No	No	No	No	No	No	No	No	No
1686	2020-09-23 00:40:21	Brazil	Minas Gerais	MG	João Monlevade	BR Southeast	city densely populated	predominantly urban	Not a metropolis	Not within a metropolis	Female	Female	38	Married		Pardos	University level (Bachelor/Master/Doctoral)	Full-time employed	Yes	No	No	No	No	No	No	2	0	Very little change	2	1	$2,325.32 to $6,975.97	4650.65	upper percentile income	Very healthy	Yes	No	No	No	No	No	No	No	No	No	No	No	No	No	No
1717	2020-09-21 22:35:31	Brazil	Minas Gerais	MG	Juiz de Fora	BR Southeast	city densely populated	predominantly urban	Not a metropolis	Not within a metropolis	Female	Female	48	Married		Whites	University level (Bachelor/Master/Doctoral)	Full-time employed	No	No	No	No	Yes	No	No	2	0	Very little change	1	1	$1,395.19 to $2,325.32	1860.26	middle percentile income	Moderately healthy	Yes	No	No	No	No	No	No	No	No	No	No	No	No	No	No
1799	2020-09-19 16:39:06	Brazil	São Paulo	SP	Moji Mirim	BR Southeast	city densely populated	predominantly urban	Not a metropolis	Not within a metropolis	Male	Male	60	Married		Whites	Bachelor or equivalent (incomplete)	Full-time employed	No	Yes	No	No	No	No	No	2	0	Very little change	2	0	more than $6,975.97	6975.97	upper percentile income	Not quite healthy	No	No	No	No	No	Yes	No	No	Yes	No	No	No	No	No	No
2140	2020-10-22 13:56:54	Germany	Bayern	BY	Nürnberg, Mittelfranken	Germany	city densely populated	predominantly urban	Nürnberg/Fürth/Erlangen	outside Rhine-Ruhr Metropolis	Female	Female	33	Married	German with other nationality		University level (Bachelor/Master/Doctoral)	Full-time employed	Yes	No	No	No	No	No	No	2	0	Very little change	2	2	$6,934.81 to $24,965.33	15950.1	above the upper percentile	Extremely healthy	Yes	No	No	No	No	No	No	No	No	No	No	No	No	No	No
1685	2020-09-23 00:44:03	Brazil	Minas Gerais	MG	Divinópolis	BR Southeast	city densely populated	predominantly urban	Not a metropolis	Not within a metropolis	Male	Male	45	Married		Whites	University level (Bachelor/Master/Doctoral)	Full-time employed	Yes	No	No	No	No	No	No	2	0	Very little change	2	0	Preferred not to respond		0	Extremely healthy	Yes	No	No	No	No	No	No	No	No	No	No	No	No	No	No
1729	2020-09-21 17:02:12	Brazil	Minas Gerais	MG	Chácara	BR Southeast	city densely populated	predominantly urban	Not a metropolis	Not within a metropolis	Male	Male	24	Living together in a registered civil partnership		Blacks	Bachelor or equivalent (incomplete)	Full-time employed	Yes	No	No	No	Yes	No	No	3	0	Little change	2	0	$1,395.19 to $2,325.32	1860.26	middle percentile income	Very healthy	Yes	No	No	No	No	No	No	No	No	No	No	No	No	No	No
1243	2020-12-01 18:29:48	Brazil	Bahia	BA	Cruz das Almas	BR Northeast	city densely populated	predominantly urban	Not a metropolis	Not within a metropolis	Female	Female	48	Married		Whites	Technical post secondary higher education	Full-time employed	No	Yes	No	No	No	No	No	2	0	Very little change	2	0	$2,325.32 to $6,975.97	4650.65	upper percentile income	Very healthy	Yes	No	No	No	Yes	No	No	No	No	No	No	No	No	No	No
1258	2020-12-01 13:06:08	Brazil	Bahia	BA	Cruz das Almas	BR Northeast	city densely populated	predominantly urban	Not a metropolis	Not within a metropolis	Female	Female	41	Living together in a registered civil partnership		Whites	University level (Bachelor/Master/Doctoral)	Full-time employed	No	No	No	No	Yes	No	No	2	0	Very little change	2	2	$2,325.32 to $6,975.97	4650.65	upper percentile income	Very healthy	Yes	No	No	No	No	No	No	No	No	No	No	No	No	No	No
2017	2020-06-19 13:37:22	Germany	Rheinland-Pfalz	RP	Koblenz am Rhein	Germany	city densely populated	intermediate, adjacent	Not a metropolis	Not within a metropolis	Female	Female	44	Married	German nationality		University level (Bachelor/Master/Doctoral)	Part-time employed	No	No	No	No	Yes	No	No	2	0	Very little change	2	2	$4,993.07 to $6,934.81	5963.94	upper percentile income	Very healthy	Yes	No	No	No	No	No	No	No	No	No	No	No	No	No	No
1677	2020-09-23 02:25:04	Brazil	Paraná	PR	Ponta Grossa	BR South	city densely populated	predominantly urban	Not a metropolis	Not within a metropolis	Female	Female	66	Married		Pardos	University level (Bachelor/Master/Doctoral)	Not employed (student, unemployed, retirees, pensioner)	No	No	No	No	No	No	Yes	0	0	Not answered	2	0	$2,325.32 to $6,975.97	4650.65	upper percentile income	Not quite healthy	No	Yes	No	No	No	No	Yes	No	No	No	No	No	No	No	No
1239	2020-12-02 12:59:19	Brazil	Bahia	BA	Cruz das Almas	BR Northeast	city densely populated	predominantly urban	Not a metropolis	Not within a metropolis	Female	Female	55	Married		Pardos	University level (Bachelor/Master/Doctoral)	Full-time employed	No	No	No	No	Yes	No	No	2	0	Very little change	4	0	more than $6,975.97	6975.97	upper percentile income	Very healthy	No	No	No	No	No	No	No	No	Yes	No	No	No	No	No	No
1757	2020-09-20 15:34:19	Brazil	São Paulo	SP	Mogi Guaçu	BR Southeast	city densely populated	predominantly urban	Not a metropolis	Not within a metropolis	Female	Female	24	Single		Whites	Bachelor or equivalent (incomplete)	Mini job/ Internship	No	No	Yes	No	No	No	No	2	0	Very little change	1	1	$1,395.19 to $2,325.32	1860.26	middle percentile income	Moderately healthy	Yes	No	No	No	No	No	No	No	No	No	No	No	No	No	No
2015	2020-06-28 11:25:20	Germany	Niedersachsen	NI	Hannover	Germany	city densely populated	predominantly urban	Hannover	outside Rhine-Ruhr Metropolis	Male	Male	48	Married	German nationality		University level (Bachelor/Master/Doctoral)	Part-time employed	No	No	No	No	Yes	No	No	2	0	Very little change	2	0	$4,993.07 to $6,934.81	5963.94	upper percentile income	Extremely healthy	Yes	No	No	No	No	No	No	No	No	No	No	No	No	No	No
1697	2020-09-22 23:55:00	Brazil	Espírito Santo	ES	Colatina	BR Southeast	city densely populated	predominantly urban	Not a metropolis	Not within a metropolis	Male	Male	47	Married		Whites	University level (Bachelor/Master/Doctoral)	Full-time employed	No	No	No	No	Yes	No	No	2	0	Very little change	4	2	Preferred not to respond		0	Very healthy	No	No	No	No	No	No	No	No	Yes	No	No	No	No	No	No
[truncated: 149 more columns]
