# Supplementary material for: Changes in eating habits and lifestyle during the first year of the COVID‐19 pandemic across metropolitan regions in Brazil and Germany: A survey‐based cross‐sectional study
Source: Food Sci Nutr. 2024 Jan 22;12(4):2783–98. doi: 10.1002/fsn3.3960 (PMC11016392; doi:10.1002/fsn3.3960)
Supplement: Supplementary file 2 — Data S2. [file FSN3-12-2783-s001.xls]

## Sheet: Sheet1
country	MR2	sex2	PAL2	METminweek
Brazil	GSP	Female	Vigorous	0
Brazil	GSP	Female	Vigorous
Brazil	GSP	Female	Vigorous
Brazil	GSP	Female	Vigorous	2240
Brazil	GSP	Female	Vigorous
Brazil	GSP	Female	Vigorous
Brazil	GSP	Female	Vigorous
Brazil	GSP	Female	Vigorous	0
Brazil	GSP	Female	Vigorous	0
Brazil	GSP	Female	Vigorous	0
Brazil	GSP	Female	Vigorous
Brazil	GSP	Female	Vigorous	0
Brazil	GSP	Female	Vigorous	0
Brazil	GSP	Female	Vigorous
Brazil	GSP	Female	Vigorous	1200
Brazil	GSP	Female	Vigorous	0
Brazil	GSP	Female	Vigorous	0
Brazil	GSP	Female	Vigorous	0
Brazil	GSP	Female	Vigorous
Brazil	GSP	Female	Vigorous
Brazil	GSP	Female	Vigorous	0
Brazil	GSP	Female	Vigorous	0
Brazil	GSP	Female	Vigorous
Brazil	GSP	Female	Vigorous	240
Brazil	GSP	Female	Vigorous
Brazil	GSP	Female	Vigorous
Brazil	GSP	Female	Vigorous
Brazil	GSP	Female	Vigorous	0
Brazil	GSP	Female	Vigorous	0
Brazil	GSP	Female	Vigorous	0
Brazil	GSP	Female	Vigorous
Brazil	GSP	Female	Vigorous	0
Brazil	GSP	Female	Vigorous	10080
Brazil	GSP	Female	Vigorous
Brazil	GSP	Female	Vigorous	0
Brazil	GSP	Female	Vigorous
Brazil	GSP	Female	Vigorous	1440
Brazil	GSP	Female	Vigorous
Brazil	GSP	Female	Vigorous
Brazil	GSP	Female	Vigorous
Brazil	GSP	Female	Vigorous
Brazil	GSP	Female	Vigorous	0
Brazil	GSP	Female	Vigorous
Brazil	GSP	Female	Vigorous	960
Brazil	GSP	Female	Vigorous
Brazil	GSP	Female	Vigorous	0
Brazil	GSP	Female	Vigorous	0
Brazil	GSP	Female	Vigorous
Brazil	GSP	Female	Vigorous	0
Brazil	GSP	Female	Vigorous
Brazil	GSP	Female	Vigorous
Brazil	GSP	Female	Vigorous	0
Brazil	GSP	Female	Vigorous	0
Brazil	GSP	Female	Vigorous	1440
Brazil	GSP	Female	Vigorous
Brazil	GSP	Female	Vigorous
Brazil	GSP	Female	Vigorous
Brazil	GSP	Female	Vigorous
Brazil	GSP	Female	Vigorous	0
Brazil	GSP	Female	Vigorous	0
Brazil	GSP	Female	Vigorous
Brazil	GSP	Female	Vigorous	960
Brazil	GSP	Female	Vigorous	0
Brazil	GSP	Female	Vigorous	4800
Brazil	GSP	Female	Vigorous
Brazil	GSP	Female	Vigorous	480
Brazil	GSP	Female	Vigorous	0
Brazil	GSP	Female	Vigorous
Brazil	GSP	Female	Vigorous
Brazil	GSP	Female	Vigorous
Brazil	GSP	Female	Vigorous	0
Brazil	GSP	Female	Vigorous
Brazil	GSP	Female	Vigorous
Brazil	GSP	Female	Vigorous
Brazil	GSP	Female	Vigorous
Brazil	GSP	Female	Vigorous	480
Brazil	GSP	Female	Vigorous
Brazil	GSP	Female	Vigorous
Brazil	GSP	Female	Vigorous
Brazil	GSP	Female	Vigorous	960
Brazil	GSP	Female	Vigorous	1440
Brazil	GSP	Female	Vigorous	0
Brazil	GSP	Female	Vigorous
Brazil	GSP	Female	Vigorous
Brazil	GSP	Female	Vigorous	0
Brazil	GSP	Female	Vigorous	0
Brazil	GSP	Female	Vigorous
Brazil	GSP	Female	Vigorous
Brazil	GSP	Female	Vigorous	0
Brazil	GSP	Female	Vigorous
Brazil	GSP	Female	Vigorous	0
Brazil	GSP	Female	Vigorous
Brazil	GSP	Female	Vigorous	0
Brazil	GSP	Female	Vigorous	960
Brazil	GSP	Female	Vigorous
Brazil	GSP	Female	Vigorous	0
Brazil	GSP	Female	Vigorous	0
Brazil	GSP	Female	Vigorous	0
Brazil	GSP	Female	Vigorous	0
Brazil	GSP	Female	Vigorous
Brazil	GSP	Female	Vigorous
Brazil	GSP	Female	Vigorous
Brazil	GSP	Female	Vigorous	0
Brazil	GSP	Female	Vigorous
Brazil	GSP	Female	Vigorous
Brazil	GSP	Female	Vigorous
Brazil	GSP	Female	Vigorous	0
Brazil	GSP	Female	Vigorous
Brazil	GSP	Female	Vigorous
Brazil	GSP	Female	Vigorous
Brazil	GSP	Female	Vigorous
Brazil	GSP	Female	Vigorous
Brazil	GSP	Female	Vigorous	0
Brazil	GSP	Female	Vigorous	0
Brazil	GSP	Female	Vigorous	0
Brazil	GSP	Female	Vigorous	0
Brazil	GSP	Female	Vigorous	0
Brazil	GSP	Female	Vigorous
Brazil	GSP	Female	Vigorous
Brazil	GSP	Female	Vigorous
Brazil	GSP	Female	Vigorous
Brazil	GSP	Female	Vigorous
Brazil	GSP	Female	Vigorous	3840
Brazil	GSP	Female	Vigorous	960
Brazil	GSP	Female	Vigorous
Brazil	GSP	Female	Vigorous
Brazil	GSP	Female	Vigorous	2880
Brazil	GSP	Female	Vigorous	1440
Brazil	GSP	Female	Vigorous
Brazil	GSP	Female	Vigorous	480
Brazil	GSP	Female	Vigorous	0
Brazil	GSP	Female	Vigorous	480
Brazil	GSP	Female	Vigorous	0
Brazil	GSP	Female	Vigorous	0
Brazil	GSP	Female	Vigorous	0
Brazil	GSP	Female	Vigorous	480
Brazil	GSP	Female	Vigorous
Brazil	GSP	Female	Vigorous	0
Brazil	GSP	Female	Vigorous
Brazil	GSP	Female	Vigorous	0
Brazil	GSP	Female	Vigorous	1920
Brazil	GSP	Female	Vigorous	0
Brazil	GSP	Female	Vigorous	0
Brazil	GSP	Female	Vigorous	0
Brazil	GSP	Female	Vigorous
Brazil	GSP	Female	Vigorous	0
Brazil	GSP	Female	Vigorous	1920
Brazil	GSP	Female	Vigorous
Brazil	GSP	Female	Vigorous	960
Brazil	GSP	Female	Vigorous	0
Brazil	GSP	Female	Vigorous	0
Brazil	GSP	Female	Vigorous	1440
Brazil	GSP	Female	Vigorous	600
Brazil	GSP	Female	Vigorous	2880
Brazil	GSP	Female	Vigorous	3840
Brazil	GSP	Female	Vigorous	1920
Brazil	GSP	Female	Vigorous
Brazil	GSP	Female	Vigorous
Brazil	GSP	Female	Vigorous	1920
Brazil	GSP	Female	Vigorous	0
Brazil	GSP	Female	Vigorous
Brazil	GSP	Female	Vigorous
Brazil	GSP	Female	Vigorous	480
Brazil	GSP	Female	Vigorous	3600
Brazil	GSP	Female	Vigorous	2880
Brazil	GSP	Female	Vigorous
Brazil	GSP	Female	Vigorous	0
Brazil	GSP	Female	Vigorous	0
Brazil	GSP	Female	Vigorous	0
Brazil	GSP	Female	Vigorous	0
Brazil	GSP	Female	Vigorous	0
Brazil	GSP	Female	Vigorous	0
Brazil	GSP	Female	Vigorous	960
Brazil	GSP	Female	Vigorous	480
Brazil	GSP	Female	Vigorous	0
Brazil	GSP	Female	Vigorous
Brazil	GSP	Female	Vigorous	0
Brazil	GSP	Female	Vigorous	1920
Brazil	GSP	Female	Vigorous
Brazil	GSP	Female	Vigorous	2400
Brazil	GSP	Female	Vigorous	0
Brazil	GSP	Female	Vigorous
Brazil	GSP	Female	Vigorous
Brazil	GSP	Female	Vigorous	0
Brazil	GSP	Female	Vigorous	1080
Brazil	GSP	Female	Vigorous
Brazil	GSP	Female	Vigorous	1440
Brazil	GSP	Female	Vigorous	0
Brazil	GSP	Female	Vigorous	0
Brazil	GSP	Female	Vigorous
Brazil	GSP	Female	Vigorous	1440
Brazil	GSP	Female	Vigorous
Brazil	GSP	Female	Vigorous
Brazil	GSP	Female	Vigorous	1440
Brazil	GSP	Female	Vigorous	960
Brazil	GSP	Female	Vigorous
Brazil	GSP	Female	Vigorous
Brazil	GSP	Female	Vigorous	0
Brazil	GSP	Female	Vigorous	960
Brazil	GSP	Female	Vigorous
Brazil	GSP	Female	Vigorous	3200
Brazil	GSP	Female	Vigorous	2880
Brazil	GSP	Female	Vigorous	0
Brazil	GSP	Female	Vigorous
Brazil	GSP	Female	Vigorous	0
Brazil	GSP	Female	Vigorous	0
Brazil	GSP	Female	Vigorous	0
Brazil	GSP	Female	Vigorous	480
Brazil	GSP	Female	Vigorous	0
Brazil	GSP	Female	Vigorous
Brazil	GSP	Female	Vigorous	0
Brazil	GSP	Female	Vigorous
Brazil	GSP	Female	Vigorous
Brazil	GSP	Female	Vigorous
Brazil	GSP	Female	Vigorous	1080
Brazil	GSP	Female	Vigorous	0
Brazil	GSP	Female	Vigorous	0
Brazil	GSP	Female	Vigorous	4480
Brazil	GSP	Female	Vigorous	0
Brazil	GSP	Female	Vigorous	0
Brazil	GSP	Female	Vigorous	0
Brazil	GSP	Female	Vigorous	0
Brazil	GSP	Female	Vigorous	1920
Brazil	GSP	Female	Vigorous	0
Brazil	GSP	Female	Vigorous	0
Brazil	GSP	Female	Vigorous	0
Brazil	GSP	Female	Vigorous
Brazil	GSP	Female	Vigorous	0
Brazil	GSP	Female	Vigorous
Brazil	GSP	Female	Vigorous	0
Brazil	GSP	Female	Vigorous	960
Brazil	GSP	Female	Vigorous
Brazil	GSP	Female	Vigorous	0
Brazil	GSP	Female	Vigorous	0
Brazil	GSP	Female	Vigorous	0
Brazil	GSP	Female	Vigorous	0
Brazil	GSP	Female	Vigorous
Brazil	GSP	Female	Vigorous
Brazil	GSP	Female	Vigorous	0
Brazil	GSP	Female	Vigorous	240
Brazil	GSP	Female	Vigorous
Brazil	GSP	Female	Vigorous	960
Brazil	GSP	Female	Vigorous
Brazil	GSP	Female	Vigorous	0
Brazil	GSP	Female	Vigorous	0
Brazil	GSP	Female	Vigorous
Brazil	GSP	Female	Vigorous	0
Brazil	GSP	Female	Vigorous	0
Brazil	GSP	Female	Vigorous	0
Brazil	GSP	Female	Vigorous	0
Brazil	GSP	Female	Vigorous	0
Brazil	GSP	Female	Vigorous	0
Brazil	GSP	Female	Vigorous	1440
Brazil	GSP	Female	Vigorous	3720
Brazil	GSP	Female	Vigorous	0
Brazil	GSP	Female	Vigorous
Brazil	GSP	Female	Vigorous	0
Brazil	GSP	Female	Vigorous
Brazil	GSP	Female	Vigorous	0
Brazil	GSP	Female	Vigorous
Brazil	GSP	Female	Vigorous	0
Brazil	GSP	Female	Vigorous
Brazil	GSP	Female	Vigorous	0
Brazil	GSP	Female	Vigorous	0
Brazil	GSP	Female	Vigorous	2880
Brazil	GSP	Female	Vigorous	4200
Brazil	GSP	Female	Vigorous	4800
Brazil	GSP	Female	Vigorous
Brazil	GSP	Female	Vigorous
Brazil	GSP	Female	Vigorous	0
Brazil	GSP	Male	Vigorous	480
Brazil	GSP	Male	Vigorous	0
Brazil	GSP	Male	Vigorous	0
Brazil	GSP	Male	Vigorous	800
Brazil	GSP	Male	Vigorous
Brazil	GSP	Male	Vigorous	0
Brazil	GSP	Male	Vigorous	0
Brazil	GSP	Male	Vigorous	7200
Brazil	GSP	Male	Vigorous	960
Brazil	GSP	Male	Vigorous
Brazil	GSP	Male	Vigorous	0
Brazil	GSP	Male	Vigorous	0
Brazil	GSP	Male	Vigorous	0
Brazil	GSP	Male	Vigorous	2400
Brazil	GSP	Male	Vigorous
Brazil	GSP	Male	Vigorous
Brazil	GSP	Male	Vigorous	480
Brazil	GSP	Male	Vigorous	960
Brazil	GSP	Male	Vigorous
Brazil	GSP	Male	Vigorous	560
Brazil	GSP	Male	Vigorous	2880
Brazil	GSP	Male	Vigorous
Brazil	GSP	Male	Vigorous
Brazil	GSP	Male	Vigorous	240
Brazil	GSP	Male	Vigorous	0
Brazil	GSP	Male	Vigorous	4800
Brazil	GSP	Male	Vigorous	0
Brazil	GSP	Male	Vigorous	0
Brazil	GSP	Male	Vigorous
Brazil	GSP	Male	Vigorous
Brazil	GSP	Male	Vigorous	0
Brazil	GSP	Male	Vigorous	0
Brazil	GSP	Male	Vigorous
Brazil	GSP	Male	Vigorous	0
Brazil	GSP	Male	Vigorous	1440
Brazil	GSP	Male	Vigorous	0
Brazil	GSP	Male	Vigorous	3360
Brazil	GSP	Male	Vigorous
Brazil	GSP	Male	Vigorous	4800
Brazil	GSP	Male	Vigorous
Brazil	GSP	Male	Vigorous
Brazil	GSP	Male	Vigorous	960
Brazil	GSP	Male	Vigorous	0
Brazil	GSP	Male	Vigorous	0
Brazil	GSP	Male	Vigorous	0
Brazil	GSP	Male	Vigorous	0
Brazil	GSP	Male	Vigorous	0
Brazil	GSP	Male	Vigorous	0
Brazil	GSP	Male	Vigorous	0
Brazil	GSP	Male	Vigorous	0
Brazil	GSP	Male	Vigorous	0
Brazil	GSP	Male	Vigorous	0
Brazil	GSP	Male	Vigorous	0
Brazil	GSP	Male	Vigorous	1440
Brazil	GSP	Male	Vigorous	0
Brazil	GSP	Male	Vigorous	960
Brazil	GSP	Male	Vigorous	720
Brazil	GSP	Male	Vigorous	2160
Brazil	GSP	Male	Vigorous	0
Brazil	GSP	Male	Vigorous	120
Brazil	GSP	Male	Vigorous
Brazil	GSP	Male	Vigorous	480
Brazil	GSP	Male	Vigorous
Brazil	GSP	Male	Vigorous	0
Brazil	GSP	Male	Vigorous	480
Brazil	GSP	Male	Vigorous	480
Brazil	GSP	Male	Vigorous	0
Brazil	GSP	Male	Vigorous	1280
Brazil	GSP	Male	Vigorous
Brazil	GSP	Male	Vigorous	0
Brazil	GSP	Male	Vigorous	1920
Brazil	GSP	Male	Vigorous
Brazil	GSP	Male	Vigorous	0
Brazil	GSP	Male	Vigorous
Brazil	GSP	Male	Vigorous	3360
Brazil	GSP	Male	Vigorous
Brazil	GSP	Male	Vigorous	640
Brazil	GSP	Male	Vigorous	400
Brazil	GSP	Male	Vigorous	960
Brazil	GSP	Male	Vigorous	0
Brazil	GSP	Male	Vigorous	120
Brazil	GSP	Male	Vigorous
Brazil	GSP	Male	Vigorous	1800
Brazil	GSP	Male	Vigorous
Brazil	GSP	Male	Vigorous	960
Brazil	GSP	Male	Vigorous	480
Brazil	GSP	Male	Vigorous	0
Brazil	GSP	Male	Vigorous	1920
Brazil	GSP	Male	Vigorous
Brazil	GSP	Male	Vigorous
Brazil	GSP	Male	Vigorous	2880
Brazil	GSP	Male	Vigorous
Brazil	GSP	Male	Vigorous	0
Brazil	GSP	Male	Vigorous	0
Brazil	GSP	Male	Vigorous
Brazil	GSP	Male	Vigorous	0
Brazil	GSP	Male	Vigorous
Brazil	GSP	Male	Vigorous	0
Brazil	GSP	Male	Vigorous	2160
Brazil	GSP	Male	Vigorous
Brazil	GSP	Male	Vigorous	480
Brazil	GSP	Male	Vigorous	4320
Brazil	GSP	Male	Vigorous	0
Brazil	GSP	Male	Vigorous	0
Brazil	GSP	Male	Vigorous	0
Brazil	GSP	Male	Vigorous	0
Brazil	GSP	Male	Vigorous
Brazil	GSP	Male	Vigorous	960
Brazil	GSP	Male	Vigorous	960
Brazil	GSP	Male	Vigorous
Brazil	GSP	Male	Vigorous	2880
Brazil	GSP	Female	Moderate	0
Brazil	GSP	Female	Moderate
Brazil	GSP	Female	Moderate
Brazil	GSP	Female	Moderate	1680
Brazil	GSP	Female	Moderate
Brazil	GSP	Female	Moderate
Brazil	GSP	Female	Moderate
Brazil	GSP	Female	Moderate	0
Brazil	GSP	Female	Moderate	0
Brazil	GSP	Female	Moderate	0
Brazil	GSP	Female	Moderate
Brazil	GSP	Female	Moderate	0
Brazil	GSP	Female	Moderate	0
Brazil	GSP	Female	Moderate
Brazil	GSP	Female	Moderate	0
Brazil	GSP	Female	Moderate	0
Brazil	GSP	Female	Moderate	0
Brazil	GSP	Female	Moderate	0
Brazil	GSP	Female	Moderate
Brazil	GSP	Female	Moderate
Brazil	GSP	Female	Moderate	6000
Brazil	GSP	Female	Moderate	0
Brazil	GSP	Female	Moderate
Brazil	GSP	Female	Moderate	360
Brazil	GSP	Female	Moderate
Brazil	GSP	Female	Moderate
Brazil	GSP	Female	Moderate
Brazil	GSP	Female	Moderate	0
Brazil	GSP	Female	Moderate	0
Brazil	GSP	Female	Moderate	0
Brazil	GSP	Female	Moderate
Brazil	GSP	Female	Moderate	0
Brazil	GSP	Female	Moderate	0
Brazil	GSP	Female	Moderate
Brazil	GSP	Female	Moderate	0
Brazil	GSP	Female	Moderate
Brazil	GSP	Female	Moderate	240
Brazil	GSP	Female	Moderate
Brazil	GSP	Female	Moderate
Brazil	GSP	Female	Moderate
Brazil	GSP	Female	Moderate
Brazil	GSP	Female	Moderate	0
Brazil	GSP	Female	Moderate	1440
Brazil	GSP	Female	Moderate	480
Brazil	GSP	Female	Moderate
Brazil	GSP	Female	Moderate	0
Brazil	GSP	Female	Moderate	0
Brazil	GSP	Female	Moderate
Brazil	GSP	Female	Moderate	3600
Brazil	GSP	Female	Moderate
Brazil	GSP	Female	Moderate
Brazil	GSP	Female	Moderate	720
Brazil	GSP	Female	Moderate	0
Brazil	GSP	Female	Moderate	480
Brazil	GSP	Female	Moderate
Brazil	GSP	Female	Moderate
Brazil	GSP	Female	Moderate
Brazil	GSP	Female	Moderate
Brazil	GSP	Female	Moderate	240
Brazil	GSP	Female	Moderate	720
Brazil	GSP	Female	Moderate
Brazil	GSP	Female	Moderate	240
Brazil	GSP	Female	Moderate	0
Brazil	GSP	Female	Moderate	6000
Brazil	GSP	Female	Moderate
Brazil	GSP	Female	Moderate	960
Brazil	GSP	Female	Moderate	0
Brazil	GSP	Female	Moderate
Brazil	GSP	Female	Moderate
Brazil	GSP	Female	Moderate
Brazil	GSP	Female	Moderate	0
Brazil	GSP	Female	Moderate
Brazil	GSP	Female	Moderate
Brazil	GSP	Female	Moderate
Brazil	GSP	Female	Moderate
Brazil	GSP	Female	Moderate	480
Brazil	GSP	Female	Moderate
Brazil	GSP	Female	Moderate
Brazil	GSP	Female	Moderate
Brazil	GSP	Female	Moderate	0
Brazil	GSP	Female	Moderate	0
Brazil	GSP	Female	Moderate	0
Brazil	GSP	Female	Moderate
Brazil	GSP	Female	Moderate
Brazil	GSP	Female	Moderate	0
Brazil	GSP	Female	Moderate	0
Brazil	GSP	Female	Moderate
Brazil	GSP	Female	Moderate
Brazil	GSP	Female	Moderate	0
Brazil	GSP	Female	Moderate
Brazil	GSP	Female	Moderate	400
Brazil	GSP	Female	Moderate
Brazil	GSP	Female	Moderate	480
Brazil	GSP	Female	Moderate	240
Brazil	GSP	Female	Moderate
Brazil	GSP	Female	Moderate	0
Brazil	GSP	Female	Moderate	0
Brazil	GSP	Female	Moderate	0
Brazil	GSP	Female	Moderate	0
Brazil	GSP	Female	Moderate
Brazil	GSP	Female	Moderate
Brazil	GSP	Female	Moderate
Brazil	GSP	Female	Moderate	0
Brazil	GSP	Female	Moderate
Brazil	GSP	Female	Moderate
Brazil	GSP	Female	Moderate
Brazil	GSP	Female	Moderate	0
Brazil	GSP	Female	Moderate
Brazil	GSP	Female	Moderate
Brazil	GSP	Female	Moderate
Brazil	GSP	Female	Moderate
Brazil	GSP	Female	Moderate
Brazil	GSP	Female	Moderate	0
Brazil	GSP	Female	Moderate	0
Brazil	GSP	Female	Moderate	0
Brazil	GSP	Female	Moderate	240
Brazil	GSP	Female	Moderate	120
Brazil	GSP	Female	Moderate
Brazil	GSP	Female	Moderate
Brazil	GSP	Female	Moderate
Brazil	GSP	Female	Moderate
Brazil	GSP	Female	Moderate
Brazil	GSP	Female	Moderate	960
Brazil	GSP	Female	Moderate	360
Brazil	GSP	Female	Moderate
Brazil	GSP	Female	Moderate
Brazil	GSP	Female	Moderate	0
Brazil	GSP	Female	Moderate	720
Brazil	GSP	Female	Moderate
Brazil	GSP	Female	Moderate	0
Brazil	GSP	Female	Moderate	0
Brazil	GSP	Female	Moderate	0
Brazil	GSP	Female	Moderate	0
Brazil	GSP	Female	Moderate	0
Brazil	GSP	Female	Moderate	0
Brazil	GSP	Female	Moderate	240
Brazil	GSP	Female	Moderate
Brazil	GSP	Female	Moderate	0
Brazil	GSP	Female	Moderate
Brazil	GSP	Female	Moderate	0
Brazil	GSP	Female	Moderate	960
Brazil	GSP	Female	Moderate	0
Brazil	GSP	Female	Moderate	0
Brazil	GSP	Female	Moderate	480
Brazil	GSP	Female	Moderate
Brazil	GSP	Female	Moderate	0
Brazil	GSP	Female	Moderate	720
Brazil	GSP	Female	Moderate
Brazil	GSP	Female	Moderate	0
Brazil	GSP	Female	Moderate	0
Brazil	GSP	Female	Moderate	0
Brazil	GSP	Female	Moderate	0
Brazil	GSP	Female	Moderate	0
Brazil	GSP	Female	Moderate	0
Brazil	GSP	Female	Moderate
Brazil	GSP	Female	Moderate	4320
Brazil	GSP	Female	Moderate	0
Brazil	GSP	Female	Moderate
Brazil	GSP	Female	Moderate	1440
Brazil	GSP	Female	Moderate	0
Brazil	GSP	Female	Moderate
Brazil	GSP	Female	Moderate
Brazil	GSP	Female	Moderate	720
Brazil	GSP	Female	Moderate	0
Brazil	GSP	Female	Moderate	0
Brazil	GSP	Female	Moderate
Brazil	GSP	Female	Moderate	0
Brazil	GSP	Female	Moderate	320
Brazil	GSP	Female	Moderate	0
Brazil	GSP	Female	Moderate	0
Brazil	GSP	Female	Moderate	0
Brazil	GSP	Female	Moderate	1920
Brazil	GSP	Female	Moderate	2400
Brazil	GSP	Female	Moderate
Brazil	GSP	Female	Moderate	480
Brazil	GSP	Female	Moderate
Brazil	GSP	Female	Moderate	480
Brazil	GSP	Female	Moderate	240
Brazil	GSP	Female	Moderate
Brazil	GSP	Female	Moderate	240
Brazil	GSP	Female	Moderate	0
Brazil	GSP	Female	Moderate
Brazil	GSP	Female	Moderate
Brazil	GSP	Female	Moderate	800
Brazil	GSP	Female	Moderate	360
Brazil	GSP	Female	Moderate
Brazil	GSP	Female	Moderate	0
Brazil	GSP	Female	Moderate	600
Brazil	GSP	Female	Moderate	720
Brazil	GSP	Female	Moderate
Brazil	GSP	Female	Moderate	720
Brazil	GSP	Female	Moderate
Brazil	GSP	Female	Moderate
Brazil	GSP	Female	Moderate	120
Brazil	GSP	Female	Moderate	0
Brazil	GSP	Female	Moderate
Brazil	GSP	Female	Moderate
Brazil	GSP	Female	Moderate	0
Brazil	GSP	Female	Moderate	0
Brazil	GSP	Female	Moderate
Brazil	GSP	Female	Moderate	1600
Brazil	GSP	Female	Moderate	0
Brazil	GSP	Female	Moderate	0
Brazil	GSP	Female	Moderate
Brazil	GSP	Female	Moderate	560
Brazil	GSP	Female	Moderate	0
Brazil	GSP	Female	Moderate	0
Brazil	GSP	Female	Moderate	240
Brazil	GSP	Female	Moderate	0
Brazil	GSP	Female	Moderate
Brazil	GSP	Female	Moderate	0
Brazil	GSP	Female	Moderate
Brazil	GSP	Female	Moderate
Brazil	GSP	Female	Moderate
Brazil	GSP	Female	Moderate	240
Brazil	GSP	Female	Moderate	0
Brazil	GSP	Female	Moderate	3360
Brazil	GSP	Female	Moderate	0
Brazil	GSP	Female	Moderate	960
Brazil	GSP	Female	Moderate	0
Brazil	GSP	Female	Moderate	0
Brazil	GSP	Female	Moderate	0
Brazil	GSP	Female	Moderate	480
Brazil	GSP	Female	Moderate	0
Brazil	GSP	Female	Moderate	240
Brazil	GSP	Female	Moderate	0
Brazil	GSP	Female	Moderate
Brazil	GSP	Female	Moderate	0
Brazil	GSP	Female	Moderate
Brazil	GSP	Female	Moderate	0
Brazil	GSP	Female	Moderate	480
Brazil	GSP	Female	Moderate
Brazil	GSP	Female	Moderate	0
Brazil	GSP	Female	Moderate	0
Brazil	GSP	Female	Moderate	0
Brazil	GSP	Female	Moderate	0
Brazil	GSP	Female	Moderate
Brazil	GSP	Female	Moderate
Brazil	GSP	Female	Moderate	0
Brazil	GSP	Female	Moderate	2880
Brazil	GSP	Female	Moderate
Brazil	GSP	Female	Moderate	0
Brazil	GSP	Female	Moderate
Brazil	GSP	Female	Moderate	0
Brazil	GSP	Female	Moderate	960
Brazil	GSP	Female	Moderate
Brazil	GSP	Female	Moderate	0
Brazil	GSP	Female	Moderate	0
Brazil	GSP	Female	Moderate	0
Brazil	GSP	Female	Moderate	0
Brazil	GSP	Female	Moderate	0
Brazil	GSP	Female	Moderate	0
Brazil	GSP	Female	Moderate	0
Brazil	GSP	Female	Moderate	480
Brazil	GSP	Female	Moderate	0
Brazil	GSP	Female	Moderate
Brazil	GSP	Female	Moderate	4800
Brazil	GSP	Female	Moderate
Brazil	GSP	Female	Moderate	2880
Brazil	GSP	Female	Moderate
Brazil	GSP	Female	Moderate	0
Brazil	GSP	Female	Moderate
Brazil	GSP	Female	Moderate	0
Brazil	GSP	Female	Moderate	0
Brazil	GSP	Female	Moderate	360
Brazil	GSP	Female	Moderate	240
Brazil	GSP	Female	Moderate	480
Brazil	GSP	Female	Moderate
Brazil	GSP	Female	Moderate
Brazil	GSP	Female	Moderate	4800
Brazil	GSP	Male	Moderate	0
Brazil	GSP	Male	Moderate	3360
Brazil	GSP	Male	Moderate	0
Brazil	GSP	Male	Moderate	240
Brazil	GSP	Male	Moderate
Brazil	GSP	Male	Moderate	960
Brazil	GSP	Male	Moderate	240
Brazil	GSP	Male	Moderate	1200
Brazil	GSP	Male	Moderate	240
Brazil	GSP	Male	Moderate
Brazil	GSP	Male	Moderate	0
Brazil	GSP	Male	Moderate	0
Brazil	GSP	Male	Moderate	0
Brazil	GSP	Male	Moderate	960
Brazil	GSP	Male	Moderate
Brazil	GSP	Male	Moderate	0
Brazil	GSP	Male	Moderate	0
Brazil	GSP	Male	Moderate	240
Brazil	GSP	Male	Moderate
Brazil	GSP	Male	Moderate	960
Brazil	GSP	Male	Moderate	1440
Brazil	GSP	Male	Moderate
Brazil	GSP	Male	Moderate
Brazil	GSP	Male	Moderate	120
Brazil	GSP	Male	Moderate	0
Brazil	GSP	Male	Moderate	2400
Brazil	GSP	Male	Moderate	480
Brazil	GSP	Male	Moderate	5040
Brazil	GSP	Male	Moderate
Brazil	GSP	Male	Moderate
Brazil	GSP	Male	Moderate	0
Brazil	GSP	Male	Moderate	0
Brazil	GSP	Male	Moderate
Brazil	GSP	Male	Moderate	3600
Brazil	GSP	Male	Moderate	360
Brazil	GSP	Male	Moderate	0
Brazil	GSP	Male	Moderate	1680
Brazil	GSP	Male	Moderate
Brazil	GSP	Male	Moderate	0
Brazil	GSP	Male	Moderate
Brazil	GSP	Male	Moderate	960
Brazil	GSP	Male	Moderate	960
Brazil	GSP	Male	Moderate	0
Brazil	GSP	Male	Moderate	0
Brazil	GSP	Male	Moderate	0
Brazil	GSP	Male	Moderate	120
Brazil	GSP	Male	Moderate	0
Brazil	GSP	Male	Moderate	0
Brazil	GSP	Male	Moderate	0
Brazil	GSP	Male	Moderate	1440
Brazil	GSP	Male	Moderate	0
Brazil	GSP	Male	Moderate	0
Brazil	GSP	Male	Moderate	0
Brazil	GSP	Male	Moderate	4800
Brazil	GSP	Male	Moderate	0
Brazil	GSP	Male	Moderate	480
Brazil	GSP	Male	Moderate	360
Brazil	GSP	Male	Moderate	240
Brazil	GSP	Male	Moderate	0
Brazil	GSP	Male	Moderate	120
Brazil	GSP	Male	Moderate
Brazil	GSP	Male	Moderate	480
Brazil	GSP	Male	Moderate
Brazil	GSP	Male	Moderate	1440
Brazil	GSP	Male	Moderate	0
Brazil	GSP	Male	Moderate	240
Brazil	GSP	Male	Moderate	0
Brazil	GSP	Male	Moderate	120
Brazil	GSP	Male	Moderate
Brazil	GSP	Male	Moderate	0
Brazil	GSP	Male	Moderate	3840
Brazil	GSP	Male	Moderate
Brazil	GSP	Male	Moderate	0
Brazil	GSP	Male	Moderate
Brazil	GSP	Male	Moderate	0
Brazil	GSP	Male	Moderate
Brazil	GSP	Male	Moderate	400
Brazil	GSP	Male	Moderate	0
Brazil	GSP	Male	Moderate	1920
Brazil	GSP	Male	Moderate	240
Brazil	GSP	Male	Moderate	0
Brazil	GSP	Male	Moderate
Brazil	GSP	Male	Moderate	960
Brazil	GSP	Male	Moderate
Brazil	GSP	Male	Moderate	0
Brazil	GSP	Male	Moderate	1440
Brazil	GSP	Male	Moderate	0
Brazil	GSP	Male	Moderate	480
Brazil	GSP	Male	Moderate
Brazil	GSP	Male	Moderate
Brazil	GSP	Male	Moderate	1440
Brazil	GSP	Male	Moderate
Brazil	GSP	Male	Moderate	0
Brazil	GSP	Male	Moderate	0
Brazil	GSP	Male	Moderate
Brazil	GSP	Male	Moderate	0
Brazil	GSP	Male	Moderate
Brazil	GSP	Male	Moderate	0
Brazil	GSP	Male	Moderate	3600
Brazil	GSP	Male	Moderate
Brazil	GSP	Male	Moderate	720
Brazil	GSP	Male	Moderate	0
Brazil	GSP	Male	Moderate	0
Brazil	GSP	Male	Moderate	1680
Brazil	GSP	Male	Moderate	0
Brazil	GSP	Male	Moderate	0
Brazil	GSP	Male	Moderate
Brazil	GSP	Male	Moderate	0
Brazil	GSP	Male	Moderate	0
Brazil	GSP	Male	Moderate
Brazil	GSP	Male	Moderate	1800
Brazil	GSP	Female	Walking	99
Brazil	GSP	Female	Walking
Brazil	GSP	Female	Walking
Brazil	GSP	Female	Walking	1386
Brazil	GSP	Female	Walking
Brazil	GSP	Female	Walking
Brazil	GSP	Female	Walking
Brazil	GSP	Female	Walking	0
Brazil	GSP	Female	Walking	594
Brazil	GSP	Female	Walking	0
Brazil	GSP	Female	Walking
Brazil	GSP	Female	Walking	0
Brazil	GSP	Female	Walking
Brazil	GSP	Female	Walking
Brazil	GSP	Female	Walking	132
Brazil	GSP	Female	Walking	198
Brazil	GSP	Female	Walking	1402.5
Brazil	GSP	Female	Walking	1386
Brazil	GSP	Female	Walking
Brazil	GSP	Female	Walking
Brazil	GSP	Female	Walking	792
Brazil	GSP	Female	Walking	0
Brazil	GSP	Female	Walking
Brazil	GSP	Female	Walking	66
Brazil	GSP	Female	Walking
Brazil	GSP	Female	Walking
Brazil	GSP	Female	Walking
Brazil	GSP	Female	Walking	198
Brazil	GSP	Female	Walking	0
Brazil	GSP	Female	Walking	396
Brazil	GSP	Female	Walking
Brazil	GSP	Female	Walking	49.5
Brazil	GSP	Female	Walking	1782
Brazil	GSP	Female	Walking
Brazil	GSP	Female	Walking	0
Brazil	GSP	Female	Walking
Brazil	GSP	Female	Walking	0
Brazil	GSP	Female	Walking
Brazil	GSP	Female	Walking
Brazil	GSP	Female	Walking
Brazil	GSP	Female	Walking
Brazil	GSP	Female	Walking	0
Brazil	GSP	Female	Walking	1584
Brazil	GSP	Female	Walking	99
Brazil	GSP	Female	Walking
Brazil	GSP	Female	Walking	594
Brazil	GSP	Female	Walking	4158
Brazil	GSP	Female	Walking
Brazil	GSP	Female	Walking	1386
Brazil	GSP	Female	Walking
Brazil	GSP	Female	Walking
Brazil	GSP	Female	Walking	0
Brazil	GSP	Female	Walking	594
Brazil	GSP	Female	Walking	297
Brazil	GSP	Female	Walking
Brazil	GSP	Female	Walking
Brazil	GSP	Female	Walking
Brazil	GSP	Female	Walking
Brazil	GSP	Female	Walking	49.5
Brazil	GSP	Female	Walking	990
Brazil	GSP	Female	Walking
Brazil	GSP	Female	Walking	198
Brazil	GSP	Female	Walking	1386
Brazil	GSP	Female	Walking	2772
Brazil	GSP	Female	Walking
Brazil	GSP	Female	Walking
Brazil	GSP	Female	Walking
Brazil	GSP	Female	Walking
Brazil	GSP	Female	Walking
Brazil	GSP	Female	Walking
Brazil	GSP	Female	Walking	0
Brazil	GSP	Female	Walking
Brazil	GSP	Female	Walking
Brazil	GSP	Female	Walking
Brazil	GSP	Female	Walking
Brazil	GSP	Female	Walking	396
Brazil	GSP	Female	Walking
Brazil	GSP	Female	Walking
Brazil	GSP	Female	Walking
Brazil	GSP	Female	Walking	594
Brazil	GSP	Female	Walking	2772
Brazil	GSP	Female	Walking	1386
Brazil	GSP	Female	Walking
Brazil	GSP	Female	Walking
Brazil	GSP	Female	Walking	396
Brazil	GSP	Female	Walking	1386
Brazil	GSP	Female	Walking
Brazil	GSP	Female	Walking
Brazil	GSP	Female	Walking	198
Brazil	GSP	Female	Walking
Brazil	GSP	Female	Walking	0
Brazil	GSP	Female	Walking
Brazil	GSP	Female	Walking	594
Brazil	GSP	Female	Walking	0
Brazil	GSP	Female	Walking
Brazil	GSP	Female	Walking	0
Brazil	GSP	Female	Walking	148.5
Brazil	GSP	Female	Walking	0
Brazil	GSP	Female	Walking	198
Brazil	GSP	Female	Walking
Brazil	GSP	Female	Walking
Brazil	GSP	Female	Walking
Brazil	GSP	Female	Walking	0
Brazil	GSP	Female	Walking
Brazil	GSP	Female	Walking
Brazil	GSP	Female	Walking
Brazil	GSP	Female	Walking	1386
Brazil	GSP	Female	Walking
Brazil	GSP	Female	Walking
Brazil	GSP	Female	Walking
Brazil	GSP	Female	Walking
Brazil	GSP	Female	Walking
Brazil	GSP	Female	Walking	0
Brazil	GSP	Female	Walking	297
Brazil	GSP	Female	Walking	0
Brazil	GSP	Female	Walking	0
Brazil	GSP	Female	Walking	396
Brazil	GSP	Female	Walking
Brazil	GSP	Female	Walking
Brazil	GSP	Female	Walking
Brazil	GSP	Female	Walking
Brazil	GSP	Female	Walking
Brazil	GSP	Female	Walking	1386
Brazil	GSP	Female	Walking	396
Brazil	GSP	Female	Walking
Brazil	GSP	Female	Walking
Brazil	GSP	Female	Walking	396
Brazil	GSP	Female	Walking	396
Brazil	GSP	Female	Walking
Brazil	GSP	Female	Walking	1386
Brazil	GSP	Female	Walking	198
Brazil	GSP	Female	Walking	198
Brazil	GSP	Female	Walking	1386
Brazil	GSP	Female	Walking	396
Brazil	GSP	Female	Walking	0
Brazil	GSP	Female	Walking	792
Brazil	GSP	Female	Walking
Brazil	GSP	Female	Walking	1386
Brazil	GSP	Female	Walking
Brazil	GSP	Female	Walking	0
Brazil	GSP	Female	Walking	792
Brazil	GSP	Female	Walking	198
Brazil	GSP	Female	Walking	0
Brazil	GSP	Female	Walking	0
Brazil	GSP	Female	Walking
Brazil	GSP	Female	Walking	0
Brazil	GSP	Female	Walking	1386
Brazil	GSP	Female	Walking
Brazil	GSP	Female	Walking
Brazil	GSP	Female	Walking	660
Brazil	GSP	Female	Walking	1980
Brazil	GSP	Female	Walking	198
Brazil	GSP	Female	Walking	297
Brazil	GSP	Female	Walking	66
Brazil	GSP	Female	Walking	396
Brazil	GSP	Female	Walking	792
Brazil	GSP	Female	Walking	594
Brazil	GSP	Female	Walking
Brazil	GSP	Female	Walking	396
Brazil	GSP	Female	Walking	198
Brazil	GSP	Female	Walking
Brazil	GSP	Female	Walking
Brazil	GSP	Female	Walking	99
Brazil	GSP	Female	Walking
Brazil	GSP	Female	Walking	198
Brazil	GSP	Female	Walking
Brazil	GSP	Female	Walking	924
Brazil	GSP	Female	Walking	792
Brazil	GSP	Female	Walking	2970
Brazil	GSP	Female	Walking	2772
Brazil	GSP	Female	Walking
Brazil	GSP	Female	Walking	0
Brazil	GSP	Female	Walking	1567.5
Brazil	GSP	Female	Walking
Brazil	GSP	Female	Walking	2970
Brazil	GSP	Female	Walking
Brazil	GSP	Female	Walking	198
Brazil	GSP	Female	Walking	792
Brazil	GSP	Female	Walking
Brazil	GSP	Female	Walking	396
Brazil	GSP	Female	Walking	148.5
Brazil	GSP	Female	Walking
Brazil	GSP	Female	Walking
Brazil	GSP	Female	Walking
Brazil	GSP	Female	Walking	198
Brazil	GSP	Female	Walking
Brazil	GSP	Female	Walking	396
Brazil	GSP	Female	Walking	0
Brazil	GSP	Female	Walking	396
Brazil	GSP	Female	Walking
Brazil	GSP	Female	Walking	396
Brazil	GSP	Female	Walking
Brazil	GSP	Female	Walking
Brazil	GSP	Female	Walking	198
Brazil	GSP	Female	Walking	495
Brazil	GSP	Female	Walking
Brazil	GSP	Female	Walking
Brazil	GSP	Female	Walking	792
Brazil	GSP	Female	Walking	0
Brazil	GSP	Female	Walking
Brazil	GSP	Female	Walking	330
Brazil	GSP	Female	Walking	1188
Brazil	GSP	Female	Walking	841.5
Brazil	GSP	Female	Walking
Brazil	GSP	Female	Walking	297
Brazil	GSP	Female	Walking	2772
Brazil	GSP	Female	Walking	2970
Brazil	GSP	Female	Walking	396
Brazil	GSP	Female	Walking	792
Brazil	GSP	Female	Walking
Brazil	GSP	Female	Walking	0
Brazil	GSP	Female	Walking
Brazil	GSP	Female	Walking
Brazil	GSP	Female	Walking
Brazil	GSP	Female	Walking	148.5
Brazil	GSP	Female	Walking
Brazil	GSP	Female	Walking
Brazil	GSP	Female	Walking	2772
Brazil	GSP	Female	Walking	198
Brazil	GSP	Female	Walking
Brazil	GSP	Female	Walking	594
Brazil	GSP	Female	Walking	990
Brazil	GSP	Female	Walking	0
Brazil	GSP	Female	Walking	693
Brazil	GSP	Female	Walking	396
Brazil	GSP	Female	Walking	1386
Brazil	GSP	Female	Walking
Brazil	GSP	Female	Walking	99
Brazil	GSP	Female	Walking
Brazil	GSP	Female	Walking	0
Brazil	GSP	Female	Walking	1386
Brazil	GSP	Female	Walking
Brazil	GSP	Female	Walking	990
Brazil	GSP	Female	Walking	0
Brazil	GSP	Female	Walking	891
Brazil	GSP	Female	Walking	0
Brazil	GSP	Female	Walking
Brazil	GSP	Female	Walking
Brazil	GSP	Female	Walking	396
Brazil	GSP	Female	Walking	2376
Brazil	GSP	Female	Walking
Brazil	GSP	Female	Walking	0
Brazil	GSP	Female	Walking
Brazil	GSP	Female	Walking	792
Brazil	GSP	Female	Walking
Brazil	GSP	Female	Walking
Brazil	GSP	Female	Walking	0
Brazil	GSP	Female	Walking	495
Brazil	GSP	Female	Walking	0
Brazil	GSP	Female	Walking	660
Brazil	GSP	Female	Walking	1617
Brazil	GSP	Female	Walking	1386
Brazil	GSP	Female	Walking	0
Brazil	GSP	Female	Walking	841.5
Brazil	GSP	Female	Walking	1386
Brazil	GSP	Female	Walking
Brazil	GSP	Female	Walking	2376
Brazil	GSP	Female	Walking
Brazil	GSP	Female	Walking	0
Brazil	GSP	Female	Walking
Brazil	GSP	Female	Walking	297
Brazil	GSP	Female	Walking
Brazil	GSP	Female	Walking	33
Brazil	GSP	Female	Walking	0
Brazil	GSP	Female	Walking	0
Brazil	GSP	Female	Walking	198
Brazil	GSP	Female	Walking	1188
Brazil	GSP	Female	Walking
Brazil	GSP	Female	Walking
Brazil	GSP	Female	Walking	396
Brazil	GSP	Male	Walking	0
Brazil	GSP	Male	Walking	990
Brazil	GSP	Male	Walking	1386
Brazil	GSP	Male	Walking	990
Brazil	GSP	Male	Walking
Brazil	GSP	Male	Walking	2970
Brazil	GSP	Male	Walking	891
Brazil	GSP	Male	Walking	396
Brazil	GSP	Male	Walking	297
Brazil	GSP	Male	Walking
Brazil	GSP	Male	Walking	0
Brazil	GSP	Male	Walking	0
Brazil	GSP	Male	Walking
Brazil	GSP	Male	Walking	1386
Brazil	GSP	Male	Walking
Brazil	GSP	Male	Walking	594
Brazil	GSP	Male	Walking	198
Brazil	GSP	Male	Walking	396
Brazil	GSP	Male	Walking
Brazil	GSP	Male	Walking	594
Brazil	GSP	Male	Walking	2079
Brazil	GSP	Male	Walking
Brazil	GSP	Male	Walking
Brazil	GSP	Male	Walking	66
Brazil	GSP	Male	Walking
Brazil	GSP	Male	Walking	990
Brazil	GSP	Male	Walking	198
Brazil	GSP	Male	Walking	2772
Brazil	GSP	Male	Walking	0
Brazil	GSP	Male	Walking
Brazil	GSP	Male	Walking	1188
Brazil	GSP	Male	Walking	0
Brazil	GSP	Male	Walking
Brazil	GSP	Male	Walking	660
Brazil	GSP	Male	Walking	594
Brazil	GSP	Male	Walking
Brazil	GSP	Male	Walking	198
Brazil	GSP	Male	Walking
Brazil	GSP	Male	Walking	2772
Brazil	GSP	Male	Walking
Brazil	GSP	Male	Walking	1188
Brazil	GSP	Male	Walking	297
Brazil	GSP	Male	Walking
Brazil	GSP	Male	Walking	0
Brazil	GSP	Male	Walking	0
Brazil	GSP	Male	Walking	990
Brazil	GSP	Male	Walking	0
Brazil	GSP	Male	Walking	297
Brazil	GSP	Male	Walking	990
Brazil	GSP	Male	Walking	0
Brazil	GSP	Male	Walking	66
Brazil	GSP	Male	Walking	2079
Brazil	GSP	Male	Walking	594
Brazil	GSP	Male	Walking	2970
Brazil	GSP	Male	Walking	297
Brazil	GSP	Male	Walking	198
Brazil	GSP	Male	Walking	297
Brazil	GSP	Male	Walking	0
Brazil	GSP	Male	Walking
Brazil	GSP	Male	Walking	396
Brazil	GSP	Male	Walking
Brazil	GSP	Male	Walking	990
Brazil	GSP	Male	Walking
Brazil	GSP	Male	Walking	0
Brazil	GSP	Male	Walking
Brazil	GSP	Male	Walking	594
Brazil	GSP	Male	Walking	0
Brazil	GSP	Male	Walking	66
Brazil	GSP	Male	Walking
Brazil	GSP	Male	Walking	1980
Brazil	GSP	Male	Walking
Brazil	GSP	Male	Walking
Brazil	GSP	Male	Walking	0
Brazil	GSP	Male	Walking
Brazil	GSP	Male	Walking	445.5
Brazil	GSP	Male	Walking
Brazil	GSP	Male	Walking	0
Brazil	GSP	Male	Walking	198
Brazil	GSP	Male	Walking	198
Brazil	GSP	Male	Walking	594
Brazil	GSP	Male	Walking	396
Brazil	GSP	Male	Walking
Brazil	GSP	Male	Walking	792
Brazil	GSP	Male	Walking
Brazil	GSP	Male	Walking	396
Brazil	GSP	Male	Walking	198
Brazil	GSP	Male	Walking	792
Brazil	GSP	Male	Walking	792
Brazil	GSP	Male	Walking
Brazil	GSP	Male	Walking
Brazil	GSP	Male	Walking	132
Brazil	GSP	Male	Walking
Brazil	GSP	Male	Walking	247.5
Brazil	GSP	Male	Walking	297
Brazil	GSP	Male	Walking
Brazil	GSP	Male	Walking	0
Brazil	GSP	Male	Walking
Brazil	GSP	Male	Walking	0
Brazil	GSP	Male	Walking	297
Brazil	GSP	Male	Walking
Brazil	GSP	Male	Walking	693
Brazil	GSP	Male	Walking	495
Brazil	GSP	Male	Walking	99
Brazil	GSP	Male	Walking	0
Brazil	GSP	Male	Walking	396
Brazil	GSP	Male	Walking	247.5
Brazil	GSP	Male	Walking
Brazil	GSP	Male	Walking	792
Brazil	GSP	Male	Walking	990
Brazil	GSP	Male	Walking
Brazil	GSP	Male	Walking	594
Brazil	GSP	Female	Total	99
Brazil	GSP	Female	Total
Brazil	GSP	Female	Total
Brazil	GSP	Female	Total	5306
Brazil	GSP	Female	Total
Brazil	GSP	Female	Total
Brazil	GSP	Female	Total
Brazil	GSP	Female	Total	0
Brazil	GSP	Female	Total	594
Brazil	GSP	Female	Total	0
Brazil	GSP	Female	Total
Brazil	GSP	Female	Total	0
Brazil	GSP	Female	Total
Brazil	GSP	Female	Total
Brazil	GSP	Female	Total	1332
Brazil	GSP	Female	Total	198
Brazil	GSP	Female	Total	1402.5
Brazil	GSP	Female	Total	1386
Brazil	GSP	Female	Total
Brazil	GSP	Female	Total
Brazil	GSP	Female	Total	6792
Brazil	GSP	Female	Total	0
Brazil	GSP	Female	Total
Brazil	GSP	Female	Total	666
Brazil	GSP	Female	Total
Brazil	GSP	Female	Total
Brazil	GSP	Female	Total
Brazil	GSP	Female	Total	198
Brazil	GSP	Female	Total	0
Brazil	GSP	Female	Total	396
Brazil	GSP	Female	Total
Brazil	GSP	Female	Total	49.5
Brazil	GSP	Female	Total	11862
Brazil	GSP	Female	Total
Brazil	GSP	Female	Total	0
Brazil	GSP	Female	Total
Brazil	GSP	Female	Total	1680
Brazil	GSP	Female	Total
Brazil	GSP	Female	Total
Brazil	GSP	Female	Total
Brazil	GSP	Female	Total
Brazil	GSP	Female	Total	0
Brazil	GSP	Female	Total
Brazil	GSP	Female	Total	1539
Brazil	GSP	Female	Total
Brazil	GSP	Female	Total	594
Brazil	GSP	Female	Total	4158
Brazil	GSP	Female	Total
Brazil	GSP	Female	Total	4986
Brazil	GSP	Female	Total
Brazil	GSP	Female	Total
Brazil	GSP	Female	Total	720
Brazil	GSP	Female	Total	594
Brazil	GSP	Female	Total	2217
Brazil	GSP	Female	Total
Brazil	GSP	Female	Total
Brazil	GSP	Female	Total
Brazil	GSP	Female	Total
Brazil	GSP	Female	Total	289.5
Brazil	GSP	Female	Total	1710
Brazil	GSP	Female	Total
Brazil	GSP	Female	Total	1398
Brazil	GSP	Female	Total	1386
Brazil	GSP	Female	Total	13572
Brazil	GSP	Female	Total
Brazil	GSP	Female	Total
Brazil	GSP	Female	Total
Brazil	GSP	Female	Total
Brazil	GSP	Female	Total
Brazil	GSP	Female	Total
Brazil	GSP	Female	Total	0
Brazil	GSP	Female	Total
Brazil	GSP	Female	Total
Brazil	GSP	Female	Total
Brazil	GSP	Female	Total
Brazil	GSP	Female	Total	1356
Brazil	GSP	Female	Total
Brazil	GSP	Female	Total
Brazil	GSP	Female	Total
Brazil	GSP	Female	Total	1554
Brazil	GSP	Female	Total	4212
Brazil	GSP	Female	Total	1386
Brazil	GSP	Female	Total
Brazil	GSP	Female	Total
Brazil	GSP	Female	Total	396
Brazil	GSP	Female	Total	1386
Brazil	GSP	Female	Total
Brazil	GSP	Female	Total
Brazil	GSP	Female	Total	198
Brazil	GSP	Female	Total
Brazil	GSP	Female	Total	400
Brazil	GSP	Female	Total
Brazil	GSP	Female	Total	1074
Brazil	GSP	Female	Total	1200
Brazil	GSP	Female	Total
Brazil	GSP	Female	Total	0
Brazil	GSP	Female	Total	148.5
Brazil	GSP	Female	Total	0
Brazil	GSP	Female	Total	198
Brazil	GSP	Female	Total
Brazil	GSP	Female	Total
Brazil	GSP	Female	Total
Brazil	GSP	Female	Total	0
Brazil	GSP	Female	Total
Brazil	GSP	Female	Total
Brazil	GSP	Female	Total
Brazil	GSP	Female	Total	1386
Brazil	GSP	Female	Total
Brazil	GSP	Female	Total
Brazil	GSP	Female	Total
Brazil	GSP	Female	Total
Brazil	GSP	Female	Total
Brazil	GSP	Female	Total	0
Brazil	GSP	Female	Total	297
Brazil	GSP	Female	Total	0
Brazil	GSP	Female	Total	240
Brazil	GSP	Female	Total	516
Brazil	GSP	Female	Total
Brazil	GSP	Female	Total
Brazil	GSP	Female	Total
Brazil	GSP	Female	Total
Brazil	GSP	Female	Total
Brazil	GSP	Female	Total	6186
Brazil	GSP	Female	Total	1716
Brazil	GSP	Female	Total
Brazil	GSP	Female	Total
Brazil	GSP	Female	Total	3276
Brazil	GSP	Female	Total	2556
Brazil	GSP	Female	Total
Brazil	GSP	Female	Total	1866
Brazil	GSP	Female	Total	198
Brazil	GSP	Female	Total	678
Brazil	GSP	Female	Total	1386
Brazil	GSP	Female	Total	396
Brazil	GSP	Female	Total	0
Brazil	GSP	Female	Total	1512
Brazil	GSP	Female	Total
Brazil	GSP	Female	Total	1386
Brazil	GSP	Female	Total
Brazil	GSP	Female	Total	0
Brazil	GSP	Female	Total	3672
Brazil	GSP	Female	Total	198
Brazil	GSP	Female	Total	0
Brazil	GSP	Female	Total	480
Brazil	GSP	Female	Total
Brazil	GSP	Female	Total	0
Brazil	GSP	Female	Total	4026
Brazil	GSP	Female	Total
Brazil	GSP	Female	Total
Brazil	GSP	Female	Total	660
Brazil	GSP	Female	Total	1980
Brazil	GSP	Female	Total	1638
Brazil	GSP	Female	Total	897
Brazil	GSP	Female	Total	2946
Brazil	GSP	Female	Total
Brazil	GSP	Female	Total	7032
Brazil	GSP	Female	Total
Brazil	GSP	Female	Total
Brazil	GSP	Female	Total	3756
Brazil	GSP	Female	Total	198
Brazil	GSP	Female	Total
Brazil	GSP	Female	Total
Brazil	GSP	Female	Total	1299
Brazil	GSP	Female	Total
Brazil	GSP	Female	Total	3078
Brazil	GSP	Female	Total
Brazil	GSP	Female	Total	924
Brazil	GSP	Female	Total	1112
Brazil	GSP	Female	Total	2970
Brazil	GSP	Female	Total	2772
Brazil	GSP	Female	Total
Brazil	GSP	Female	Total	1920
Brazil	GSP	Female	Total	4927.5
Brazil	GSP	Female	Total
Brazil	GSP	Female	Total	3450
Brazil	GSP	Female	Total
Brazil	GSP	Female	Total	678
Brazil	GSP	Female	Total	2952
Brazil	GSP	Female	Total
Brazil	GSP	Female	Total	3036
Brazil	GSP	Female	Total	148.5
Brazil	GSP	Female	Total
Brazil	GSP	Female	Total
Brazil	GSP	Female	Total
Brazil	GSP	Female	Total	1638
Brazil	GSP	Female	Total
Brazil	GSP	Female	Total	1836
Brazil	GSP	Female	Total	600
Brazil	GSP	Female	Total	1116
Brazil	GSP	Female	Total
Brazil	GSP	Female	Total	2556
Brazil	GSP	Female	Total
Brazil	GSP	Female	Total
Brazil	GSP	Female	Total	1758
Brazil	GSP	Female	Total	1455
Brazil	GSP	Female	Total
Brazil	GSP	Female	Total
Brazil	GSP	Female	Total	792
Brazil	GSP	Female	Total	960
Brazil	GSP	Female	Total
Brazil	GSP	Female	Total	5130
Brazil	GSP	Female	Total	4068
Brazil	GSP	Female	Total	841.5
Brazil	GSP	Female	Total
Brazil	GSP	Female	Total	857
Brazil	GSP	Female	Total	2772
Brazil	GSP	Female	Total	2970
Brazil	GSP	Female	Total	1116
Brazil	GSP	Female	Total	792
Brazil	GSP	Female	Total
Brazil	GSP	Female	Total	0
Brazil	GSP	Female	Total
Brazil	GSP	Female	Total
Brazil	GSP	Female	Total
Brazil	GSP	Female	Total	1468.5
Brazil	GSP	Female	Total
Brazil	GSP	Female	Total
Brazil	GSP	Female	Total	7252
Brazil	GSP	Female	Total	1158
Brazil	GSP	Female	Total
Brazil	GSP	Female	Total	594
Brazil	GSP	Female	Total	990
Brazil	GSP	Female	Total	2400
Brazil	GSP	Female	Total	693
Brazil	GSP	Female	Total	636
Brazil	GSP	Female	Total	1386
Brazil	GSP	Female	Total
Brazil	GSP	Female	Total	99
Brazil	GSP	Female	Total
Brazil	GSP	Female	Total	0
Brazil	GSP	Female	Total	2826
Brazil	GSP	Female	Total
Brazil	GSP	Female	Total	990
Brazil	GSP	Female	Total	0
Brazil	GSP	Female	Total	891
Brazil	GSP	Female	Total	0
Brazil	GSP	Female	Total
Brazil	GSP	Female	Total
Brazil	GSP	Female	Total	396
Brazil	GSP	Female	Total	5496
Brazil	GSP	Female	Total
Brazil	GSP	Female	Total	960
Brazil	GSP	Female	Total
Brazil	GSP	Female	Total	792
Brazil	GSP	Female	Total
Brazil	GSP	Female	Total
Brazil	GSP	Female	Total	0
Brazil	GSP	Female	Total	495
Brazil	GSP	Female	Total	0
Brazil	GSP	Female	Total	660
Brazil	GSP	Female	Total	1617
Brazil	GSP	Female	Total	1386
Brazil	GSP	Female	Total	1440
Brazil	GSP	Female	Total	5041.5
Brazil	GSP	Female	Total	1386
Brazil	GSP	Female	Total
Brazil	GSP	Female	Total	7176
Brazil	GSP	Female	Total
Brazil	GSP	Female	Total	2880
Brazil	GSP	Female	Total
Brazil	GSP	Female	Total	297
Brazil	GSP	Female	Total
Brazil	GSP	Female	Total	33
Brazil	GSP	Female	Total	0
Brazil	GSP	Female	Total	3240
Brazil	GSP	Female	Total	4638
Brazil	GSP	Female	Total	6468
Brazil	GSP	Female	Total
Brazil	GSP	Female	Total
Brazil	GSP	Female	Total	5196
Brazil	GSP	Male	Total	480
Brazil	GSP	Male	Total	4350
Brazil	GSP	Male	Total	1386
Brazil	GSP	Male	Total	2030
Brazil	GSP	Male	Total
Brazil	GSP	Male	Total	3930
Brazil	GSP	Male	Total	1131
Brazil	GSP	Male	Total	8796
Brazil	GSP	Male	Total	1497
Brazil	GSP	Male	Total
Brazil	GSP	Male	Total	0
Brazil	GSP	Male	Total	0
Brazil	GSP	Male	Total
Brazil	GSP	Male	Total	4746
Brazil	GSP	Male	Total
Brazil	GSP	Male	Total
Brazil	GSP	Male	Total	678
Brazil	GSP	Male	Total	1596
Brazil	GSP	Male	Total
Brazil	GSP	Male	Total	2114
Brazil	GSP	Male	Total	6399
Brazil	GSP	Male	Total
Brazil	GSP	Male	Total
Brazil	GSP	Male	Total	426
Brazil	GSP	Male	Total
Brazil	GSP	Male	Total	8190
Brazil	GSP	Male	Total	678
Brazil	GSP	Male	Total	7812
Brazil	GSP	Male	Total
Brazil	GSP	Male	Total
Brazil	GSP	Male	Total	1188
Brazil	GSP	Male	Total	0
Brazil	GSP	Male	Total
Brazil	GSP	Male	Total	4260
Brazil	GSP	Male	Total	2394
Brazil	GSP	Male	Total
Brazil	GSP	Male	Total	5238
Brazil	GSP	Male	Total
Brazil	GSP	Male	Total	7572
Brazil	GSP	Male	Total
Brazil	GSP	Male	Total
Brazil	GSP	Male	Total	2217
Brazil	GSP	Male	Total
Brazil	GSP	Male	Total	0
Brazil	GSP	Male	Total	0
Brazil	GSP	Male	Total	1110
Brazil	GSP	Male	Total	0
Brazil	GSP	Male	Total	297
Brazil	GSP	Male	Total	990
Brazil	GSP	Male	Total	1440
Brazil	GSP	Male	Total	66
Brazil	GSP	Male	Total	2079
Brazil	GSP	Male	Total	594
Brazil	GSP	Male	Total	9210
Brazil	GSP	Male	Total	297
Brazil	GSP	Male	Total	1638
Brazil	GSP	Male	Total	1377
Brazil	GSP	Male	Total	2400
Brazil	GSP	Male	Total
Brazil	GSP	Male	Total	636
Brazil	GSP	Male	Total
Brazil	GSP	Male	Total	1950
Brazil	GSP	Male	Total
Brazil	GSP	Male	Total	1440
Brazil	GSP	Male	Total
Brazil	GSP	Male	Total	1314
Brazil	GSP	Male	Total	0
Brazil	GSP	Male	Total	1466
Brazil	GSP	Male	Total
Brazil	GSP	Male	Total	1980
Brazil	GSP	Male	Total
Brazil	GSP	Male	Total
Brazil	GSP	Male	Total	0
Brazil	GSP	Male	Total
Brazil	GSP	Male	Total	3805.5
Brazil	GSP	Male	Total
Brazil	GSP	Male	Total	1040
Brazil	GSP	Male	Total	598
Brazil	GSP	Male	Total	3078
Brazil	GSP	Male	Total	834
Brazil	GSP	Male	Total	516
Brazil	GSP	Male	Total
Brazil	GSP	Male	Total	3552
Brazil	GSP	Male	Total
Brazil	GSP	Male	Total	1356
Brazil	GSP	Male	Total	2118
Brazil	GSP	Male	Total	792
Brazil	GSP	Male	Total	3192
Brazil	GSP	Male	Total
Brazil	GSP	Male	Total
Brazil	GSP	Male	Total	4452
Brazil	GSP	Male	Total
Brazil	GSP	Male	Total	247.5
Brazil	GSP	Male	Total	297
Brazil	GSP	Male	Total
Brazil	GSP	Male	Total	0
Brazil	GSP	Male	Total
Brazil	GSP	Male	Total	0
Brazil	GSP	Male	Total	6057
Brazil	GSP	Male	Total
Brazil	GSP	Male	Total	1893
Brazil	GSP	Male	Total	4815
Brazil	GSP	Male	Total	99
Brazil	GSP	Male	Total	1680
Brazil	GSP	Male	Total	396
Brazil	GSP	Male	Total	247.5
Brazil	GSP	Male	Total
Brazil	GSP	Male	Total	1752
Brazil	GSP	Male	Total	1950
Brazil	GSP	Male	Total
Brazil	GSP	Male	Total	5274
Brazil	oBRMR	Female	Vigorous	1440
Brazil	oBRMR	Female	Vigorous	0
Brazil	oBRMR	Female	Vigorous	3840
Brazil	oBRMR	Female	Vigorous
Brazil	oBRMR	Female	Vigorous	480
Brazil	oBRMR	Female	Vigorous	0
Brazil	oBRMR	Female	Vigorous	0
Brazil	oBRMR	Female	Vigorous	1920
Brazil	oBRMR	Female	Vigorous
Brazil	oBRMR	Female	Vigorous	1920
Brazil	oBRMR	Female	Vigorous	0
Brazil	oBRMR	Female	Vigorous
Brazil	oBRMR	Female	Vigorous
Brazil	oBRMR	Female	Vigorous
Brazil	oBRMR	Female	Vigorous	0
Brazil	oBRMR	Female	Vigorous	960
Brazil	oBRMR	Female	Vigorous
Brazil	oBRMR	Female	Vigorous
Brazil	oBRMR	Female	Vigorous	1440
Brazil	oBRMR	Female	Vigorous	0
Brazil	oBRMR	Female	Vigorous	0
Brazil	oBRMR	Female	Vigorous
Brazil	oBRMR	Female	Vigorous
Brazil	oBRMR	Female	Vigorous	0
Brazil	oBRMR	Female	Vigorous
Brazil	oBRMR	Female	Vigorous	0
Brazil	oBRMR	Female	Vigorous	1920
Brazil	oBRMR	Female	Vigorous	0
Brazil	oBRMR	Female	Vigorous
Brazil	oBRMR	Female	Vigorous
Brazil	oBRMR	Female	Vigorous
Brazil	oBRMR	Female	Vigorous	0
Brazil	oBRMR	Female	Vigorous
Brazil	oBRMR	Female	Vigorous	0
Brazil	oBRMR	Female	Vigorous
Brazil	oBRMR	Female	Vigorous	480
Brazil	oBRMR	Female	Vigorous	960
Brazil	oBRMR	Female	Vigorous	480
Brazil	oBRMR	Female	Vigorous
Brazil	oBRMR	Female	Vigorous	0
Brazil	oBRMR	Female	Vigorous
Brazil	oBRMR	Female	Vigorous	0
Brazil	oBRMR	Female	Vigorous
Brazil	oBRMR	Female	Vigorous	0
Brazil	oBRMR	Female	Vigorous	320
Brazil	oBRMR	Female	Vigorous	10080
Brazil	oBRMR	Female	Vigorous	0
Brazil	oBRMR	Female	Vigorous	0
Brazil	oBRMR	Female	Vigorous	2880
Brazil	oBRMR	Female	Vigorous	0
Brazil	oBRMR	Female	Vigorous	960
Brazil	oBRMR	Female	Vigorous	0
Brazil	oBRMR	Female	Vigorous	0
Brazil	oBRMR	Female	Vigorous
Brazil	oBRMR	Female	Vigorous	0
Brazil	oBRMR	Female	Vigorous	960
Brazil	oBRMR	Female	Vigorous
Brazil	oBRMR	Female	Vigorous	0
Brazil	oBRMR	Female	Vigorous
Brazil	oBRMR	Female	Vigorous
Brazil	oBRMR	Female	Vigorous	0
Brazil	oBRMR	Female	Vigorous
Brazil	oBRMR	Female	Vigorous
Brazil	oBRMR	Female	Vigorous	0
Brazil	oBRMR	Female	Vigorous	4320
Brazil	oBRMR	Female	Vigorous
Brazil	oBRMR	Female	Vigorous	1440
Brazil	oBRMR	Female	Vigorous	0
Brazil	oBRMR	Female	Vigorous
Brazil	oBRMR	Female	Vigorous
Brazil	oBRMR	Female	Vigorous
Brazil	oBRMR	Female	Vigorous	0
Brazil	oBRMR	Female	Vigorous
Brazil	oBRMR	Female	Vigorous	0
Brazil	oBRMR	Female	Vigorous	0
Brazil	oBRMR	Female	Vigorous
Brazil	oBRMR	Female	Vigorous	0
Brazil	oBRMR	Female	Vigorous	1440
Brazil	oBRMR	Female	Vigorous
Brazil	oBRMR	Female	Vigorous
Brazil	oBRMR	Female	Vigorous
Brazil	oBRMR	Female	Vigorous
Brazil	oBRMR	Female	Vigorous
Brazil	oBRMR	Female	Vigorous	960
Brazil	oBRMR	Female	Vigorous	960
Brazil	oBRMR	Female	Vigorous	1440
Brazil	oBRMR	Female	Vigorous	0
Brazil	oBRMR	Female	Vigorous	3600
Brazil	oBRMR	Female	Vigorous	0
Brazil	oBRMR	Female	Vigorous	0
Brazil	oBRMR	Female	Vigorous	3360
Brazil	oBRMR	Female	Vigorous
Brazil	oBRMR	Female	Vigorous	0
Brazil	oBRMR	Female	Vigorous
Brazil	oBRMR	Female	Vigorous
Brazil	oBRMR	Male	Vigorous
Brazil	oBRMR	Male	Vigorous
Brazil	oBRMR	Male	Vigorous
Brazil	oBRMR	Male	Vigorous	0
Brazil	oBRMR	Male	Vigorous
Brazil	oBRMR	Male	Vigorous	960
Brazil	oBRMR	Male	Vigorous	0
Brazil	oBRMR	Male	Vigorous	0
Brazil	oBRMR	Male	Vigorous	0
Brazil	oBRMR	Male	Vigorous
Brazil	oBRMR	Male	Vigorous	1440
Brazil	oBRMR	Male	Vigorous
Brazil	oBRMR	Male	Vigorous	0
Brazil	oBRMR	Male	Vigorous	0
Brazil	oBRMR	Male	Vigorous	1440
Brazil	oBRMR	Male	Vigorous
Brazil	oBRMR	Male	Vigorous	4320
Brazil	oBRMR	Male	Vigorous	0
Brazil	oBRMR	Male	Vigorous	0
Brazil	oBRMR	Male	Vigorous	0
Brazil	oBRMR	Male	Vigorous	0
Brazil	oBRMR	Male	Vigorous	0
Brazil	oBRMR	Male	Vigorous	0
Brazil	oBRMR	Male	Vigorous
Brazil	oBRMR	Male	Vigorous	960
Brazil	oBRMR	Male	Vigorous	0
Brazil	oBRMR	Male	Vigorous	0
Brazil	oBRMR	Male	Vigorous	0
Brazil	oBRMR	Male	Vigorous	1920
Brazil	oBRMR	Male	Vigorous	0
Brazil	oBRMR	Male	Vigorous
Brazil	oBRMR	Male	Vigorous
Brazil	oBRMR	Male	Vigorous	0
Brazil	oBRMR	Female	Moderate	0
Brazil	oBRMR	Female	Moderate	0
Brazil	oBRMR	Female	Moderate	960
Brazil	oBRMR	Female	Moderate
Brazil	oBRMR	Female	Moderate
Brazil	oBRMR	Female	Moderate	240
Brazil	oBRMR	Female	Moderate	0
Brazil	oBRMR	Female	Moderate	720
Brazil	oBRMR	Female	Moderate
Brazil	oBRMR	Female	Moderate	0
Brazil	oBRMR	Female	Moderate	0
Brazil	oBRMR	Female	Moderate
Brazil	oBRMR	Female	Moderate
Brazil	oBRMR	Female	Moderate
Brazil	oBRMR	Female	Moderate	0
Brazil	oBRMR	Female	Moderate	480
Brazil	oBRMR	Female	Moderate
Brazil	oBRMR	Female	Moderate
Brazil	oBRMR	Female	Moderate	720
Brazil	oBRMR	Female	Moderate	4320
Brazil	oBRMR	Female	Moderate	0
Brazil	oBRMR	Female	Moderate
Brazil	oBRMR	Female	Moderate
Brazil	oBRMR	Female	Moderate	0
Brazil	oBRMR	Female	Moderate
Brazil	oBRMR	Female	Moderate	0
Brazil	oBRMR	Female	Moderate	1200
Brazil	oBRMR	Female	Moderate	0
Brazil	oBRMR	Female	Moderate
Brazil	oBRMR	Female	Moderate
Brazil	oBRMR	Female	Moderate
Brazil	oBRMR	Female	Moderate	0
Brazil	oBRMR	Female	Moderate
Brazil	oBRMR	Female	Moderate	0
Brazil	oBRMR	Female	Moderate
Brazil	oBRMR	Female	Moderate	0
Brazil	oBRMR	Female	Moderate	480
Brazil	oBRMR	Female	Moderate	200
Brazil	oBRMR	Female	Moderate
Brazil	oBRMR	Female	Moderate	0
Brazil	oBRMR	Female	Moderate
Brazil	oBRMR	Female	Moderate	0
Brazil	oBRMR	Female	Moderate
Brazil	oBRMR	Female	Moderate	720
Brazil	oBRMR	Female	Moderate	0
Brazil	oBRMR	Female	Moderate	960
Brazil	oBRMR	Female	Moderate	480
Brazil	oBRMR	Female	Moderate	1080
Brazil	oBRMR	Female	Moderate	1440
Brazil	oBRMR	Female	Moderate	320
Brazil	oBRMR	Female	Moderate	480
Brazil	oBRMR	Female	Moderate	240
Brazil	oBRMR	Female	Moderate	0
Brazil	oBRMR	Female	Moderate
Brazil	oBRMR	Female	Moderate	0
Brazil	oBRMR	Female	Moderate	0
Brazil	oBRMR	Female	Moderate
Brazil	oBRMR	Female	Moderate	0
Brazil	oBRMR	Female	Moderate
Brazil	oBRMR	Female	Moderate
Brazil	oBRMR	Female	Moderate	720
Brazil	oBRMR	Female	Moderate
Brazil	oBRMR	Female	Moderate
Brazil	oBRMR	Female	Moderate	720
Brazil	oBRMR	Female	Moderate	1440
Brazil	oBRMR	Female	Moderate
Brazil	oBRMR	Female	Moderate	0
Brazil	oBRMR	Female	Moderate	0
Brazil	oBRMR	Female	Moderate
Brazil	oBRMR	Female	Moderate
Brazil	oBRMR	Female	Moderate
Brazil	oBRMR	Female	Moderate	0
Brazil	oBRMR	Female	Moderate
Brazil	oBRMR	Female	Moderate	0
Brazil	oBRMR	Female	Moderate	0
Brazil	oBRMR	Female	Moderate
Brazil	oBRMR	Female	Moderate	0
Brazil	oBRMR	Female	Moderate	960
Brazil	oBRMR	Female	Moderate
Brazil	oBRMR	Female	Moderate
Brazil	oBRMR	Female	Moderate
Brazil	oBRMR	Female	Moderate
Brazil	oBRMR	Female	Moderate
Brazil	oBRMR	Female	Moderate	480
Brazil	oBRMR	Female	Moderate	2160
Brazil	oBRMR	Female	Moderate	0
Brazil	oBRMR	Female	Moderate	360
Brazil	oBRMR	Female	Moderate	0
Brazil	oBRMR	Female	Moderate	1680
Brazil	oBRMR	Female	Moderate	0
Brazil	oBRMR	Female	Moderate	0
Brazil	oBRMR	Female	Moderate
Brazil	oBRMR	Female	Moderate	0
Brazil	oBRMR	Female	Moderate
Brazil	oBRMR	Female	Moderate
Brazil	oBRMR	Male	Moderate
Brazil	oBRMR	Male	Moderate
Brazil	oBRMR	Male	Moderate
Brazil	oBRMR	Male	Moderate	0
Brazil	oBRMR	Male	Moderate
Brazil	oBRMR	Male	Moderate	0
Brazil	oBRMR	Male	Moderate	0
Brazil	oBRMR	Male	Moderate	0
Brazil	oBRMR	Male	Moderate	360
Brazil	oBRMR	Male	Moderate
Brazil	oBRMR	Male	Moderate	0
Brazil	oBRMR	Male	Moderate
Brazil	oBRMR	Male	Moderate	0
Brazil	oBRMR	Male	Moderate	720
Brazil	oBRMR	Male	Moderate	3600
Brazil	oBRMR	Male	Moderate
Brazil	oBRMR	Male	Moderate	0
Brazil	oBRMR	Male	Moderate	0
Brazil	oBRMR	Male	Moderate	0
Brazil	oBRMR	Male	Moderate	240
Brazil	oBRMR	Male	Moderate	0
Brazil	oBRMR	Male	Moderate	0
Brazil	oBRMR	Male	Moderate	0
Brazil	oBRMR	Male	Moderate
Brazil	oBRMR	Male	Moderate	240
Brazil	oBRMR	Male	Moderate	0
Brazil	oBRMR	Male	Moderate	0
Brazil	oBRMR	Male	Moderate	0
Brazil	oBRMR	Male	Moderate	0
Brazil	oBRMR	Male	Moderate	0
Brazil	oBRMR	Male	Moderate
Brazil	oBRMR	Male	Moderate
Brazil	oBRMR	Male	Moderate	0
Brazil	oBRMR	Female	Walking
Brazil	oBRMR	Female	Walking	396
Brazil	oBRMR	Female	Walking	792
Brazil	oBRMR	Female	Walking
Brazil	oBRMR	Female	Walking	198
Brazil	oBRMR	Female	Walking	1584
Brazil	oBRMR	Female	Walking	198
Brazil	oBRMR	Female	Walking	2772
Brazil	oBRMR	Female	Walking
Brazil	oBRMR	Female	Walking	0
Brazil	oBRMR	Female	Walking	33
Brazil	oBRMR	Female	Walking
Brazil	oBRMR	Female	Walking
Brazil	oBRMR	Female	Walking
Brazil	oBRMR	Female	Walking	0
Brazil	oBRMR	Female	Walking	198
Brazil	oBRMR	Female	Walking
Brazil	oBRMR	Female	Walking
Brazil	oBRMR	Female	Walking	0
Brazil	oBRMR	Female	Walking	1386
Brazil	oBRMR	Female	Walking	0
Brazil	oBRMR	Female	Walking
Brazil	oBRMR	Female	Walking
Brazil	oBRMR	Female	Walking	2772
Brazil	oBRMR	Female	Walking
Brazil	oBRMR	Female	Walking	2376
Brazil	oBRMR	Female	Walking	297
Brazil	oBRMR	Female	Walking	0
Brazil	oBRMR	Female	Walking
Brazil	oBRMR	Female	Walking
Brazil	oBRMR	Female	Walking
Brazil	oBRMR	Female	Walking	990
Brazil	oBRMR	Female	Walking
Brazil	oBRMR	Female	Walking	0
Brazil	oBRMR	Female	Walking
Brazil	oBRMR	Female	Walking	1386
Brazil	oBRMR	Female	Walking	1386
Brazil	oBRMR	Female	Walking	198
Brazil	oBRMR	Female	Walking
Brazil	oBRMR	Female	Walking	0
Brazil	oBRMR	Female	Walking
Brazil	oBRMR	Female	Walking	990
Brazil	oBRMR	Female	Walking
Brazil	oBRMR	Female	Walking	1386
Brazil	oBRMR	Female	Walking	330
Brazil	oBRMR	Female	Walking	2079
Brazil	oBRMR	Female	Walking	396
Brazil	oBRMR	Female	Walking	396
Brazil	oBRMR	Female	Walking	0
Brazil	oBRMR	Female	Walking	82.5
Brazil	oBRMR	Female	Walking	198
Brazil	oBRMR	Female	Walking	594
Brazil	oBRMR	Female	Walking	0
Brazil	oBRMR	Female	Walking
Brazil	oBRMR	Female	Walking	1320
Brazil	oBRMR	Female	Walking	1386
Brazil	oBRMR	Female	Walking
Brazil	oBRMR	Female	Walking	198
Brazil	oBRMR	Female	Walking
Brazil	oBRMR	Female	Walking
Brazil	oBRMR	Female	Walking	3168
Brazil	oBRMR	Female	Walking
Brazil	oBRMR	Female	Walking
Brazil	oBRMR	Female	Walking	495
Brazil	oBRMR	Female	Walking	396
Brazil	oBRMR	Female	Walking
Brazil	oBRMR	Female	Walking
Brazil	oBRMR	Female	Walking	1386
Brazil	oBRMR	Female	Walking
Brazil	oBRMR	Female	Walking
Brazil	oBRMR	Female	Walking
Brazil	oBRMR	Female	Walking	396
Brazil	oBRMR	Female	Walking
Brazil	oBRMR	Female	Walking	198
Brazil	oBRMR	Female	Walking	1386
Brazil	oBRMR	Female	Walking
Brazil	oBRMR	Female	Walking	0
Brazil	oBRMR	Female	Walking	0
Brazil	oBRMR	Female	Walking
Brazil	oBRMR	Female	Walking
Brazil	oBRMR	Female	Walking
Brazil	oBRMR	Female	Walking
Brazil	oBRMR	Female	Walking
Brazil	oBRMR	Female	Walking	99
Brazil	oBRMR	Female	Walking	396
Brazil	oBRMR	Female	Walking	396
Brazil	oBRMR	Female	Walking	1386
Brazil	oBRMR	Female	Walking	0
Brazil	oBRMR	Female	Walking	396
Brazil	oBRMR	Female	Walking	0
Brazil	oBRMR	Female	Walking	1386
Brazil	oBRMR	Female	Walking
Brazil	oBRMR	Female	Walking	3465
Brazil	oBRMR	Female	Walking
Brazil	oBRMR	Female	Walking
Brazil	oBRMR	Male	Walking
Brazil	oBRMR	Male	Walking
Brazil	oBRMR	Male	Walking
Brazil	oBRMR	Male	Walking	1386
Brazil	oBRMR	Male	Walking
Brazil	oBRMR	Male	Walking	0
Brazil	oBRMR	Male	Walking	594
Brazil	oBRMR	Male	Walking	396
Brazil	oBRMR	Male	Walking	198
Brazil	oBRMR	Male	Walking
Brazil	oBRMR	Male	Walking	495
Brazil	oBRMR	Male	Walking
Brazil	oBRMR	Male	Walking	0
Brazil	oBRMR	Male	Walking	0
Brazil	oBRMR	Male	Walking	990
Brazil	oBRMR	Male	Walking
Brazil	oBRMR	Male	Walking	0
Brazil	oBRMR	Male	Walking	0
Brazil	oBRMR	Male	Walking	0
Brazil	oBRMR	Male	Walking	0
Brazil	oBRMR	Male	Walking	2772
Brazil	oBRMR	Male	Walking	1782
Brazil	oBRMR	Male	Walking	594
Brazil	oBRMR	Male	Walking
Brazil	oBRMR	Male	Walking	594
Brazil	oBRMR	Male	Walking	66
Brazil	oBRMR	Male	Walking	1188
Brazil	oBRMR	Male	Walking	0
Brazil	oBRMR	Male	Walking	693
Brazil	oBRMR	Male	Walking	2079
Brazil	oBRMR	Male	Walking
Brazil	oBRMR	Male	Walking
Brazil	oBRMR	Male	Walking	891
Brazil	oBRMR	Female	Total
Brazil	oBRMR	Female	Total	396
Brazil	oBRMR	Female	Total	5592
Brazil	oBRMR	Female	Total
Brazil	oBRMR	Female	Total
Brazil	oBRMR	Female	Total	1824
Brazil	oBRMR	Female	Total	198
Brazil	oBRMR	Female	Total	5412
Brazil	oBRMR	Female	Total
Brazil	oBRMR	Female	Total	1920
Brazil	oBRMR	Female	Total	33
Brazil	oBRMR	Female	Total
Brazil	oBRMR	Female	Total
Brazil	oBRMR	Female	Total
Brazil	oBRMR	Female	Total	0
Brazil	oBRMR	Female	Total	1638
Brazil	oBRMR	Female	Total
Brazil	oBRMR	Female	Total
Brazil	oBRMR	Female	Total	2160
Brazil	oBRMR	Female	Total	5706
Brazil	oBRMR	Female	Total	0
Brazil	oBRMR	Female	Total
Brazil	oBRMR	Female	Total
Brazil	oBRMR	Female	Total	2772
Brazil	oBRMR	Female	Total
Brazil	oBRMR	Female	Total	2376
Brazil	oBRMR	Female	Total	3417
Brazil	oBRMR	Female	Total	0
Brazil	oBRMR	Female	Total
Brazil	oBRMR	Female	Total
Brazil	oBRMR	Female	Total
Brazil	oBRMR	Female	Total	990
Brazil	oBRMR	Female	Total
Brazil	oBRMR	Female	Total	0
Brazil	oBRMR	Female	Total
Brazil	oBRMR	Female	Total	1866
Brazil	oBRMR	Female	Total	2826
Brazil	oBRMR	Female	Total	878
Brazil	oBRMR	Female	Total
Brazil	oBRMR	Female	Total	0
Brazil	oBRMR	Female	Total
Brazil	oBRMR	Female	Total	990
Brazil	oBRMR	Female	Total
Brazil	oBRMR	Female	Total	2106
Brazil	oBRMR	Female	Total	650
Brazil	oBRMR	Female	Total	13119
Brazil	oBRMR	Female	Total	876
Brazil	oBRMR	Female	Total	1476
Brazil	oBRMR	Female	Total	4320
Brazil	oBRMR	Female	Total	402.5
Brazil	oBRMR	Female	Total	1638
Brazil	oBRMR	Female	Total	834
Brazil	oBRMR	Female	Total	0
Brazil	oBRMR	Female	Total
Brazil	oBRMR	Female	Total	1320
Brazil	oBRMR	Female	Total	2346
Brazil	oBRMR	Female	Total
Brazil	oBRMR	Female	Total	198
Brazil	oBRMR	Female	Total
Brazil	oBRMR	Female	Total
Brazil	oBRMR	Female	Total	3888
Brazil	oBRMR	Female	Total
Brazil	oBRMR	Female	Total
Brazil	oBRMR	Female	Total	1215
Brazil	oBRMR	Female	Total	6156
Brazil	oBRMR	Female	Total
Brazil	oBRMR	Female	Total
Brazil	oBRMR	Female	Total	1386
Brazil	oBRMR	Female	Total
Brazil	oBRMR	Female	Total
Brazil	oBRMR	Female	Total
Brazil	oBRMR	Female	Total	396
Brazil	oBRMR	Female	Total
Brazil	oBRMR	Female	Total	198
Brazil	oBRMR	Female	Total	1386
Brazil	oBRMR	Female	Total
Brazil	oBRMR	Female	Total	0
Brazil	oBRMR	Female	Total	2400
Brazil	oBRMR	Female	Total
Brazil	oBRMR	Female	Total
Brazil	oBRMR	Female	Total
Brazil	oBRMR	Female	Total
Brazil	oBRMR	Female	Total
Brazil	oBRMR	Female	Total	1539
Brazil	oBRMR	Female	Total	3516
Brazil	oBRMR	Female	Total	1836
Brazil	oBRMR	Female	Total	1746
Brazil	oBRMR	Female	Total	3600
Brazil	oBRMR	Female	Total	2076
Brazil	oBRMR	Female	Total	0
Brazil	oBRMR	Female	Total	4746
[truncated: 1,549 more rows]
