# Supplementary material for: Changes in eating habits and lifestyle during the first year of the COVID‐19 pandemic across metropolitan regions in Brazil and Germany: A survey‐based cross‐sectional study
Source: Food Sci Nutr. 2024 Jan 22;12(4):2783–98. doi: 10.1002/fsn3.3960 (PMC11016392; doi:10.1002/fsn3.3960)
Supplement: Supplementary file 3 — Data S3. [file FSN3-12-2783-s003.xls]

## Sheet: Sheet1
V1	country	MR	sex	beer	spirits	wine	mixeddrinks	beerFreq	spiritsFreq	wineFreq	mixeddrinksFreq	bread	cereal	rice_pasta	pulses	potatoes	vegetables	fruits	nuts	milk	yoghurt	cheese	meat	poultry	sausages	fish	eggs	ready_meals	processed_food	dessert	coffee	juice_processed	juice_natural	cola	water	butter	oil	BreadDS	CerealDS	PotatoDS	PulsesDS	VegetablesDS	FruitDS	NutsDS	MilkDS	YogurtDS	CheeseDS	MeatDS	PoultryDS
1126	Brazil	GSP	Female	0	0.0164	0.0164	0.0164	Never	Every month or less	Every month or less	Every month or less
1100	Brazil	GSP	Male	0.0667		0.0667	0.0333	2-3 times per month		1-2 times per month	1-2 times per month	1	0.2143	0.7123	0.7123	0.2143	0.7857	1	0.0333	0	0.7123	0.7123	0.7123	0.7857	0.2143	0.0333	0.2143	0.0666	0.0666	0.7123	1	0.7123	1	0.2143	1	1	1	1	1	1	1	0	1	0	0	1	1	0	0
1620	Brazil	GSP	Female
1463	Brazil	GSP	Female	0.0667	0	0.0333	0	2-3 times per month	Never	1-2 times per month	Never	0.2143	1	0.2849	1	0.7123	1	0.7857	0.7857	0.2143	0.0333	0.7857	0.2143	1	0.0666	0.0333	1	0.2143	0.0333	0.0333	1	0	0	0	1	0.0666	1	0	1	1	1	1	0	1	1	0	1	0	0
1317	Brazil	GSP	Male	0.0667		0.2143		2-3 times per month		1-3 times per week		0.2143	0.2143	0.2143	0.7857	0.0666	1	0.7857	1	0	0.7123	0.2143	0.0666	0.7123	0.2143	0.2143	0.7123	0	0	0	1	0	0	0	1	0.2143	1	0	1	0	1	1	0	1	0	1	0	1	0
1514	Brazil	GSP	Female	0.0667	0.0328	0.0164	0.0164	2-3 times per month	2-3 times per month	Every month or less	Every month or less
1286	Brazil	GSP	Male	0.2143	0.0492	0.0667	0.2143	1-3 times per week	2-3 times per month	1-2 times per month	1-3 times per week	1	0.7123	0.7857	0.7123	0.7123	0.7123	0.7857	0.7123	0.2143	0.2143	0.7857	0.7857	0.7123	0.2143	0.2143	0.2143	0.2143	0.7123	0.7857	0.7857	0.2143	0.2143	0.0666	1	0.7123	0.7857	1	1	1	1	0	0	1	1	1	1	0	0
1326	Brazil	GSP	Female	0.2143	0	0.2143	0.0164	1-3 times per week	Never	1-3 times per week	Every month or less	1	1	0.7123	0.0666	0.2143	0.2143	1	0.0666	1	1	0.2143	0.2143	0.2143	0.0666	0.2143	0.7123	0.2143	0.7123	0.0333	0.0333	0	0	0	1	1	1	1	1	1	0	0	1	0	1	1	0	0	0
1067	Brazil	GSP	Female	0.2143		0.2143	0.0667	1-3 times per week		1-3 times per week	1-2 times per month	1	1	0.7857	1	0.7123	1	1	1	1	1	1	0.7857	0.2143	0.0666	0.2143	0.7123	0.2143	0	0.2143	1	0	0	0	1	0.0333	0	1	1	1	1	1	1	1	1	1	1	0	0
1733	Brazil	GSP	Female	0.0164	0	0.0164	0.0164	Every month or less	Never	Every month or less	Every month or less	1	0.2143	1.8333	1	0.2143	1	0.7123	0.0333	1	0.0333	0.0333	0.2143	0.7123	0.0666	0.0333	0.7123	0.0666	0.2143	0.0666	1	0	0.0333	0	1	1	1	1	1	1	1	1	0	0	1	0	0	0	0
1557	Brazil	GSP	Male	0.2143	0	0.2143	0.0164	1-3 times per week	Never	1-3 times per week	Every month or less	0.7857	1	1.8333	0.7857	0.7123	1	0.7123	0.2143	0.7123	0	0.7123	0.7123	0.7123	0.7123	0.7123	0.0666	0.2143	0.2143	0.7123	0.7123	0	0.2143	0.2143	1	0.7123	0.7123	0	1	1	1	1	0	1	1	0	1	0	0
1014	Brazil	GSP	Female	0		0.0333	0.0164	Never		1-2 times per month	Every month or less	0.2143	0.7857	1.8333	1	0.2143	0.7123	0.7123	0.0666	0.2143	0.0333	0.0666	0.2143	0.2143	0.2143	0.0666	0.0666	0.2143	0.0666	0.2143	0	0.0666	0.0666	0.0666	1	0.0666	0.7857	0	1	1	1	0	0	0	1	0	0	0	0
1362	Brazil	GSP	Female	0	0.0497	0.2143	0.0333	Never	2-3 times per month	1-3 times per week	1-2 times per month	0.2143	0.0666	0.4986	0	0.2143	1	0.2143	0.0333	1	0.2143	0.2143	0.7123	0.2143	0.0333	0.0333	0.2143	0.2143	0.2143	0.7123	0	0	0	1	1	0.2143	1	0	0	1	0	1	0	0	1	1	0	0	0
1083	Brazil	GSP	Female			0	0			Never	Never	1	0.2143	0.7857	0.7857	0.2143	1	1	0	0.2143	0	0.7123	0.7123	0.2143	0.7123	0	1	0.0666	0	1	1	1	0	0	1	0.7123	1	1	1	1	1	1	1	0	1	0	1	0	0
1416	Brazil	GSP	Female	0.0667	0.0666	0.0333	0.0164	2-3 times per month	2-3 times per month	1-2 times per month	Every month or less	0.0333	1	1.8333	1	0.0666	1	1	1	0.0666	1	0.7123	0.7123	0.2143	0.0333	0.0666	1	0.0666	0.0666	0.2143	1	0	0.0666	0.0666	1	0.0333	1	0	1	0	1	1	1	1	0	1	1	0	0
1355	Brazil	GSP	Male	0.0333	0	0.0333	0	2-3 times per month	Never	1-2 times per month	Never	1	0.7123	1	0.7857	0.2143	0.7123	1	0	0.2143	0.7123	0.7857	0.7123	0.2143	0.7123	0	0.7857	0.0333	0	0	1	0	0.7857	0.0333	1	1	0.7123	1	1	1	1	0	1	0	1	1	1	0	0
1779	Brazil	GSP	Female	0.2143	0.0492	0.2143	0.0164	1-3 times per week	2-3 times per month	1-3 times per week	Every month or less	1	0.0666	1.8333	1	0.2143	1	1	0.2143	0.2143	0.2143	0.2143	0.7123	0.2143	0.2143	0.0666	0.7123	0.2143	0.0333	0.2143	1	1	0.2143	0	1	1	1	1	0	1	1	1	1	1	1	1	0	0	0
1621	Brazil	GSP	Female	0.2143	0.2307	0	0.2143	1-3 times per week	1-3 times per week	Never	1-3 times per week	0.2143	0.2143	0.7123	0.2143	0.2143	0.7123	0.7123	0	0	0	0.7123	0.7123	0.2143	0.2143	0.0333	0.7123	0	0.7123	0.0666	0.7123	0	0	0.2143	0.2143	0.7123	0.7123	0	1	1	0	0	0	0	0	0	1	0	0
1139	Brazil	GSP	Female									0.0666	0	0.2143	0.0666	0	0.0666	1	0	0	0	0.2143	0.0333	0.2143	0	0.2143	1	0.0666	0	0	0	0	0.0666	0.0333	1	0	0	0	0	0	0	0	1	0	0	0	0	1	0
1352	Brazil	GSP	Female	0.7857	0.1334	0.0667	0.0333	Everyday	1-3 times per week	1-2 times per month	1-2 times per month	0.2143	0	0.2143	0.2143	0.2143	1	0.7123	0.0333	0.0666	0	0.7857	0.7123	0.7123	0.0333	0.0666	1	0.7123	0.2143	0.2143	1	0.7123	0.0666	0.2143	1	0.7857	1	0	0	1	0	1	0	0	0	0	1	0	0
1428	Brazil	GSP	Male	0	1.5	0	0.5	Never	Everyday	Never	4-6 times per week	0.7857	0	0.7857	0.7123	0.2143	0.2143	0	0	1	0	0	0.7857	0.2143	0.7857	0.0333	0.0666	0	0.7857	0.0333	0	0	0	0.7123	1	0.7123	0	0	0	1	1	0	0	0	1	0	0	0	0
1461	Brazil	GSP	Female	0.0667	0.0164	0.0667	0.0164	2-3 times per month	Every month or less	1-2 times per month	Every month or less	1	0	1	0.7857	0.2143	0.7123	1	0	1	0.2143	0.0666	0.2143	0.7123	0.2143	0.0333	0.0333	0.0333	0.7123	0.0333	0.0666	0.7857	0.0666	0.7857	1	1	0.7857	1	0	1	1	0	1	0	1	1	0	0	0
1563	Brazil	GSP	Female	0.7857				Everyday
1356	Brazil	GSP	Male	0.7857	0	0	0	Everyday	Never	Never	Never	1	1	1.8333	0.2143	0.7123	1	0	0	0	0	1	0.7857	0.7123	1	0.0666	0.7123	0.0333	0.2143	0.7123	1	0	0	0.2143	1	0.7123	1	1	1	1	0	1	0	0	0	0	1	0	0
1021	Brazil	GSP	Female	0.2143		0.2143	0.2143	1-3 times per week		1-3 times per week	1-3 times per week	0.7857	1	1.8333	1	0.7857	0.2143	0.7123	0	1	0.2143	0.2143	1	1	0.2143	1	1	1	1	1	0	0	1	1	1	1	0.7857	0	1	1	1	0	0	0	1	1	0	0	0
1141	Brazil	GSP	Female	0.2143	0.0492	0.0164	0.0164	1-3 times per week	2-3 times per month	Every month or less	Every month or less
1413	Brazil	GSP	Female									1	1	1	0.7857	0.2143	0.7123	0.7123	0.0333	0.0666	0.0666	0.2143	0	0	0	0	0.2143	0.0666	0.7123	1	0.0666	0	0.0666	0	1	1	1	1	1	1	1	0	0	0	0	0	0	1	1
1105	Brazil	GSP	Female	0		0	0.5	Never		Never	4-6 times per week	0.2143	0.7123	1.8333	0.0666	0.7123	1	1	0.0666	0.0666	0.0666	0.7123	0.7857	0.7857	0.7123	0.7123	1	0.0666	0.0666	0.0666	1	0.2143	0.0666	0	1	0.2143	1	0	1	1	0	1	1	0	0	0	1	0	0
1634	Brazil	GSP	Female	0.2143		0.2143	0.0164	1-3 times per week		1-3 times per week	Every month or less	1	0.2143	1	0.2143	0.7123	0.7857	0.2143	0	0.7857	0	0.7123	0.7123	0.7123	0.2143	0.2143	0.7857	0.2143	0.2143	0.0666	1	0.0333	0.7857	0.2143	1	1	0.7123	1	1	1	0	0	0	0	1	0	1	0	0
1368	Brazil	GSP	Female									0.7123	1	1.8333	0.2143	0.2143	1	0.7123	0	0.2143	0.2143	0.0666	0.2143	0.7123	0.2143	0.0666	0.2143	0.2143	0.7123	0.0666	0.2143	1	0.0666	0	1	0.7123	0.2143	0	1	1	0	1	0	0	1	1	0	0	0
1154	Brazil	GSP	Female	0.0164	0	0	0.0164	Every month or less	Never	Never	Every month or less	1	1	0.2849	0.0333	0.0333	0.7123	0.7857	0	1	0	0.7857	0.7857	0	0.2143	0.0666	0.0666	0.0666	0.2143	0.7123	1	0	0.0666	0.2143	1	0.7123	0.7123	1	1	0	0	0	0	0	1	0	1	0	1
1400	Brazil	GSP	Female	0.0667	0.0328	0.0667	0.0667	2-3 times per month	2-3 times per month	1-2 times per month	1-2 times per month	0.7857	0.2143	1	1	0.7123	1	1	0.7123	0.2143	0.7857	0.2143	0.7123	0.7123	0.0666	0.2143	0.2143	0.0666	0.2143	0.0666	1	0.2143	0.7123	0.2143	1	0.7123	1	0	1	1	1	1	1	1	1	1	0	0	0
1373	Brazil	GSP	Female	0.0667	0.0661	0.0667	0.0164	2-3 times per month	2-3 times per month	1-2 times per month	Every month or less	1	0.7857	0.7857	0.2143	0.2143	0.7123	0.7123	0.2143	0.7123	0.7123	0.7123	0.7123	0.7123	0.7123	0.0333	0.2143	0.2143	0.0666	0.7123	1	1	0.7857	0.2143	1	0.7857	0.7857	1	1	1	0	0	0	1	1	1	1	0	0
1708	Brazil	GSP	Female									1	0.2143	0.7123	0	1	0.0666	0.7123	0	0	0	1	0.7857	0.2143	0	0.0666	1	0.2143	0.0666	0	1	0	0.7123	0	1	1	0	1	1	1	0	0	0	0	0	0	1	0	0
1376	Brazil	GSP	Male	0.2143		0.2143	0.0667	1-3 times per week		1-3 times per week	1-2 times per month	1	0.2143	0.4986	0.2143	0.0666	1	1	0.7123	1	0.0666	0.7123	0.7857	0.7123	0.0666	0.0666	0.0666	0.2143	0.0666	0.2143	1	0.0333	0.0666	0.2143	1	1	1	1	1	0	0	1	1	1	1	0	1	0	0
1156	Brazil	GSP	Male	0.2143	0	1	0.0164	1-3 times per week	Never	Everyday	Every month or less	0.7123	0.2143	0.2849	0.7123	0.7857	1	0.2143	0	0	0.0666	1	1	0.7123	0.0666	0.0666	1	1	0.0333	0	1	0.0333	0	0	1	1	1	0	1	1	1	1	0	0	0	0	1	0	0
1191	Brazil	GSP	Male	0.0164	0	0.0667	0.0164	Every month or less	Never	1-2 times per month	Every month or less	1	1	1.8333	1	0.2143	1	1	0.2143	1	0.0333	1	0.7123	0.7123	0.2143	0.0666	0.0333	0.0666	1	0.2143	1	0.0666	0.7123	0	1	1	1	1	1	1	1	1	1	1	1	0	1	0	0
1383	Brazil	GSP	Female	0	0	0.0164	0.0333	Never	Never	Every month or less	1-2 times per month	0.2143	0.7123	1.8333	0.7123	0.2143	1	1	0.0666	0.2143	0.2143	0.2143	0.7123	0.7123	0.2143	0.0333	0.2143	0.0666	1	0.0666	0.0333	0	0.2143	0.0333	1	0.7123	1	0	1	1	1	1	1	0	1	1	0	0	0
1192	Brazil	GSP	Female	0.2143	0.0333	0.0667	0.0667	1-3 times per week	2-3 times per month	1-2 times per month	1-2 times per month	1	0.7123	0.7123	0.7123	0.2143	1	1	0.7123	0	1	1	0.0666	0.0666	0.0666	0.0666	0.2143	0.2143	0.2143	0	1	0.0333	0.2143	0.0333	1	1	1	1	1	1	1	1	1	1	0	1	1	1	1
1186	Brazil	GSP	Female	0.0333	0.0328	0	0.0164	2-3 times per month	2-3 times per month	Never	Every month or less	1	1	1.8333	0.0666	0.2143	0.2143	1	0.0333	0.7857	0.0666	0.7857	0.7857	0.7857	0.2143	0	1	0.0666	0.0333	0.7857	1	0.2143	0.2143	0.2143	1	1	1	1	1	1	0	0	1	0	1	0	1	0	0
1199	Brazil	GSP	Female	0.7857				Everyday				0.7857	0.7857	0.7857	0.7857	0.2143	0.7857	0.2143	0.7123	0.2143	0.0666	0.7857	0.2143	0.7123	0.7123	0.7123	0.7857	0.0333	0.0333	0.0333	1	0.0333	0.0333	0	1	1	0.7857	0	1	1	1	0	0	1	1	0	1	0	0
1107	Brazil	GSP	Male	0.0164	0.0656	0.0164	0.0164	Every month or less	2-3 times per month	Every month or less	Every month or less	0.2143	0.7857	1.8333	0.7857	0.7857	0.7857	0.2143	0	0.2143	0	1	0.7123	0.7123	0.0666	0.0666	0	0.2143	0.7857	0.0666	1	0.0333	0.7123	1	1	1	1	0	1	1	1	0	0	0	1	0	1	0	0
1618	Brazil	GSP	Female	0.0164	0.0164	0.2143	0.0164	Every month or less	Every month or less	1-3 times per week	Every month or less	1	0.7123	0.7857	0.2143	0.7123	0.7123	0.7123	0.7857	1	0.7123	0.7123	0.7123	0.7123	0.2143	0.2143	0.7123	0.7123	0.2143	0.2143	1	0	0.0666	0	1	1	1	1	1	1	0	0	0	1	1	1	1	0	0
1181	Brazil	GSP	Male	0.0164	0	0.0164	0.0164	Every month or less	Never	Every month or less	Every month or less	1	0.7123	1.8333	1	0.2143	0.7123	0.7123	0.0333	1	0.2143	0.2143	0.7123	0.7123	0.2143	0.2143	0.7123	0.2143	0.2143	0.2143	1	0.2143	0.2143	0.7123	1	1	1	1	1	1	1	0	0	0	1	1	0	0	0
1189	Brazil	GSP	Female	0.2143	0.0661	0.2143	0.0333	1-3 times per week	2-3 times per month	1-3 times per week	1-2 times per month	0.0333	0.0333	0.8548	0.7123	0.2143	1	1	0.2143	0.2143	0.0333	0.2143	0.2143	0.7123	0.0333	0.7857	1	0.0666	0.7123	0.0666	1	1	0.2143	0.0666	1	0.0666	1	0	0	1	1	1	1	1	1	0	0	0	0
1403	Brazil	GSP	Female	0.2143	0.2307	0.2143	0.0164	1-3 times per week	1-3 times per week	1-3 times per week	Every month or less	0.7123	0.7857	0.2849	0.0666	0.2143	0.2143	0.0333	0.0333	0	0.0333	0.7123	0.2143	0.2143	0.7123	0.0666	1	0.7123	0.7123	0.0666	1	0.0666	0	0.2143	1	0.7857	0.7857	0	1	1	0	0	0	0	0	0	1	0	0
1754	Brazil	GSP	Female									0.7857	0.7857	1	0.7857	0.7123	0.7123	0.7857	0.0333	1	0.2143	0.0666	0.7123	0.7123	0.0666	0.0333	0.0666	0.0333	0.0333	0.2143	1	0.0333	0.0666	0.0666	1	0.7857	0.0666	0	1	1	1	0	0	0	1	1	0	0	0
1357	Brazil	GSP	Female	0	0.0328	0	0.0333	Never	2-3 times per month	Never	1-2 times per month	1	0.7123	1.8333	0.7123	0.2143	0.7123	0.2143	0	0	0.0333	0.0666	0.7123	0.2143	0.0666	0	0.0666	0.0666	0.0333	0.0666	1	0	0.0333	0.0666	1	0.7857	1	1	1	1	1	0	0	0	0	0	0	0	0
1301	Brazil	GSP	Female	0.2143	0.2143	0.2143	0	1-3 times per week	1-3 times per week	1-3 times per week	Never	0.7857	0.7857	1	0.2143	0.2143	0.7857	0	0.2143	0.7857	0.7123	0.7123	0.2143	0.2143	0.2143	0.2143	0.2143	0.2143	0.2143	0.2143	1	1	0.0666	0.7123	1	0	0.2143	0	1	1	0	0	0	1	1	1	1	0	0
1296	Brazil	GSP	Female	0.2143	0.4286	0.2143	0.0333	1-3 times per week	4-6 times per week	1-3 times per week	1-2 times per month
1308	Brazil	GSP	Female	0.0333		0	0	2-3 times per month		Never	Never	0	0.2143	0	0.2143	0.7857	1	0.7857	0.7123	0.2143	0.7123	0.2143	0.7123	0.2143	0	0.0666	1	0	0	0	0.7123	0	1	0	1	0.7123	0.7123	0	1	1	0	1	0	1	1	1	0	0	0
1650	Brazil	GSP	Female	0.0164	0.0328	0.2143	0.0164	Every month or less	2-3 times per month	1-3 times per week	Every month or less	1	0.2143	1	0.7123	0.0333	1	1	0.7123	0.0666	0.2143	0.7123	0.7123	0.7123	0	0.7123	0.7123	0.0666	0.2143	0.2143	1	0	0	0.2143	1	0	1	1	1	0	1	1	1	1	0	1	1	0	0
1396	Brazil	GSP	Male	0.0667	0.0656	0.0164	0.0164	2-3 times per month	2-3 times per month	Every month or less	Every month or less	0.2143	0.0333	1.8333	0.7857	0.0666	0.2143	0.7123	0.0333	0.2143	0.2143	0.2143	1	0.7123	0.0666	0.0333	0.0666	0.0666	0.0666	0.2143	0.7123	0.0666	0.0666	0.0666	1	0.7123	0.2143	0	0	0	1	0	0	0	1	1	0	0	0
1056	Brazil	GSP	Female	0.0164	0.0328	0.2143	0.0164	Every month or less	2-3 times per month	1-3 times per week	Every month or less	0.7123	0.7857	0.7123	0.0666	0.0666	0.7857	1	0.7857	1	0.0666	1	0.7123	0.0666	0.0666	0.0333	0.7857	0.2143	0.0666	0.7857	1	0.0666	0	0.2143	1	0.7857	0.0666	0	1	0	0	0	1	1	1	0	1	0	1
1037	Brazil	GSP	Male									1	1	0.7123	0.7857	0.2143	0.7857	1	0.7123	1	0.2143	1	0.2143	0.2143	0.2143	0.0666	0.7123	0.2143	0.7857	0.2143	1	0.0333	0.7123	0	1	0.2143	0.2143	1	1	1	1	0	1	1	1	1	1	0	0
1367	Brazil	GSP	Male	0.2143	0	0.2143	0.0333	1-3 times per week	Never	1-3 times per week	1-2 times per month	0.7123	0.0666	0.7857	0.7123	0.0666	0.7123	0.0666	0	0.0333	0	0.7123	0	0.2143	0	0.2143	0.0666	0.2143	0.2143	0.7123	1	0	0	0	1	0.7123	0.0333	0	0	0	1	0	0	0	0	0	1	1	0
1617	Brazil	GSP	Male	0.2143	0	0.2143	0	1-3 times per week	Never	1-3 times per week	Never	1	0.0333	1.8333	1	0.7123	0.0666	1	0	0.7123	0.7123	0.7123	1	0.7857	1	0.0666	0.0666	0.0666	0.0333	0.2143	0.7857	0.0333	0.2143	0	1	1	0	1	0	1	1	0	1	0	1	1	1	0	0
1094	Brazil	GSP	Male	0.5	0.781	0.5	0.0333	4-6 times per week	Everyday	4-6 times per week	1-2 times per month	1	1	0.7857	0.7123	0.2143	0.2143	0.2143	0.2143	1	0	0.2143	0.2143	0.2143	0.0333	0.0666	0.2143	0.0666	0.7123	0.2143	1	0.7123	0.2143	0.2143	1	1	1	1	1	1	1	0	0	1	1	0	0	0	0
1568	Brazil	GSP	Female	0.0333	0.1	0.2143	0.0667	2-3 times per month	1-3 times per week	1-3 times per week	1-2 times per month	1	0.2143	1	0.7857	0.0666	1	1	0.2143	1	0.2143	0.7123	0.7857	0.2143	0.0666	0.2143	0.2143	0.0666	0.7123	0.0666	1	0	0.2143	0.2143	1	1	0	1	1	0	1	1	1	1	1	1	1	0	0
1505	Brazil	GSP	Female									1	1	1.8333	1	0.0666	1	0.7857	0.0333	1	1	0.7123	1	0.7857	0.7857	0.7857	0.7857	0.2143	0.2143	0.2143	0.2143	0.2143	0.2143	1	1	0.2143	0.2143	1	1	0	1	1	0	0	1	1	1	0	0
1386	Brazil	GSP	Female									0.2143	0.7123	1.8333	0.7123	0.7123	1	1	0.2143	0.2143	0.0333	0.2143	0.0666	0.0666	0.2143	0.0666	0.2143	0	0.7857	0.0666	1	0.0333	0.2143	0	1	0.2143	1	0	1	1	1	1	1	1	1	0	0	1	1
1237	Brazil	GSP	Female									1	1	1	0.7123	0.2143	1	1	0.2143	0.7857	0	0.2143	0.2143	0.7857	0.0666	0	0.2143	0.2143	0	0	1	0	0.2143	0.2143	1	0.0666	0	1	1	1	1	1	1	1	1	0	0	0	0
1519	Brazil	GSP	Male	0.2143	0.4614	0.0164	0.0164	1-3 times per week	4-6 times per week	Every month or less	Every month or less	0.7857	0.2143	0.7857	0.7123	0.2143	0.7123	0.2143	0.2143	0.7123	0.2143	0.7123	0.7123	0.7123	0.7123	0.2143	0.7123	0.2143	0.2143	0.2143	0.7123	0.2143	0.2143	0.2143	1	0.7123	0.2143	0	1	1	1	0	0	1	1	1	1	0	0
1235	Brazil	GSP	Male	0.2143	0	0.0333	0	1-3 times per week	Never	1-2 times per month	Never	0.2143	0.0666	0.4986	0.0666	0.7123	0.2143	0.7123	0.7123	0	0.0666	0.7123	0.7123	0.2143	0.7123	0.2143	0.7857	0.2143	0.2143	0	0	0	0.0666	0.0666	0.7857	0	0.0333	0	0	1	0	0	0	1	0	0	1	0	0
1051	Brazil	GSP	Female	0.0333	0.0666	0.0333	0.0333	2-3 times per month	2-3 times per month	1-2 times per month	1-2 times per month	0.7123	0	1.8333	0	1	0.2143	0	0.0666	0	0	1	0.2143	0.7123	0.0333	0.0333	0.2143	0.2143	0	0	1	0	0	0.7123	0.7857	0	0	0	0	1	0	0	0	0	0	0	1	0	0
1085	Brazil	GSP	Male	0.0667	0.0333	0.0333	0.0333	2-3 times per month	2-3 times per month	1-2 times per month	1-2 times per month
1313	Brazil	GSP	Male	0.0667		0.0667		2-3 times per month		1-2 times per month		0.2143	0.2143	0.2849	0.0666	0.2143	1	1	1	0.7857	0.2143	0.7123	0	0.0666	0	0.7123	0.7857	0.0666	0.0666	0.0333	1	0.0333	0.0666	0	1	0.7123	0.7123	0	1	1	0	1	1	1	1	1	1	1	1
1297	Brazil	GSP	Male
1072	Brazil	GSP	Male	0.2143	0	0.0667	0	1-3 times per week	Never	1-2 times per month	Never	0.7123	0.2143	0.0333	0.0666	0.2143	0.7123	0.7857	0.2143	0	0.7123	1	0.2143	0.2143	0.0666	0.2143	0.2143	0.2143	0.0666	0.0666	1	0.0333	0.0666	0	1	1	1	0	1	1	0	0	0	1	0	1	1	0	0
1388	Brazil	GSP	Female	0.0333	0.0492	0.0164	0.0164	2-3 times per month	2-3 times per month	Every month or less	Every month or less	1	0.0333	1.8333	0.0666	0.2143	1	1	0.0333	1	0.2143	0.2143	0.7123	0.2143	0.2143	0.2143	0.2143	0	0.0666	0.2143	1	0.0333	0.0666	0.0333	1	0.7123	1	1	0	1	0	1	1	0	1	1	0	0	0
1424	Brazil	GSP	Female	0.0333		0.0164	0.0667	2-3 times per month		Every month or less	1-2 times per month
1746	Brazil	GSP	Female									0.0333	0.0666	1	0.2143	0.7123	0.2143	0.2143	0.0333	1	0.0666	0.0666	0.2143	0.2143	0.2143	0.0666	0.7123	0.2143	0.2143	0.0666	0.7857	0.0333	0.0666	0	1	0.7857	0	0	0	1	0	0	0	0	1	0	0	0	0
1398	Brazil	GSP	Male									0.7857	0.7857	0.2849	0.0666	0.2143	0.7857	1	0.0666	0.7857	0.7123	0.7123	0.2143	0.7123	0.0666	0.0333	0.7123	0.0666	0.7123	0.0666	0.2143	0.0333	0.0333	0.2143	1	0.7123	1	0	1	1	0	0	1	0	1	1	1	0	0
1410	Brazil	GSP	Male	0	0	0.0164	0	Never	Never	Every month or less	Never
1402	Brazil	GSP	Female	0.0164	0.0328	0	0.0164	Every month or less	2-3 times per month	Never	Every month or less	0.0666	0.0666	1	0.7857	0.7123	0.7123	1	0.2143	0.0666	0.0666	0.0666	0	0	0	0	1	0.0666	0.2143	0.0666	0.0666	0.0333	0.0666	0	1	0.0666	1	0	0	1	1	0	1	1	0	0	0	1	1
1769	Brazil	GSP	Male	0.2143	0	0.5	0.0333	1-3 times per week	Never	4-6 times per week	1-2 times per month	0.7857	0.7857	1	0.7857	0.2143	0.7857	1	0.7857	0	0.0666	1	0.7123	0.7123	0.2143	0.0333	0.2143	0.2143	0.2143	0.7123	0.2143	0	0.7123	0.2143	1	0.7857	1	0	1	1	1	0	1	1	0	0	1	0	0
1513	Brazil	GSP	Female	0.0164		0.0164	0.0164	Every month or less		Every month or less	Every month or less	1	1	1.8333	1	0.0666	1	1	1	1	0.0666	0.7123	0.2143	0.7123	0.0333	0.2143	0.7123	0.0333	0.2143	1	0	0	0.2143	0	1	1	0	1	1	0	1	1	1	1	1	0	1	0	0
1075	Brazil	GSP	Female
1766	Brazil	GSP	Male	0.0667	0.0164	0.0164	0.0164	2-3 times per month	Every month or less	Every month or less	Every month or less	0.0333	1	0.8548	0.2143	0.2143	1	0.7123	0.7123	1	0.7857	0.2143	0.7123	0.7123	0.0666	0.7123	0.0666	0.0333	0.0333	0.2143	1	0.0333	0.2143	0.0333	1	0.0333	1	0	1	1	0	1	0	1	1	1	0	0	0
1575	Brazil	GSP	Male	0.5	0.381	0.2143	0.0667	4-6 times per week	4-6 times per week	1-3 times per week	1-2 times per month	1	0.2143	0.7857	0.7123	0.2143	0.7123	0.7123	0.2143	0.2143	0.2143	0.7123	0.7123	0.2143	0.2143	0.0666	0.2143	0.2143	0.0666	0.0666	1	0.2143	0.7857	0.0333	1	0.7123	0.2143	1	1	1	1	0	0	1	1	1	1	0	0
1343	Brazil	GSP	Female	0.0164		0.0164	0.0164	Every month or less		Every month or less	Every month or less	0.7123	0.2143	0.8548	0.7857	0.7123	0.7857	0.7857	0.2143	0.7123	0.7123	0.7123	0.0666	0.7857	0.2143	0.2143	0.7123	0.0333	0.7857	0.0666	0.7857	0.2143	0.2143	0	1	0.7123	1	0	1	1	1	0	0	1	1	1	1	1	0
1525	Brazil	GSP	Female	0.2143	0	0.0164	0.0164	1-3 times per week	Never	Every month or less	Every month or less	0.2143	0.7123	0.7857	0.7123	0.7123	0.7857	0.7123	0.7857	0	0.2143	0.2143	0.7123	0.7123	0.2143	0.0333	0	0.0666	0.0333	0.2143	0.2143	0.0333	0.2143	0.2143	1	0.7123	1	0	1	1	1	0	0	1	0	1	0	0	0
1531	Brazil	GSP	Female	0.0333	0	0.2143	0	2-3 times per month	Never	1-3 times per week	Never	0.7123	0.7857	0.8548	0.7857	0.2143	1	0.7857	0.0666	1	0.0666	0.0666	0.2143	0.7123	0.0666	0.0666	0.0666	0.2143	0.7857	0.2143	0.7857	0.0333	0.2143	0.0333	0.7857	0.7857	0.7857	0	1	1	1	1	0	0	1	0	0	0	0
1533	Brazil	GSP	Female	0.0164	0.0164	0.0164	0.0164	Every month or less	Every month or less	Every month or less	Every month or less	0.2143	0.7123	0.4986	0.2143	0.2143	0.2143	0.0666	0	0.0333	0	0.2143	0.7123	0.7123	0.2143	0.0333	0.0666	0.7123	0.0666	0.7123	1	0	0.7123	0.7123	1	0.7123	1	0	1	1	0	0	0	0	0	0	0	0	0
1055	Brazil	GSP	Female	0.2143	0.0328	0.2143	0.0164	1-3 times per week	2-3 times per month	1-3 times per week	Every month or less	1	0.0666	1.8333	0.7123	0.7123	0.7123	0.7123	0.2143	1	0	0.2143	0.7857	0.2143	0.2143	0.2143	0.2143	0.7123	0.7123	0.7123	1	0.2143	0.7123	0.2143	1	1	1	1	0	1	1	0	0	1	1	0	0	0	0
1801	Brazil	GSP	Male
1016	Brazil	GSP	Female	0.0164	0	0.0164	0	Every month or less	Never	Every month or less	Never	0.2143	0.2143	0.7857	0.2143	0.2143	0.7857	0.2143	0.0333	0	0.2143	0.2143	1	0.0333	0.0666	0.0333	0.2143	0.7123	0.7123	0.0333	1	0.7857	0.0333	0.2143	0.2143	0.0333	1	0	1	1	0	0	0	0	0	1	0	0	1
1542	Brazil	GSP	Male	0.2143	0	0.0333	0	1-3 times per week	Never	1-2 times per month	Never	1	0.2143	0.7857	0.2143	0.2143	0.7857	0.7857	0.0333	1	0.7123	0.7123	0.7123	0.7123	0.0666	0.0666	0.7123	0.0333	0.0666	0.0666	1	0.7123	0.2143	0.7123	1	0.7857	1	1	1	1	0	0	0	0	1	1	1	0	0
1555	Brazil	GSP	Female	0	0.0164	0.2143	0.0164	Never	Every month or less	1-3 times per week	Every month or less	0.7857	0.2143	0.4986	0.2143	0.7123	0.7123	0.7857	0.0666	0	0.7123	0.7857	0.7123	0.2143	0.0666	0.0333	0.7123	0.0666	0	0.0333	1	0	0.7123	0	1	0.2143	1	0	1	1	0	0	0	0	0	1	1	0	0
1401	Brazil	GSP	Female	0.0667		0.0333	0.0164	2-3 times per month		1-2 times per month	Every month or less	0.2143	0.7857	0.4986	0.7857	0.7857	0.7857	1	0.7123	0	0	0	0.7123	0.7857	0.0333	0.0333	1	0.7123	0.7123	0.2143	1	0.7857	0.7857	0.0333	1	0	0.7123	0	1	1	1	0	1	1	0	0	0	0	0
1624	Brazil	GSP	Male	0.2143	0	0.2143	0	1-3 times per week	Never	1-3 times per week	Never	0.2143	1	0.7857	0.2143	0.0666	1	1	1	0	1	1	0.7857	0	1	0.2143	0.2143	0.2143	0	0	1	0	1	0.2143	1	0	0.2143	0	1	0	0	1	1	1	0	1	1	0	1
1281	Brazil	GSP	Female									1	0.2143	1.8333	1	0.2143	1	1	0.0666	0.2143	0.2143	0.2143	0	0	0	0.0666	1	0.2143	0.2143	0.2143	1	0.2143	0.2143	0.2143	1	1	1	1	1	1	1	1	1	0	1	1	0	1	1
1789	Brazil	GSP	Female									0.2143	0.7123	0.8548	0.7123	0.2143	0.7857	1	0.0333	1	0.0666	0.7123	0.2143	0.2143	0.2143	0.0333	0.7123	0.0666	0.0666	0.2143	1	0.0333	1	0	1	0.2143	1	0	1	1	1	0	1	0	1	0	1	0	0
1113	Brazil	GSP	Male	0.5	0.0492	0.0164	0.0164	4-6 times per week	2-3 times per month	Every month or less	Every month or less	1	0	1	0.7123	0.2143	1	0.2143	0	0.7123	0	0.2143	0.7123	0.7123	0.2143	0.2143	0.7123	0.2143	0.2143	0.2143	1	0	0.0333	0.2143	1	0.7857	1	1	0	1	1	1	0	0	1	0	0	0	0
1060	Brazil	GSP	Female	0.0164		0.2143	0.2143	Every month or less		1-3 times per week	1-3 times per week	1	0.7857	0.8548	0.7123	0.7123	0.7857	0.2143	0.0333	0	0.0666	0.7857	0	0	0	0.0333	0.0666	0.7123	1	1	0.7857	0	0.2143	0.0666	1	0.2143	0.7857	1	1	1	1	0	0	0	0	0	1	1	1
1038	Brazil	GSP	Female	0.0164	0	0.0667	0.0164	Every month or less	Never	1-2 times per month	Every month or less	1	1	0.2849	0.2143	0.0666	1	1	0.0666	0	0.7123	0.7123	0.2143	0.2143	0.0666	0.2143	0.0666	0.0666	0.0333	0.0333	0.0333	0	0.0333	0.0333	1	0.0333	1	1	1	0	0	1	1	0	0	1	1	0	0
1632	Brazil	GSP	Female									0.0333	0.0666	1.8333	0.2143	0.2143	1	1	0.7857	1	0.2143	0.7123	0.7123	0.7123	0.2143	0.0333	1	0.2143	0	0.2143	1	0	0	0	1	0.2143	1	0	0	1	0	1	1	1	1	1	1	0	0
1053	Brazil	GSP	Female	0.0164	0.2001	0.0667	0.0667	Every month or less	1-3 times per week	1-2 times per month	1-2 times per month	0.2143	0.7857	0.2143	0.0666	0.7857	0.7123	0.0666	0.0333	0	0	0.7857	0	0	0	0	0.0333	0.2143	1	0.7123	1	0.0666	0.0333	0	1	0.7857	0.7857	0	1	1	0	0	0	0	0	0	1	1	1
1364	Brazil	GSP	Male									0.7857	0.7123	1.8333	0.7857	0.0666	0.7123	0.7857	0.7857	0.2143	0.2143	0.2143	0.7123	0.0666	0.0666	0.0333	0.0333	0.0333	1	0.7123	0.0666	0	0.2143	0.7857	1	0.7123	0.2143	0	1	0	1	0	0	1	1	1	0	0	1
1572	Brazil	GSP	Female	0	0	0.0667	0.0164	Never	Never	1-2 times per month	Every month or less
1573	Brazil	GSP	Male	0.5				4-6 times per week				0.2143	0.7123	1.8333	0.0333	0.0666	0.2143	0.0666	0.2143	0.7123	0.0666	0.0666	0.7123	0.2143	0.2143	0	0.7123	0.7123	0.7123	0.0333	0.7857	0	0	0	1	0.7123	1	0	1	0	0	0	0	1	1	0	0	0	0
1068	Brazil	GSP	Male	0.2143	0.6429	0.0164	0.2143	1-3 times per week	4-6 times per week	Every month or less	1-3 times per week	1	0.2143	0.7857	0.7123	0.2143	1	1	1	0.7857	0.0333	0.7857	0.7123	0.2143	0.0666	0.0333	0	0	0.7123	0	0.7857	0.7857	0.2143	0	1	0.7123	0.7857	1	1	1	1	1	1	1	1	0	1	0	0
1321	Brazil	GSP	Male									0.2143	0.0666	1.8333	1	0.2143	1	0.7857	0.7857	0	0.2143	0.2143	0.2143	0.0666	0.0666	0.2143	1	0	0	0.0333	1	0	0.2143	0	1	0.7857	1	0	0	1	1	1	0	1	0	1	0	0	1
1365	Brazil	GSP	Female									1	1	1.8333	0.0666	0.7857	0.2143	0.2143	0.0333	0.0666	0.0333	0.0666	0.7123	0.2143	0.2143	0.0666	0.7123	0.0666	0.2143	0.7123	1	0.0333	0	0.7123	1	1	0.7123	1	1	1	0	0	0	0	0	0	0	0	0
1372	Brazil	GSP	Female	0.0667	0.0492	0.0164	0.0164	2-3 times per month	2-3 times per month	Every month or less	Every month or less	0.7123	0.2143	1	0.7123	0.0666	0.2143	1	0.2143	0.7857	0.2143	0.2143	0.2143	0.7123	0.2143	0.0333	0.0666	0.7857	0.2143	0.0666	1	0.7857	0.0333	0	0.2143	0.0333	1	0	1	0	1	0	1	1	1	1	0	0	0
1415	Brazil	GSP	Female									0.7857	0.7123	1.8333	0.0666	0.7123	1	1	0.2143	1	0.0333	0.2143	0.7123	0.7123	0.0666	0.0666	0.7123	0.0666	0.7123	0.7123	0.7123	0	1	0.0333	0.2143	0.7857	1	0	1	1	0	1	1	1	1	0	0	0	0
1660	Brazil	GSP	Female	0	0.2143	0.2143	0	Never	1-3 times per week	1-3 times per week	Never	1	0.2143	1.8333	1	0.2143	1	1	0.7123	0	0.2143	0.7857	0.7857	0.2143	0	0.2143	1	0.2143	0.2143	0.2143	1	0	0.7857	0	1	0.7857	0.7857	1	1	1	1	1	1	1	0	1	1	0	0
1588	Brazil	GSP	Male	0.5	0.2143	0.0667		4-6 times per week	1-3 times per week	1-2 times per month
1562	Brazil	GSP	Female	0.2143	0	0.2143	0	1-3 times per week	Never	1-3 times per week	Never	0.2143	0.2143	0.2849	0.0666	0.0666	0.7857	1	0.7123	0	0.7123	0.7857	0	0.2143	0	0	0.2143	0.0666	0	0.7123	1	0	0	0	1	1	0.7123	0	1	0	0	0	1	1	0	1	1	1	0
1584	Brazil	GSP	Female	0.0333	0	0.5	0	2-3 times per month	Never	4-6 times per week	Never
1346	Brazil	GSP	Male	0.0164	0	0.0164	0	Every month or less	Never	Every month or less	Never	0.2143	0.7123	1	0.7857	0.7123	0.2143	1	0	0	0	0.2143	0.7123	0.2143	0.0666	0.0666	0.0666	0.0666	0	0.0666	1	0	0.2143	1	1	0.0666	1	0	1	1	1	0	1	0	0	0	0	0	0
1423	Brazil	GSP	Female	0.2143	0.0333	0	0	1-3 times per week	2-3 times per month	Never	Never	0.7123	1	1	0.7857	0.7123	0.7857	1	1	0	1	0.7857	0.7123	0	0.2143	0.2143	1	0.2143	0.2143	0.2143	0.7123	0	0.2143	0.2143	1	0	0.2143	0	1	1	1	0	1	1	0	1	1	0	1
1123	Brazil	GSP	Female	0.0164	0	0.0164	0.0164	Every month or less	Never	Every month or less	Every month or less	0.0333	0.0333	0.8548	0.7857	0.0666	1	1	0.0333	0.0333	0.0333	0.0666	0.0333	0.2143	0	0.0333	0.7123	0.0666	0.0333	0.0333	0.0666	0.0666	0.0666	0	1	0.0333	0.0333	0	0	0	1	1	1	0	0	0	0	1	0
1108	Brazil	GSP	Male									0.7123	0.7123	0.7857	0.7123	0.2143	0.7123	1	0.2143	0.2143	0	0.7123	0.7123	0.2143	0.2143	0.2143	0.2143	0.2143	0.0333	0.2143	1	0	0.7123	0.2143	0.7857	0.7123	0.7123	0	1	1	1	0	1	1	1	0	1	0	0
1805	Brazil	GSP	Female	0.2143	0.5164	0	0.2143	1-3 times per week	4-6 times per week	Never	1-3 times per week	1	0.7123	0.8548	0.2143	0.0666	0.7857	0.7123	0.0666	1	0.0666	1	0.7123	0.0666	0.2143	0.2143	0.7857	0.0666	0.0666	0.7123	1	0.0666	0.0666	0.2143	1	0.7123	1	1	1	0	0	0	0	0	1	0	1	0	1
1567	Brazil	GSP	Female	0	0.0333	0.5	0.0667	Never	2-3 times per month	4-6 times per week	1-2 times per month
1520	Brazil	GSP	Female	0.0333	0	0.0164	0.0164	2-3 times per month	Never	Every month or less	Every month or less	1	0.7123	1.8333	1	0.7123	0.7857	0.7123	0.2143	0.7123	0.2143	0.2143	0.7123	0.7123	0.0333	0.0333	0.2143	0.2143	0.7123	0.0333	0.2143	0.0333	0.0333	0.0333	1	0.7857	0	1	1	1	1	0	0	1	1	1	0	0	0
1807	Brazil	GSP	Female	0.0667	0.0164	0.0667	0.0164	2-3 times per month	Every month or less	1-2 times per month	Every month or less	0.7123	0.7857	1.8333	0.0666	0.2143	1	1	0.0333	0.0333	1	0.7123	0.0666	0.7123	0.2143	0.2143	0.2143	0.0333	0.0333	0.0333	1	0	0.0666	0	1	0.2143	1	0	1	1	0	1	1	0	0	1	1	1	0
1626	Brazil	GSP	Female	0.0667	0.0164	0.0164	0.0164	2-3 times per month	Every month or less	Every month or less	Every month or less
1633	Brazil	GSP	Female	0	0	0.0164	0.0164	Never	Never	Every month or less	Every month or less	0	1	0.7857	0.7123	0.7123	1	0.7123	0.2143	1	0.0333	0.7123	0.7123	0.7123	0	0.0333	0.7857	0.2143	0.2143	0.2143	1	0.0333	0.2143	0	1	1	0.7123	0	1	1	1	1	0	1	1	0	1	0	0
1566	Brazil	GSP	Female									0.7857	0.7123	1.8333	0.7123	0.7123	1	1	0.2143	0.7123	0.7123	0.7123	0.0333	0.0333	0.0333	0.2143	0.2143	0.2143	0.0666	0.0666	1	0.2143	0.2143	0.0333	1	0.7857	0	0	1	1	1	1	1	1	1	1	1	1	1
1293	Brazil	GSP	Female			0.2143				1-3 times per week		0.2143	0.2143	0.8548	0.2143	0.7123	1	1	1	0.0666	1	1	0.2143	0.7123	0.2143	0.7123	0.2143	0	0	0.0666	1	0	0.0666	0	1	0.2143	1	0	1	1	0	1	1	1	0	1	1	0	0
1638	Brazil	GSP	Female	0.0164	0.0328	0.0164	0.0164	Every month or less	2-3 times per month	Every month or less	Every month or less	1	0.2143	0.7857	0.2143	0.7123	0.7123	0.7123	0	1	0.0333	0.2143	0.2143	0.7123	0.2143	0.0333	0.7123	0.2143	0.2143	0.2143	1	0	0.7857	0.2143	1	1	0	1	1	1	0	0	0	0	1	0	0	0	0
1640	Brazil	GSP	Female									0.0333	0.0333	0.7857	0.7857	0.0666	1	1	0.2143	0	0	0.0333	0	0	0	0	0.0333	0.0333	0.0333	0.0333	0.2143	0	0.2143	0	1	0	1	0	0	0	1	1	1	1	0	0	0	1	1
1768	Brazil	GSP	Female
1290	Brazil	GSP	Male	0.2143	0.0492	0.2143	0.0164	1-3 times per week	2-3 times per month	1-3 times per week	Every month or less	1	1	1	0.7857	0.2143	0.2143	1	1	0.7123	0.7857	1	0.7857	0.7123	0.0666	0.0666	1	0.2143	0.2143	0.0666	1	0	0.0666	0.0666	1	1	0.2143	1	1	1	1	0	1	1	1	1	1	0	0
1430	Brazil	GSP	Female									0.7123	0.7857	1.8333	0	0.7123	1	1	0.2143	0.7123	0.7857	0.2143	0.7123	0.7123	0.7123	0.2143	0.7857	0.0666	0.2143	0.2143	0.7123	0.7857	0.7123	0.7857	1	0.7123	0.7857	0	1	1	0	1	1	1	1	1	0	0	0
1652	Brazil	GSP	Male									1	0.7123	1.8333	0.7857	0.7123	0.7857	1	0.2143	1	0.7123	0.7123	0.2143	0.7123	0.2143	0.2143	0.7123	0.2143	0.0666	0.2143	1	0	0.7857	0.0666	1	1	1	1	1	1	1	0	1	1	1	1	1	0	0
1655	Brazil	GSP	Female	0.2143	0	0.2143	0.0333	1-3 times per week	Never	1-3 times per week	1-2 times per month	1	1	0.4986	0.2143	0.2143	1	1	1	1	1	1	0.2143	0.2143	0.2143	0.2143	0.2143	0.0333	0.2143	0.2143	1	0	1	0.2143	1	0.2143	1	1	1	1	0	1	1	1	1	1	1	0	0
1328	Brazil	GSP	Female	0	0.0656	0.2143	0.0164	Never	2-3 times per month	1-3 times per week	Every month or less
1530	Brazil	GSP	Male	0.0164	0	0.0164	0	Every month or less	Never	Every month or less	Never	0.2143	0.0666	1.8333	1	0.2143	1	0.2143	0	0	0	0.0333	1	0.2143	0.0666	0.0333	0.0666	0	0	0.0333	1	0	0.0333	0	1	0.2143	0.7857	0	0	1	1	1	0	0	0	0	0	0	0
1667	Brazil	GSP	Female	0.2143	0.0328	0.2143	0	1-3 times per week	2-3 times per month	1-3 times per week	Never	1	1	1.8333	1	0.7123	1	1	0.0666	1	0.7123	1	0.7123	0.2143	0.0333	0.0666	0.7857	0.0666	0	0.7123	1	0	0.2143	0	1	1	1	1	1	1	1	1	1	0	1	1	1	0	0
1523	Brazil	GSP	Female
1636	Brazil	GSP	Female	0.0164	0.0328	0.0164	0.0164	Every month or less	2-3 times per month	Every month or less	Every month or less	0.0666	1	1.8333	1	0.0666	1	0.7857	0.0666	0.2143	0.2143	0.0666	0.7123	0.7123	0.0666	0.2143	0.2143	0.0333	0.0333	0.0666	0	0.0333	0.2143	0.0333	1	0.0666	1	0	1	0	1	1	0	0	1	1	0	0	0
1783	Brazil	GSP	Male	0.2143	0.3138	0.0164	0.0164	1-3 times per week	4-6 times per week	Every month or less	Every month or less	1	0	0.7857	1	0.2143	0.2143	0	0	0.2143	0	0.2143	0.2143	0.2143	0.2143	0.0333	0.2143	0.2143	0.2143	0.0666	0.2143	0	0	0.7857	1	1	1	1	0	1	1	0	0	0	1	0	0	0	0
1319	Brazil	GSP	Female	0	0	0.5	0.0667	Never	Never	4-6 times per week	1-2 times per month	0.0666	0.2143	0.2143	0.0333	0.2143	1	1	0.2143	0	0.0333	0.2143	0.2143	0.7123	0	0.7123	0.7857	0.2143	0	0.2143	1	0	0.7123	0	1	1	1	0	1	1	0	1	1	1	0	0	0	0	0
1188	Brazil	GSP	Female	0.7857	0.1333	0.7857	0	Everyday	1-3 times per week	Everyday	Never	0.7123	0.7123	0.8548	0.2143	0.0666	1	1	0.7857	0	0.0666	0.7123	0.2143	0.7123	0.0666	0.0666	1	0.0666	0.2143	0.7123	1	0	1	0	1	0.7123	1	0	1	0	0	1	1	1	0	0	1	0	0
1318	Brazil	GSP	Female	0.5	0.0667	0.5	0.0164	4-6 times per week	2-3 times per month	4-6 times per week	Every month or less	0.7857	0.7857	0.4986	0.2143	0.0333	0.7123	0.2143	0.2143	0	0.0666	0.7123	0.7857	0.0333	0.0333	0.0666	0.7857	0	0	0.0333	1	0	0	0	1	1	0.7857	0	1	0	0	0	0	1	0	0	1	0	1
1661	Brazil	GSP	Female
1808	Brazil	GSP	Female									0.0666	0	0	1	0.7857	0.7857	0.2143	0.2143	0.0666	0.0666	0.7123	0.7857	0.2143	0	0.0666	0.7123	0.0666	0.0666	0.2143	0.7857	0.7123	0.0666	0	0.7857	0.0666	0.7123	0	0	1	1	0	0	1	0	0	1	0	0
1109	Brazil	GSP	Male	0.2143	0.0656	0.0164	0.0164	1-3 times per week	2-3 times per month	Every month or less	Every month or less
1409	Brazil	GSP	Female	0.0667		0.0667		2-3 times per month		1-2 times per month		1	0.2143	1	0.2143	0.0666	0.7123	0.2143	0.0666	0.2143	0.2143	0.7123	0.7123	0.0333	0.2143	0.0333	0.7123	0.0666	0.2143	0.7123	1	0.0333	0.0666	0.0333	1	1	0.2143	1	1	0	0	0	0	0	1	1	1	0	1
1305	Brazil	GSP	Male	0.2143	0.0164	0.2143	0.0164	1-3 times per week	Every month or less	1-3 times per week	Every month or less	0.2143	0.7123	0.7123	0.2143	0.0666	0.2143	0.7857	0.7857	0.0666	0.0333	0.7123	0.2143	0.2143	0	0.2143	0.2143	0.2143	0	0.0666	0.7857	0.7123	0.7123	0.0333	0.7857	0.2143	0.2143	0	1	0	0	0	0	1	0	0	1	0	0
1081	Brazil	GSP	Female	0.2143	0	0.0333	0	1-3 times per week	Never	1-2 times per month	Never	0.2143	0.2143	1.8333	1	1	1	0.7857	0.2143	1	0.7123	0.2143	0.7123	0.7123	0.2143	0.2143	0.7123	0.0666	0.2143	0.2143	1	1	0.7123	1	1	0.2143	1	0	1	1	1	1	0	1	1	1	0	0	0
1392	Brazil	GSP	Female									1	1	1.8333	1	0.2143	1	1	0.0666	1	0.2143	1	1	1	0.2143	0.0666	0.0666	0.2143	0.7857	0.7857	0	0.0666	1	0	1	0.2143	0	1	1	1	1	1	1	0	1	1	1	0	0
1332	Brazil	GSP	Male	0.0667	0.0492	0.2143		2-3 times per month	2-3 times per month	1-3 times per week		0.7123	0.7123	0.7123	0.7857	0.2143	1	1	0.2143	0	0	0.2143	0.2143	0.2143	0.0333	0.0666	0.0666	0.0333	0.0666	0.0666	1	0	0.2143	0	0	1	1	0	1	1	1	1	1	1	0	0	0	0	0
1184	Brazil	GSP	Female
1073	Brazil	GSP	Female									0.7123	0.2143	1	0.7857	0.2143	0.0666	0.2143	0.2143	0.7123	0	0.2143	0.7123	0.7123	0.2143	0.2143	0.2143	0.0666	1	0.2143	1	0	0.7857	0	1	0.7123	0	0	1	1	1	0	0	1	1	0	0	0	0
1065	Brazil	GSP	Female	0.2143	0	0.2143	0.0333	1-3 times per week	Never	1-3 times per week	1-2 times per month	0.7123	0.0666	0.4986	0.2143	0.2143	1	1	0.0333	0	0.2143	0.2143	0.2143	0.2143	0.0666	0.0666	0.2143	0.2143	0.2143	0.0666	1	0.7123	0.0666	0.0666	1	0.7123	0.2143	0	0	1	0	1	1	0	0	1	0	0	0
1571	Brazil	GSP	Female	0.5		0.0667	0.0333	4-6 times per week		1-2 times per month	1-2 times per month	1	1	1.8333	0.7857	0.2143	1	1	0.2143	0	1	0.2143	0.2143	0.2143	0.0666	0.0333	0.7123	0.0666	0.0333	0.0333	1	0	0.2143	0	1	0.7857	1	1	1	1	1	1	1	1	0	1	0	0	0
1013	Brazil	GSP	Female									0.7123	0.2143	0.4986	0.0666	0.2143	0.7123	0.7123	0.0666	0.7857	0.0666	0.7857	0.2143	0.2143	0.0666	0.0666	0.2143	0.0666	0	0.0333	0.2143	0.0333	0.7123	0	1	0	1	0	1	1	0	0	0	0	1	0	1	0	0
1219	Brazil	GSP	Female	0.2143	0.0666	0.0333	0.0333	1-3 times per week	2-3 times per month	1-2 times per month	1-2 times per month	1	1	0.4986	0.7123	0.2143	0.7123	0.7123	0.7123	0.7857	0	0.7857	0.2143	0.2143	0.0666	0.0666	0.2143	0.2143	0.2143	0.2143	0.0666	0.7123	0	0.2143	1	0.0666	0.7857	1	1	1	1	0	0	1	1	0	1	0	0
1735	Brazil	GSP	Male	0	0.1334	0.2143	0.0667	Never	1-3 times per week	1-3 times per week	1-2 times per month
1115	Brazil	GSP	Male	0.0164	0.0492	0.0164	0.0164	Every month or less	2-3 times per month	Every month or less	Every month or less	0.0666	0.0666	0.8548	0.7857	0.2143	0.0666	0.2143	0	0	0.0666	0.0666	0.2143	0.7123	0.0666	0.2143	0.0333	0.2143	0.2143	0.0333	0	0	0.2143	0.0666	1	0.0666	0	0	0	1	1	0	0	0	0	0	0	0	0
1375	Brazil	GSP	Female	0.0164	0	0.0164	0.0164	Every month or less	Never	Every month or less	Every month or less	0.7857	0.7123	1	0.2143	0.2143	0.7123	0.7123	0.0666	0.0666	0.0333	0.0666	0.7123	0.7123	0.7123	0.0333	0.0666	0.0333	0.0666	0.2143	0.0666	0.0333	0.0333	0.0333	0.7123	0.7857	1	0	1	1	0	0	0	0	0	0	0	0	0
1806	Brazil	GSP	Female									1	0.7123	0.8548	0.0666	0.7123	0.7857	0.7857	0.2143	0.7857	0.2143	0.2143	0.7123	0.2143	0.0666	0.2143	0.7123	0.0666	0.0333	0.7123	1	0.7123	0.7857	0.0333	1	0.7123	0.7857	1	1	1	0	0	0	1	1	1	0	0	0
1680	Brazil	GSP	Female	0.0667	0.0164	0.0164	0	2-3 times per month	Every month or less	Every month or less	Never	0.7123	0.7123	1.8333	0.7857	0.7123	0.7123	1	0.2143	1	0.7123	0.7123	0.7123	0.7123	0.2143	0.0666	0.7123	0.2143	0.7123	0.2143	1	0	0.0333	0.7857	1	1	1	0	1	1	1	0	1	1	1	1	1	0	0
1540	Brazil	GSP	Female	0.5	0.0328	0.5	0.0164	4-6 times per week	2-3 times per month	4-6 times per week	Every month or less	0	0.2143	0.7857	0.7123	0.2143	0.7857	0.7857	0.2143	0	1	0.2143	0.7123	0.7123	0.2143	0.7857	0.7123	0.2143	0.2143	0.2143	1	0	0.0666	0	1	0.7123	0.7857	0	1	1	1	0	0	1	0	1	0	0	0
1389	Brazil	GSP	Female	0.0333	0.0164	0.0164	0	2-3 times per month	Every month or less	Every month or less	Never
1329	Brazil	GSP	Male	0.2143		0.0667		1-3 times per week		1-2 times per month		1	0.2143	0.2849	0.0666	0.2143	0.2143	0.7123	0.0333	0	0	0.7123	0.7857	0.7857	0.0333	0.0333	0.0666	0.0333	0	0	1	1	0.0333	0.2143	1	0.2143	0.2143	1	1	1	0	0	0	0	0	0	1	0	0
1431	Brazil	GSP	Female	0.0164	0.0831	0.0667	0.0164	Every month or less	1-3 times per week	1-2 times per month	Every month or less	0.2143	0.2143	0.4986	0.0666	0.7123	0.7857	0.7857	0	0.2143	0.0666	0.7123	0.2143	0.2143	0.0666	0.2143	0.7123	0.0333	0.7857	0.0666	0.7857	0.0666	0.7123	0.0333	1	1	0.7123	0	1	1	0	0	0	0	1	0	1	0	0
1222	Brazil	GSP	Female	0.0667		0.0667	0.0333	2-3 times per month		1-2 times per month	1-2 times per month	1	0.7123	1.8333	1	0.2143	1	0.2143	0.2143	0.2143	0	0.2143	0	0	0	0	0.2143	0.0666	0.7857	0.2143	1	0.2143	0.0333	0	1	1	1	1	1	1	1	1	0	1	1	0	0	1	1
1814	Brazil	GSP	Female									0.7123	0.2143	1.8333	1	0.2143	1	1	0.7123	0.7123	0	0.2143	0	1	0.2143	0.0666	1	0	0	0.2143	1	0	1	0	1	1	1	0	1	1	1	1	1	1	1	0	0	1	0
1515	Brazil	GSP	Female	0.0667	0.3143	0.0667	0.0667	2-3 times per month	4-6 times per week	1-2 times per month	1-2 times per month
1550	Brazil	GSP	Female	0.2143	0.0328	0.0164	0.0164	1-3 times per week	2-3 times per month	Every month or less	Every month or less	0.7123	0.0666	1	0.7123	0.2143	0.2143	0.7123	0	0	0	0.7123	0.7123	0.7123	0.2143	0.0666	0.7123	0.0666	0.0666	0.0333	1	0.0666	0.7123	0.2143	1	0.7123	0	0	0	1	1	0	0	0	0	0	1	0	0
1761	Brazil	GSP	Female	0	0.0328	0.0164	0.0333	Never	2-3 times per month	Every month or less	1-2 times per month	0.7123	0.2143	1	0.7857	0.7123	1	1	0.0333	1	0.7857	0.7123	0.7123	0.7123	0.2143	0.0666	0.2143	0.2143	0.7857	0.0333	0.0333	0	0.0333	0.7123	1	1	1	0	1	1	1	1	1	0	1	1	1	0	0
1422	Brazil	GSP	Female									0.0333	0.7123	1.8333	1	0.2143	1	1	1	0.2143	0	0	0	0	0	0	1	0.0333	0	0.0333	0.7123	0.2143	0.2143	0	1	0.2143	0.2143	0	1	1	1	1	1	1	1	0	0	1	1
1551	Brazil	GSP	Male	0.7857	0.7974	0.5	0.2143	Everyday	Everyday	4-6 times per week	1-3 times per week	0.2143	0.7123	0.7857	0.7123	0.2143	0.7857	0.7857	0.7123	0.7123	0	0.7123	0.7123	0.7123	0.0333	0.0666	0.7857	0.0666	0.0333	0.0333	0.7857	0.0333	0.2143	0.0333	1	0.7857	1	0	1	1	1	0	0	1	1	0	1	0	0
1382	Brazil	GSP	Female									0.7123	0.7123	1.8333	0.2143	0.2143	0.7123	0.7857	0.2143	0.2143	0.0333	0.0333	0.7857	0.2143	0.2143	0.2143	0.2143	0.0666	0.0333	0.0333	0.0333	0	0.0666	0.0666	1	0.7123	1	0	1	1	0	0	0	1	1	0	0	0	0
1370	Brazil	GSP	Female	0.0164	0.0328	0.0667	0.0164	Every month or less	2-3 times per month	1-2 times per month	Every month or less	1	1	0.2849	0.0666	0.2143	1	0.7857	0.0666	0	0.2143	0.2143	0	0.0666	0	0.2143	0.2143	0.2143	0.2143	0.0666	1	0	0.7123	0	0.7123	1	0.2143	1	1	1	0	1	0	0	0	1	0	1	1
1773	Brazil	GSP	Female									0.2143	0.2143	1.8333	0.7857	0.2143	1	1	0.7123	0.7123	0.2143	0.2143	0	0.7857	0.0333	0.0333	0.7123	0	0	0.0333	1	0	0.7857	0	1	0	0.7857	0	1	1	1	1	1	1	1	1	0	1	0
1015	Brazil	GSP	Female	0	0.0333	0.0667	0.0333	Never	2-3 times per month	1-2 times per month	1-2 times per month	1	1	0.8548	0.0333	0.2143	0.7857	0.7123	0.0333	1	0	0.7123	0.7123	0.2143	0.2143	0.0333	0.0666	0.0666	0.2143	0.2143	0	0.2143	0.0333	0.2143	1	0	0	1	1	1	0	0	0	0	1	0	1	0	0
1552	Brazil	GSP	Female									0.0333	0.2143	0.7123	0.7123	0.7123	0.7123	1	0.7123	0	0.2143	0.2143	0.7123	0.7123	0.0333	0.7857	0.7123	0.0333	0.0333	0.7123	1	0.2143	0.7123	0.0333	1	0.0333	0.0333	0	1	1	1	0	1	1	0	1	0	0	0
1553	Brazil	GSP	Female									0.7123	0.2143	1.8333	0.2143	0.0666	0.7123	0.2143	0	0.0666	0.0333	0.7123	0.2143	0.2143	0.0333	0.0333	0.2143	0.7123	0.7123	0.7123	1	0	0.2143	0.2143	0.7123	0.7123	0.7123	0	1	0	0	0	0	0	0	0	1	0	0
1794	Brazil	GSP	Female	0.5	0.0333	0.5	0.0333	4-6 times per week	2-3 times per month	4-6 times per week	1-2 times per month	0.7123	0.2143	0.2849	0.2143	0.2143	0.7123	0.7123	0.0666	0.0666	0.2143	0.2143	0.7123	0.2143	0.0333	0.2143	0.7123	0.2143	0.0666	0.2143	1	0	0.7123	0	1	0.2143	1	0	1	1	0	0	0	0	0	1	0	0	0
1795	Brazil	GSP	Male	0.2143		0.5	0.2143	1-3 times per week		4-6 times per week	1-3 times per week	0.7123	0.7123	0.2849	0.2143	0.0333	0.7123	0.2143	0.0666	0.0666	0.0333	0.7123	0.7123	0.0333	0.2143	0.2143	0.2143	0.0666	0.0333	0.0666	1	0	0.0333	0.0333	1	0.7857	1	0	1	0	0	0	0	0	0	0	1	0	1
1104	Brazil	GSP	Female									1	0.2143	1	0.7857	0.7123	1	1	0.7123	0.7123	0	0.0666	0.0333	1	0.0666	0.0333	1	0.0333	0	0.0666	1	0	1	0	1	1	1	1	1	1	1	1	1	1	1	0	0	1	0
1116	Brazil	GSP	Female									0.2143	0.2143	0	0.0666	0.2143	1	1	1	0.0666	0.2143	0.7123	0.7123	0.2143	0.0333	0.0666	0.7123	0.2143	0	0.0666	1	0	0.7123	0.0666	1	0.7123	1	0	1	1	0	1	1	1	0	1	1	0	0
1804	Brazil	GSP	Female	0.0667	0.0164	0.0667	0.0164	2-3 times per month	Every month or less	1-2 times per month	Every month or less	1	1	1.8333	0.2143	0.2143	1	1	1	0.2143	0	1	0.7123	0.2143	0.2143	0.2143	0.2143	0.0666	0	1	1	0.0666	0.0666	1	1	1	1	1	1	1	0	1	1	1	1	0	1	0	0
1800	Brazil	GSP	Male	0.2143		0.0333	0.0667	1-3 times per week		1-2 times per month	1-2 times per month	1	1	1.8333	1	0.7123	1	1	0.2143	0.2143	0	0.0333	0.0333	0.7123	0.2143	0	1	0.0333	0.0333	0.2143	1	0.7857	1	0	1	1	1	1	1	1	1	1	1	1	1	0	0	1	0
1057	Brazil	GSP	Female	0	0.2143	0.0667	0.0667	Never	1-3 times per week	1-2 times per month	1-2 times per month	1	0.0333	0.2849	0.0666	0.0333	0.2143	0.2143	0.0666	0.7123	0.0666	0.0666	0	0	0	0	0.2143	0.2143	0.0666	0.2143	1	0.2143	0.0666	0.0666	1	1	0.2143	1	0	0	0	0	0	0	1	0	0	1	1
1284	Brazil	GSP	Female	0	0.0328	0.7857	0	Never	2-3 times per month	Everyday	Never
1798	Brazil	GSP	Female	0.0164	0	0.0333	0.0164	Every month or less	Never	1-2 times per month	Every month or less	0.0333	0.0333	0.2849	0.0333	0.0666	0.2143	0.2143	0.2143	1	0.7123	0.7857	0.2143	0.2143	0.0333	0.0333	0.0666	0.0666	0.0333	0.0666	1	0.2143	0.0333	0.0666	1	0.2143	0.0666	0	0	0	0	0	0	1	1	1	1	0	0
1645	Brazil	GSP	Male									1	1	1	0.2143	0	1	1	1	0	0	0	0	0	0	0	1	0	0	0.2143	0	1	0	0	1	0	1	1	1	0	0	1	1	1	0	0	0	1	1
1082	Brazil	GSP	Female	0	0.0328	0.2143	0	Never	2-3 times per month	1-3 times per week	Never	0.7123	0.2143	0.2143	0	0.0333	0.7123	1	0.7123	1	0.0333	1	0.7123	0.0666	0.0333	0.2143	0	0.0666	0.7123	0.2143	1	0	0.7123	1	0.7123	0.7857	0.7123	0	1	0	0	0	1	1	1	0	1	0	1
1539	Brazil	GSP	Female	0.2143	0.0995	0.2143	0.0333	1-3 times per week	1-3 times per week	1-3 times per week	1-2 times per month	1	0.2143	0.7857	0.0666	0.2143	0.2143	0.2143	0.0666	1	0.7123	0.7123	0.2143	0.2143	0.0666	0.0333	0.0666	0.2143	0.2143	0.2143	1	0.2143	0.2143	0.7123	1	0.7857	0.7123	1	1	1	0	0	0	0	1	1	1	0	0
1787	Brazil	GSP	Female									1	0.7123	1	0.7123	0.7123	1	1	0.2143	1	0	0.7123	0.7123	0.7123	0.7123	0.0666	0.2143	0.0666	0.2143	0.7123	1	0	0.7123	0.7857	1	1	0.0666	1	1	1	1	1	1	1	1	0	1	0	0
1195	Brazil	GSP	Female									0.0666	0.0666	0.8548	0.7123	0.0666	1	1	0.7857	0.2143	0.7123	0.0666	0.2143	0.7123	0	0.7123	0.2143	0	0.0333	0.0666	1	0	0.7857	0	1	0	1	0	0	0	1	1	1	1	1	1	0	0	0
1393	Brazil	GSP	Male									1	1	1.8333	1	0.2143	0.7857	0.7857	0.0333	1	0.0333	1	0.2143	0.2143	0.0666	0.0333	0.7857	0.2143	0	0.2143	0	0.0333	1	0	0.7857	0.0666	0	1	1	1	1	0	0	0	1	0	1	0	0
1180	Brazil	GSP	Female	0	0.0831	0.2143	0.0667	Never	1-3 times per week	1-3 times per week	1-2 times per month	1	0.7857	1.8333	1	0.7123	1	0.2143	0.0666	0	0.2143	1	1	1	0.7123	0.2143	0.7857	0.2143	0.0666	0.7123	1	0	0.2143	0.0666	1	1	0.7123	1	1	1	1	1	0	0	0	1	1	0	0
1797	Brazil	GSP	Female
1234	Brazil	GSP	Female	0.0164	0.0492	0.0164	0.0164	Every month or less	2-3 times per month	Every month or less	Every month or less	1	0.0666	1.8333	1	0.7123	1	1	0.0333	0.0333	0.0333	0.0333	0	0	0	0	0.0666	0.0333	0	0.0666	1	0	0.0666	0	1	1	0	1	0	1	1	1	1	0	0	0	0	1	1
1289	Brazil	GSP	Male									0.7123	0.2143	1	0.7857	0.7123	0.7123	1	0.2143	1	0.7123	0.7123	0.7857	0.7123	0.0666	0.0666	0.0666	0.0666	0.0333	0.0666	0.2143	0.2143	0.7123	0.0333	0.7857	0.7123	0.7123	0	1	1	1	0	1	1	1	1	1	0	0
1002	Brazil	GSP	Female									0	0.2143	0.7857	0.2143	0.7123	0.7857	1	0.0666	0	0	0.7123	0.7123	0.7123	0	0	0.7123	0.0333	0.0333	0.0666	1	0	0.7857	0	1	1	0	0	1	1	0	0	1	0	0	0	1	0	0
1011	Brazil	GSP	Female	0.0333	0	0.0164	0.0333	2-3 times per month	Never	Every month or less	1-2 times per month	0.2143	0	0.7123	0.0333	0.2143	0.7123	1	0.7123	0	0	0.7123	0.0333	0.2143	0	0.0333	0.2143	0.2143	0.2143	0.2143	0.7857	0	0	1	1	0.7857	0.7123	0	0	1	0	0	1	1	0	0	1	1	0
1371	Brazil	GSP	Male									0.7123	0.7123	1.8333	1	0.7123	1	0.7857	0.0333	0.7857	0.0666	0.7123	0.2143	0.2143	0.0666	0.0666	0.2143	0.7123	0.2143	0	1	0.7123	0.0333	0.7123	1	0.2143	0.7123	0	1	1	1	1	0	0	1	0	1	0	0
1818	Brazil	GSP	Male	0.2143	0.0164	0.0164	0.0164	1-3 times per week	Every month or less	Every month or less	Every month or less	0.0333	0.2143	0.7857	0.0666	0.2143	0.0666	0.2143	0.0333	0.0666	0.2143	0.2143	0.2143	0.2143	0.2143	0	0.2143	0.2143	0.2143	0.2143	1	0.0333	0.2143	0.0666	1	0.7857	0.7123	0	1	1	0	0	0	0	0	1	0	0	0
1594	Brazil	GSP	Female	0.0333		0.5	0.0164	2-3 times per month		4-6 times per week	Every month or less	0.7857	0.2143	0.7857	0.7123	0.2143	1	1	0.2143	0	1	0.2143	0.7123	0.0666	0.7123	0.2143	0.0333	0.2143	0	0.0333	0.0666	0	0.7123	0.0666	1	0.7123	0	0	1	1	1	1	1	1	0	1	0	0	1
1300	Brazil	GSP	Male	0.5	2	0.2143	1	4-6 times per week	7	1-3 times per week	Everyday	1	0	1	0.7123	0.7123	0.7123	0.7123	0.2143	0.2143	0.0666	0.7123	0.7123	0.7123	1	0.7123	0.2143	0	0.7857	0	1	0.7857	0.2143	0	1	0.7857	1	1	0	1	1	0	0	1	1	0	1	0	0
1360	Brazil	GSP	Male	0.2143	0.5497	0.0667	0.0164	1-3 times per week	4-6 times per week	1-2 times per month	Every month or less	1	0.7123	1.8333	0.7123	0.7123	0.7123	0.2143	0.0666	0.0666	0	1	0.7857	0.7857	0.7123	0.0666	0.2143	0.2143	0.0333	0.0666	1	0.7857	0.0666	0.0666	1	1	0.7857	1	1	1	1	0	0	0	0	0	1	0	0
1351	Brazil	GSP	Female	0	0	0.0667	0.2143	Never	Never	1-2 times per month	1-3 times per week	1	0.7123	1	0.7123	0.7123	0.7857	0.2143	0.0666	1	0	0.7857	0.2143	0.7123	0.0333	0.2143	0.0666	0.0666	0.0666	0.0666	1	0.2143	0.2143	0.2143	0.7857	1	0.7857	1	1	1	1	0	0	0	1	0	1	0	0
1753	Brazil	GSP	Female	0.0667	0.2001	0.0667	0.0667	2-3 times per month	1-3 times per week	1-2 times per month	1-2 times per month
1377	Brazil	GSP	Male	0.0667	0.0328	0.0667	0.0164	2-3 times per month	2-3 times per month	1-2 times per month	Every month or less	1	0.2143	1.8333	1	0.7123	0.7857	0.7857	0	1	0.2143	0.2143	0.7857	0.7857	0.2143	0.0333	0.2143	0.0666	0.2143	0.2143	0.2143	0	0.2143	0	0.7123	1	0.7857	1	1	1	1	0	0	0	1	1	0	0	0
1538	Brazil	GSP	Female									1	0.7123	1	0.7857	0.7123	1	0.7857	0	0	0.2143	1	0.7123	0.2143	0.2143	0.2143	0.2143	0.2143	0.2143	0.2143	1	0.7857	0.2143	0	1	0.7857	1	1	1	1	1	1	0	0	0	1	1	0	0
1020	Brazil	GSP	Male	0.2143	0.6429	0	0.2143	1-3 times per week	4-6 times per week	Never	1-3 times per week	0.0666	0.0333	1	0.0666	0.2143	0.0333	0	0	0.0666	0	0.2143	0.7123	0.7857	0.2143	0.2143	0.2143	0.7123	0.7123	0.0333	1	0.7857	0.7123	0.2143	1	0.0666	0	0	0	1	0	0	0	0	0	0	0	0	0
1616	Brazil	GSP	Male	0	0	0.0164	0	Never	Never	Every month or less	Never	1	1	1.8333	1	0.2143	0.2143	0.0666	0.2143	1	0.0333	0.7123	1	0.7857	0.0666	0.0333	0.2143	0.2143	0.7857	0.2143	1	0	0.0333	0	1	1	0	1	1	1	1	0	0	1	1	0	1	0	0
1775	Brazil	GSP	Female	0.2143	0.0667	0.2143	0.0333	1-3 times per week	2-3 times per month	1-3 times per week	1-2 times per month	1	0.7123	0.7857	0.7123	0.2143	0.2143	0.7123	0.2143	1	0.2143	0.2143	0.2143	0.2143	0.0666	0.2143	1	0.2143	0.0666	0.0666	1	0.2143	0.0666	0	1	1	1	1	1	1	1	0	0	1	1	1	0	0	0
1384	Brazil	GSP	Female									0.7123	0.7123	1.8333	0.7857	0.2143	1	0.7857	0.0666	0	0.2143	0.2143	0.0666	0.0666	0.0666	0.0666	0.7123	0.0333	0.0333	0.2143	1	0	0.0666	0	1	0.7123	1	0	1	1	1	1	0	0	0	1	0	1	1
1784	Brazil	GSP	Male	0.2143	0	0.0667	0	1-3 times per week	Never	1-2 times per month	Never	1	0.0666	1.8333	0.0666	0.2143	0.2143	0.0666	0.0333	0.0333	0.0666	0.7123	0.2143	0.0666	0.0666	0.0666	0.7123	0.2143	0.0666	0.2143	0.7123	0.2143	0.0333	1	1	1	1	1	0	1	0	0	0	0	0	0	1	0	1
1003	Brazil	GSP	Male	0.2143	0.1498	0.2143	0.0164	1-3 times per week	1-3 times per week	1-3 times per week	Every month or less	0.7857	0.7123	0.4986	0.2143	0.2143	0.7857	0.7123	0.0666	0.2143	0.7857	0.7123	0.0666	0.0333	0.7123	0.0333	0.2143	0.0666	0.2143	0.2143	1	0	0.2143	0.0333	1	0.0666	0.7123	0	1	1	0	0	0	0	1	1	1	1	1
1603	Brazil	GSP	Female	0.0333	0.0328	0.0333	0.0164	2-3 times per month	2-3 times per month	1-2 times per month	Every month or less	0.0333	0.0666	0	0.0333	0	1	0.0666	1	0.0333	0.2143	0.7123	0.2143	0.2143	0.2143	0.0666	1	0.0333	0.0333	0.0666	1	0	0.2143	0.7857	1	0.7123	0.7857	0	0	0	0	1	0	1	0	1	1	0	0
1701	Brazil	GSP	Female									0.2143	1	1.8333	0.2143	0.2143	0.7123	0.7123	0.0333	0.7123	0	0.7123	0.7123	0.7123	0.7123	0.0333	0.7123	0.7123	0.7123	1	1	0.2143	0.2143	1	0.7123	0.7123	1	0	1	1	0	0	0	0	1	0	1	0	0
1220	Brazil	GSP	Female									0.7123	0.2143	1	0.0666	0.0333	0.7123	1	0.2143	1	0.2143	0.7123	0.7123	0.7123	0.0333	0.0333	0.2143	0.0333	0.0333	0.2143	1	0.0333	0	0	1	0.0666	0	0	1	0	0	0	1	1	1	1	1	0	0
1395	Brazil	GSP	Male									0.7123	0.7123	1.8333	0.2143	0.2143	1	1	0.2143	0.2143	0.2143	0.2143	0.7123	0.7123	0.7123	0	0.7123	0.0666	0.0666	0.2143	1	0	0.2143	0	1	1	1	0	1	1	0	1	1	1	1	1	0	0	0
1218	Brazil	GSP	Female									0.7857	0.7123	0.4986	0.7857	0.2143	1	1	0.0666	1	0.7123	0.2143	0.7123	0.7123	0.2143	0.2143	0.7123	0.0666	0	0.0333	1	0.0333	0.0333	0	1	0.7123	0.2143	0	1	1	1	1	1	0	1	1	0	0	0
1791	Brazil	GSP	Male	0.2143	0.2668	0.0667	0.2143	1-3 times per week	1-3 times per week	1-2 times per month	1-3 times per week	0.7123	0.7123	0.7857	0.2143	0.7123	0.7857	0.7857	0.7123	0.0666	0	0.7857	0.7123	0.7123	0.2143	0.7123	0.7123	0.2143	0.2143	0.2143	1	0.0666	0.7123	0.2143	1	0.2143	0.7123	0	1	1	0	0	0	1	0	0	1	0	0
1631	Brazil	GSP	Male	0.0667	0.0328	0.0333	0	2-3 times per month	2-3 times per month	1-2 times per month	Never	1	0.0333	1.8333	1	0.2143	0.7123	0.2143	0	1	0.2143	0.2143	0.2143	0.2143	0.2143	0.2143	0.2143	0.2143	0.0666	0.7123	1	0.0666	1	0.0666	1	1	0.2143	1	0	1	1	0	0	0	1	1	0	0	0
1088	Brazil	GSP	Female									0	0.7857	0	0.2143	0.0666	0.0333	1	0.7857	0	1	1	0.2143	0.7123	0.0333	0.0666	0.7857	0.2143	0	0.0666	1	0	0.2143	0.7857	1	1	1	0	1	0	0	0	1	1	0	1	1	0	0
1024	Brazil	GSP	Male	0.2143	0.0497	0.0164	0.0667	1-3 times per week	2-3 times per month	Every month or less	1-2 times per month	0.2143	1	0.7857	0.7123	0.7123	0.7857	0.7857	0.7857	0	1	1	0.2143	0.2143	0.0666	0.2143	0.2143	0.0333	0.0666	0.2143	1	0	0	0	1	0	1	0	1	1	1	0	0	1	0	1	1	0	0
1369	Brazil	GSP	Female	0.0164		0.0164	0.0164	Every month or less		Every month or less	Every month or less	0.2143	0.7857	1.8333	0.2143	0.2143	0.2143	0.7123	0.2143	1	0.7123	1	0.7857	0.7857	0.0666	0.7123	0.7857	0.2143	0.2143	0.0333	1	0	0	0.0666	1	0.7123	0.7123	0	1	1	0	0	0	1	1	1	1	0	0
1295	Brazil	GSP	Female	0.0164		0.2143	0.0667	Every month or less		1-3 times per week	1-2 times per month
1114	Brazil	GSP	Female	0.0164		0.0164	0.0164	Every month or less		Every month or less	Every month or less	0.7123	0	1.8333	1	0.2143	0.7123	0.7123	0	0.7123	0	0.0666	0.0666	0.0666	0.0333	0.0333	0.0666	0.0666	0.2143	0.7857	0.7857	0.0666	0	0.0666	1	0.7857	0.7123	0	0	1	1	0	0	0	1	0	0	1	1
1221	Brazil	GSP	Female									0	0.2143	0.7123	0.7123	0	0.7857	1	1	1	0.7857	1	0.7123	0.7123	0	0.2143	1	0	0	0	1	0	0.7123	0	1	0	0.7123	0	1	0	1	0	1	1	1	1	1	0	0
1162	Brazil	GSP	Female									1	1	1	0.7857	1	1	1	0.2143	0	0	1	0	0.7123	0	0.7123	0.2143	0	0	0.2143	1	0	0.0666	0	1	1	1	1	1	1	1	1	1	1	0	0	1	1	0
1007	Brazil	GSP	Female									0.2143	0.2143	1	0.7857	0.2143	0.7857	0.7123	0.2143	0.7123	0.2143	0.0666	0.7123	0.2143	0.0666	0.0666	0.7123	0.0333	0.0333	0.0666	0.7857	0.0333	0.2143	0.0666	1	0.7123	0.7123	0	1	1	1	0	0	1	1	1	0	0	0
1767	Brazil	GSP	Male	1	0	0	0	Everyday	Never	Never	Never	0.7123	0.2143	0.4986	0.2143	0.2143	0.7123	0.0333	0.0333	0	0	0.2143	0.2143	0.2143	0.2143	0.0666	0.2143	0.2143	0.2143	0	1	0	0	0.0333	1	0.0666	0.7123	0	1	1	0	0	0	0	0	0	0	0	0
1522	Brazil	GSP	Female
1565	Brazil	GSP	Female									0.7857	0	1.8333	0.7857	0.2143	1	1	0	1	0.0666	0.0666	0.7123	0.2143	0	0.0333	0.7123	0.2143	0.0666	0.0333	0.7123	0	1	0.0333	1	0.2143	1	0	0	1	1	1	1	0	1	0	0	0	0
1358	Brazil	GSP	Female	0.2143			0.0667	1-3 times per week			1-2 times per month	1	1	0.7123	0.7123	0.0666	1	1	0.0666	0.2143	0.2143	0.2143	0.2143	0.7123	0.0666	0.2143	1	0.2143	0.0666	0.2143	1	0	0.2143	0	1	0.7123	1	1	1	0	1	1	1	0	1	1	0	0	0
1320	Brazil	GSP	Female			0.5	0.2143			4-6 times per week	1-3 times per week
1347	Brazil	GSP	Female	0.0164	0.0328	0.0667	0.0164	Every month or less	2-3 times per month	1-2 times per month	Every month or less	1	0.7123	0.8548	0.7857	0.2143	0.7123	1	0.0333	0.0666	0.0666	0.7123	0.7857	0.2143	0.0333	0	0.0666	0.7857	0.7123	0.0666	0.7857	0.0333	0.0333	1	1	0.7857	0	1	1	1	1	0	1	0	0	0	1	0	0
1017	Brazil	GSP	Male	0	0.5	0	0	Never	4-6 times per week	Never	Never
1201	Brazil	GSP	Female									0.0333	1	1	0.7857	0.2143	1	1	0.0666	1	0.2143	1	0.7123	0.7123	0.0333	0.2143	0.7123	0.0333	0.0666	0.0333	1	0	0.2143	0	1	0.7857	0.7123	0	1	1	1	1	1	0	1	1	1	0	0
1228	Brazil	GSP	Female	0.0164	0.0328	0.0333	0.0164	Every month or less	2-3 times per month	1-2 times per month	Every month or less	0.2143	0.2143	1.8333	0.7123	0.2143	0.7857	0.7857	0.7123	0.0333	0.0666	0.2143	0.7123	0.2143	0.2143	0.0666	0.7123	0.2143	0.7123	0.7123	1	0.0666	0.0666	1	1	1	1	0	1	1	1	0	0	1	0	0	0	0	0
1432	Brazil	GSP	Female									1	0.7123	0.7857	0.7123	0.2143	0.2143	0.7123	0.2143	0.7123	0	1	0.7857	0.7123	0.2143	0	0.2143	0.2143	0.2143	0.2143	1	0	0.7123	0.7857	1	0.2143	0.7123	1	1	1	1	0	0	1	1	0	1	0	0
1381	Brazil	GSP	Female	0	0.0164	0.0164	0	Never	Every month or less	Every month or less	Never	1	0.2143	1.8333	0.7857	0.0666	0.7123	0.7123	0.7857	0.7857	0.0333	0.7123	0.2143	0.2143	0.7123	0.0666	0.7123	0.2143	0.0333	0.0666	0.7123	0	0.7123	0.0333	0.2143	0.7123	0	1	1	0	1	0	0	1	1	0	1	0	0
1529	Brazil	GSP	Female									0	0.0666	1.8333	0.0333	0.0333	0.7123	0.7857	0.0333	1	0.0666	0.0666	0.2143	0.2143	0	0.0666	1	0	0	0	1	0	0.7123	0	1	1	1	0	0	0	0	0	0	0	1	0	0	0	0
1012	Brazil	GSP	Female	0.2143	0.4286	0.2143	0.2143	1-3 times per week	4-6 times per week	1-3 times per week	1-3 times per week	0.7123	0.0666	0.0333	0.0666	0.7123	1	1	0.7123	1	0.2143	1	0.2143	0.7123	0.0333	0.2143	0.7123	0.2143	0.0666	0.2143	1	0	0.0666	0.2143	1	0	1	0	0	1	0	1	1	1	1	1	1	0	0
1160	Brazil	GSP	Female	0.0667	0.1334	0.0667	0.0667	2-3 times per month	1-3 times per week	1-2 times per month	1-2 times per month	1	0.2143	0.4986	0.7123	0.7123	0.7857	0.7857	0.7857	0	0	1	0	0.7123	0.0333	0.7123	0.7123	0.2143	0	0.2143	1	0	0.2143	0	1	0.7123	1	1	1	1	1	0	0	1	0	0	1	1	0
1417	Brazil	GSP	Male	0.2143	0.2635	0.2143	0.2143	1-3 times per week	1-3 times per week	1-3 times per week	1-3 times per week	0.2143	1	0.7857	0.7123	0.0666	0.7123	0.7123	0.7123	0.7857	0.2143	0.7123	0.7123	0.2143	0.0666	0.0333	0.7123	0.0666	0.2143	0.0666	0.7123	0.7123	0.7123	0.0333	0.7857	0.7123	0.7857	0	1	0	1	0	0	1	1	1	1	0	0
1654	Brazil	GSP	Female	0.2143	0.0831	0.2143	0.0164	1-3 times per week	1-3 times per week	1-3 times per week	Every month or less
1526	Brazil	GSP	Female									1	0.2143	1.8333	1	0.0666	1	1	0.0666	0	0	0.0666	0.0666	0.0666	0	0.0333	0.2143	0.0666	0.0333	0.0333	1	0	0.0666	0.0666	1	1	1	1	1	0	1	1	1	0	0	0	0	1	1
1770	Brazil	GSP	Female	0.2143	0	0.2143	0.0333	1-3 times per week	Never	1-3 times per week	1-2 times per month	0.0333	0.2143	1	0.7857	0.2143	1	1	0.2143	0.7123	0	1	0.2143	0.2143	0	0.2143	0.2143	0.0333	1	0.7123	1	0.0333	1	0.0333	0.2143	0.0333	0.7123	0	1	1	1	1	1	1	1	0	1	0	0
1622	Brazil	GSP	Male									1	0.2143	1	0.7857	0.2143	0.2143	0.2143	0	0.7123	0.2143	0.2143	0.2143	0.2143	0.2143	0.2143	0.2143	0.0666	0.0666	0.0333	1	0.0333	0.2143	0.2143	0.7857	0.7857	1	1	1	1	1	0	0	0	1	1	0	0	0
1087	Brazil	GSP	Male	0.5	0	0.5	0	4-6 times per week	Never	4-6 times per week	Never	1	1	0	0.0666	0	0.7857	0.2143	0.2143	0.2143	0	0.7123	0.7123	0.7123	0.0666	0.2143	0.7857	0.0333	0	0.0333	1	0	0	0	1	0.2143	0.0666	1	1	0	0	0	0	1	1	0	1	0	0
1099	Brazil	GSP	Male	0.0667	0.2471	0.0164	0	2-3 times per month	1-3 times per week	Every month or less	Never	1	0.0333	1	0	0.2143	1	1	0.2143	1	1	1	0.7123	0.7123	1	0.0666	0.2143	0.2143	0.0333	0.0333	1	0	0.0333	0.0666	1	0.0333	1	1	0	1	0	1	1	1	1	1	1	0	0
1629	Brazil	GSP	Female	0.0667	0.281	0.7857	0.2143	2-3 times per month	1-3 times per week	Everyday	1-3 times per week	1	0.7123	1	0.7123	0.7123	0.7857	0.7123	0.2143	0.0666	0.7123	0.7123	0.7123	0.7123	0.7123	0.0666	0.7123	0.2143	0.2143	0.2143	1	0.7123	0.0666	0.0666	0.2143	0.7857	0.7123	1	1	1	1	0	0	1	0	1	1	0	0
1315	Brazil	GSP	Male	0.2143	0.4953	0.0667	0.0164	1-3 times per week	4-6 times per week	1-2 times per month	Every month or less	1	0.0666	0.4986	0.2143	0.2143	0.2143	0.7123	0.2143	0.0666	0.7123	1	0.2143	0.2143	0.7123	0.0666	0.7857	0.2143	0.0666	0.2143	0.7123	0	1	0.2143	1	1	0.7123	1	0	1	0	0	0	1	0	1	1	0	0
1630	Brazil	GSP	Female	0.0164		0.0333		Every month or less		1-2 times per month		0.2143	0.0333	0.4986	0.2143	0.0333	0.7123	0.2143	0.7857	1	1	0.2143	0.2143	0.7123	0.0333	0.2143	1	0.2143	0.0333	0.0333	1	0	0.2143	0.0333	1	0.0333	1	0	0	0	0	0	0	1	1	1	0	0	0
1074	Brazil	GSP	Female	0.0164		0.0333	0.0164	Every month or less		1-2 times per month	Every month or less
1106	Brazil	GSP	Male	0.2143	0.2471	0	0.0333	1-3 times per week	1-3 times per week	Never	1-2 times per month	0.2143	0.2143	1	0.7857	0.7123	0.7123	0.2143	0	0.7857	0.2143	0.2143	0.7123	0.0666	0.7123	0	0.7123	0.2143	0.7123	0.2143	1	0.7123	0.2143	0.7857	0.7123	0.7123	0.7123	0	1	1	1	0	0	0	1	1	0	0	1
1025	Brazil	GSP	Female	0.0333	0.0492	0.0333	0.0164	2-3 times per month	2-3 times per month	1-2 times per month	Every month or less	0.0666	0.7123	0.8548	0.0333	0.2143	0.7123	0.7123	0.2143	0.7123	0.2143	0.7123	0.7123	0.7123	0.2143	0.2143	0.7123	0.2143	0.2143	0.7123	1	0.2143	0.0333	1	1	0.2143	0.2143	0	1	1	0	0	0	1	1	1	1	0	0
1429	Brazil	GSP	Female	0.5	0.5831	0.0667	0.2143	4-6 times per week	4-6 times per week	1-2 times per month	1-3 times per week	0.2143	0.7857	1	0.7857	0.2143	0.7857	0.7857	0.7123	0.2143	0.7857	1	0.7857	0.7123	0.0333	0.2143	0.2143	0.0333	0	0.2143	1	0	0.0666	0	1	0.2143	1	0	1	1	1	0	0	1	1	1	1	0	0
1412	Brazil	GSP	Female	0.0164		0.0667	0.0164	Every month or less		1-2 times per month	Every month or less	0.7857	1	0.8548	0.7123	0.7123	0.7857	1	0	0.7857	0.7123	0.7123	0.7857	0.7123	0.0666	0.2143	0.7123	0.0666	0.7123	0.7123	0.7123	0.0333	1	0.0333	1	0.7857	1	0	1	1	1	0	1	0	1	1	1	0	0
1190	Brazil	GSP	Female	0.0667	0	0.0667	0.0164	2-3 times per month	Never	1-2 times per month	Every month or less	0.7123	0.2143	0.2849	0.2143	0.2143	0.7123	0.7857	0.0333	1	0.2143	0.7857	0.0666	0.2143	0.0333	0.0666	0.7123	0.0666	0.7123	0.0333	0.2143	0.7857	0.2143	0.0333	1	1	1	0	1	1	0	0	0	0	1	1	1	1	0
1537	Brazil	GSP	Female	0.7857	0	0.0333	0.0164	Everyday	Never	1-2 times per month	Every month or less	0.7123	0.0333	0.7123	0.2143	0.2143	0.2143	0.2143	0	0	0	0.7123	1	0.0666	0.0666	0.0666	0.2143	0.0333	0.0666	0.0666	1	0.0333	1	0.2143	1	0.7857	0.7857	0	0	1	0	0	0	0	0	0	1	0	1
1615	Brazil	GSP	Male	0.2143	0.0656	0.0164	0.0164	1-3 times per week	2-3 times per month	Every month or less	Every month or less	1	0.0666	1.8333	1	1	1	1	1	1	0.0666	1	0.2143	0.2143	0.2143	0.0666	1	0.0666	0.0666	1	1	0.2143	0.0666	0.2143	1	1	1	1	0	1	1	1	1	1	1	0	1	0	0
1623	Brazil	GSP	Female									0.2143	0.7857	0.7123	0	0.2143	0.7123	0.7857	1	0.2143	0.2143	0.7123	0	0	0	0	0.0333	0.2143	0	0.7857	0	0.2143	0.2143	0.0333	1	0.2143	0.2143	0	1	1	0	0	0	1	1	1	1	1	1
1096	Brazil	GSP	Male	0.2143		0.2143		1-3 times per week		1-3 times per week		1	1	1.8333	1	1	0.7857	1	0.7123	0	0.7123	1	0.7123	0.7123	0.2143	0.2143	1	0.2143	0.2143	0.7857	1	0.7857	1	0.7123	1	1	1	1	1	1	1	0	1	1	0	1	1	0	0
1036	Brazil	GSP	Female	0.0164	0.0164	0.0667	0.0164	Every month or less	Every month or less	1-2 times per month	Every month or less	0	0.7123	0.8548	0.2143	0.2143	0.7123	0.7857	0.7123	0.7857	0.7857	0.7123	0.0333	0.0333	0	0.7857	0.7857	0	0	0.0333	0.7857	0	0.0666	0.2143	1	0.0666	0.7857	0	1	1	0	0	0	1	1	1	1	1	1
1543	Brazil	GSP	Female	0.0164	0.0164	0.0164	0.0164	Every month or less	Every month or less	Every month or less	Every month or less	0.2143	0.0333	1.8333	1	0.2143	0.7857	0.7123	0.0333	1	0	0.0333	0.7123	0.2143	0.0333	0.0333	0.7123	0.0333	0.0666	0.0333	1	0	0	0.0666	1	0.2143	0.2143	0	0	1	1	0	0	0	1	0	0	0	0
1314	Brazil	GSP	Male	0.2143	0.0492	0.2143	0.0164	1-3 times per week	2-3 times per month	1-3 times per week	Every month or less
1363	Brazil	GSP	Female	0.2143	0	0.0667	0	1-3 times per week	Never	1-2 times per month	Never	0.7123	0.0333	0.7123	0.2143	0.2143	0.7857	1	0	1	1	0.7857	0.7123	0.2143	0.2143	0.0333	0.2143	0.0666	0.0333	0.7123	1	0	0	0	1	0.2143	0.2143	0	0	1	0	0	1	0	1	1	1	0	0
1353	Brazil	GSP	Female									1	1	0.7857	1	0.2143	1	1	0.7857	0.0333	1	1	0.2143	0.7857	0.7123	0.0666	1	0.0666	0.2143	0.2143	0	0	0.2143	0.0666	1	0.7123	0.7123	1	1	1	1	1	1	1	0	1	1	0	0
1177	Brazil	GSP	Female	0.0333	0	0.0333	0	2-3 times per month	Never	1-2 times per month	Never	1	0.7123	1.8333	0.2143	0.7857	1	1	0.7857	0	0	0.7857	0.7123	0.7123	0.2143	0.2143	0.7123	0.0666	0.2143	0.2143	1	0	0	0	1	0.2143	0.7123	1	1	1	0	1	1	1	0	0	1	0	0
1411	Brazil	GSP	Male	0.0333		0.0667	0	2-3 times per month		1-2 times per month	Never	0.2143	1	1.8333	1	1	1	1	0.7123	1	1	1	0.7857	0.7857	0.7857	0.7857	1	0.0333	0	0	1	0.0666	0.7857	0	1	0.2143	1	0	1	1	1	1	1	1	1	1	1	0	0
1666	Brazil	GSP	Female	0.2143	0	0.2143	0.0164	1-3 times per week	Never	1-3 times per week	Every month or less
1185	Brazil	GSP	Female									1	1	1	0.2143	0.2143	1	1	1	0.2143	1	1	0.7123	0.7123	0.0666	0.7123	0.2143	0.0333	0.0666	0.0333	1	0.0666	0.0333	0	1	1	1	1	1	1	0	1	1	1	1	1	1	0	0
1576	Brazil	GSP	Female	0	0.0999	0.5	0.0667	Never	1-3 times per week	4-6 times per week	1-2 times per month	0.0666	0.0333	0.2143	0.0333	0.2143	1	0.2143	0.0666	1	0.2143	1	0.7857	0.7857	0.2143	0.0666	0.0333	0.2143	0.2143	0.0666	0.0666	0	0	0.0333	1	0.0333	0	0	0	1	0	1	0	0	1	1	1	0	0
1391	Brazil	GSP	Female									0.7123	0.7123	0.4986	0.0666	0.2143	0.7123	0.7123	0.0666	1	0.2143	0.2143	0.2143	0.2143	0.0666	0.0666	1	0.0666	0.7857	0.2143	1	0	0.2143	0	1	1	0.7123	0	1	1	0	0	0	0	1	1	0	0	0
1739	Brazil	GSP	Female									0.7123	0.7123	0.7857	0.2143	0.2143	1	1	1	0.0333	0.0333	0.0666	0.7123	0.7123	0.2143	0.0666	0.7123	0.2143	0	0.0666	1	0.0666	0.0666	0	1	0.2143	1	0	1	1	0	1	1	1	0	0	0	0	0
1354	Brazil	GSP	Female	0.0667		0.0667	0.0164	2-3 times per month		1-2 times per month	Every month or less
1076	Brazil	GSP	Female	0	0	0.0164	0.0164	Never	Never	Every month or less	Every month or less	0.7123	0.7857	0.7857	0.2143	0.0666	0.2143	0.7123	0.7857	0	0.7123	0	0.2143	0.2143	0.0666	0.2143	0.0666	0.2143	0.0333	0.0666	1	0	0.7857	0.0333	1	0.2143	0	0	1	0	0	0	0	1	0	1	0	0	0
1706	Brazil	GSP	Female	0.0667	0	0.0667	0	2-3 times per month	Never	1-2 times per month	Never	0.7123	0.0666	0.2849	0.0333	0.2143	1	1	0.7857	0	0.0333	0.2143	0.0666	0.0666	0	0.2143	0	0	0.0666	0.2143	1	0.2143	0.2143	0	1	0.7123	1	0	0	1	0	1	1	1	0	0	0	1	1
1054	Brazil	GSP	Male	0	0	0.0667	0	Never	Never	1-2 times per month	Never
1049	Brazil	GSP	Female	0.0164	0.0328	0.0164	0.0164	Every month or less	2-3 times per month	Every month or less	Every month or less	1	0.0666	0.2849	0.0666	0.2143	0.2143	0	1	1	1	0.2143	0.2143	0.2143	0	0.2143	0.0666	0.7123	1	0.2143	1	0	0	0	1	1	0.2143	1	0	1	0	0	0	1	1	1	0	0	0
1809	Brazil	GSP	Male	0.2143		0	0	1-3 times per week		Never	Never	1	0.2143	0.2849	0.7123	0.0666	0.0333	0.7123	0.2143	0	0.2143	0.7857	0.0333	0.0333	0.0333	0.0333	0.7123	0	0.2143	0.0333	1	0.2143	0	1	1	1	0.2143	1	1	0	1	0	0	1	0	1	1	1	1
1216	Brazil	GSP	Female									0.7123	0.7123	1	0.7857	0.2143	0.7123	0.2143	0.0666	0	0.7857	0.7123	0.2143	0	0.2143	0	0.2143	0.2143	0.0333	0.0333	0.7857	0	0	0.0333	1	0.7123	0.7123	0	1	1	1	0	0	0	0	1	1	0	1
1121	Brazil	GSP	Female
1817	Brazil	GSP	Male									1	0.7857	1.8333	0.7857	0.7123	0.7123	1	0.2143	0.7123	0.7123	0.2143	0.7123	0.7123	0.0666	0.0666	0.2143	0.7123	0.7123	0.2143	1	0	0.0666	0.2143	1	0.7123	0	1	1	1	1	0	1	1	1	1	0	0	0
1669	Brazil	GSP	Female	0.0667	0.0667	0.0164	0	2-3 times per month	2-3 times per month	Every month or less	Never	0.7123	0.2143	1	0.0333	0.7857	0.7857	0.7123	0.0333	0	0.2143	1	0.2143	0.2143	0.2143	0.0666	0.2143	0.7123	0.7123	0.7857	1	0.7123	0.0333	1	1	0.7123	1	0	1	1	0	0	0	0	0	1	1	0	0
1207	Brazil	GSP	Female	0.2143	0	0.5	0	1-3 times per week	Never	4-6 times per week	Never
1280	Brazil	GSP	Female									0.7857	1	1.8333	1	0.2143	1	1	0.7123	0	0.7123	1	0	0	0	0	0.7123	1	0.7857	0.7857	1	0.7123	0.0333	0.0666	1	1	0.2143	0	1	1	1	1	1	1	0	1	1	1	1
1394	Brazil	GSP	Female									0.7857	0.7857	1.8333	0.2143	0.7123	0.7123	1	0.2143	0	0.7123	1	0.7123	1	0.2143	0.2143	0.2143	0.2143	0.2143	0.2143	0	1	1	0.2143	1	0.2143	0.2143	0	1	1	0	0	1	1	0	1	1	0	0
1585	Brazil	GSP	Female	0.0667	0.0164	0.0667	0.0164	2-3 times per month	Every month or less	1-2 times per month	Every month or less	0.2143	0.2143	0.2849	0.0333	0.2143	0.7123	1	0.0666	0	0	0.2143	0.7123	0.2143	0.0666	0.2143	0.2143	0.2143	0.0666	0.2143	1	0.0666	0.0666	0	1	0.7123	0.7123	0	1	1	0	0	1	0	0	0	0	0	0
1204	Brazil	GSP	Female	0.2143	0.0164	0.0164	0.0164	1-3 times per week	Every month or less	Every month or less	Every month or less	1	1	0.7857	0.7123	0.2143	1	1	0.2143	0.7123	0.0666	0.7123	0.2143	0.2143	0	0.2143	0.2143	0.2143	0.2143	0.2143	1	1	0	0.2143	1	1	1	1	1	1	1	1	1	1	1	0	1	0	0
1330	Brazil	GSP	Female	0.0667	0.0164	0.2143	0.0164	2-3 times per month	Every month or less	1-3 times per week	Every month or less	0.7857	0.7123	0.4986	0.2143	0.2143	1	1	0.2143	0.7123	0.7123	0.7123	0.2143	0.2143	0	0.2143	0.7123	0.0666	0	0.7123	1	0	0.2143	0.0666	1	0.7123	1	0	1	1	0	1	1	1	1	1	1	0	0
1026	Brazil	GSP	Female									0.7123	1	0.7857	0.7857	0.2143	1	1	0.2143	1	0.2143	0.7123	0	0.7123	0	0.7123	0.7123	0.2143	0.7857	0.7857	0.7123	0.0333	0.7857	0	1	0.2143	0.0333	0	1	1	1	1	1	1	1	1	1	1	0
1419	Brazil	GSP	Male									0.2143	1	0.2849	0.0666	0	1	1	1	1	0	0.0666	0	1	0.0333	0.0333	0.2143	0.7123	0.0333	0.0333	1	1	0	0.0333	0	0	1	0	1	0	0	1	1	1	1	0	0	1	0
1307	Brazil	GSP	Female									0.0333	0.0333	0.0666	0.2143	1	1	0.7857	0.0333	0	0	0.7857	0.2143	1	0	0.7857	1	0.0333	0.0333	0.0666	1	0.7857	0.7123	0.0333	1	0.2143	1	0	0	1	0	1	0	0	0	0	1	0	0
1197	Brazil	GSP	Female	0.2143	0	0.2143	0.0164	1-3 times per week	Never	1-3 times per week	Every month or less
1196	Brazil	GSP	Male	0.5		0.2143		4-6 times per week		1-3 times per week		1	1	1.8333	0.7123	0.2143	0.7123	1	0.2143	0.7857	0.7857	0.7857	1	0.7123	0.2143	0.2143	0.2143	0.2143	0.0666	1	1	0	1	0	1	1	1	1	1	1	1	0	1	1	1	1	1	0	0
1619	Brazil	GSP	Female									0.7857	0.7857	1	0.0333	0.0666	1	1	0.7857	0.7857	0.7857	0.2143	0.2143	0.2143	0.0666	0.2143	0.2143	0.0666	0.2143	0.0666	0.0666	0.2143	0.7123	0.7857	1	0.7857	0.2143	0	1	0	0	1	1	1	1	1	0	0	0
1193	Brazil	GSP	Female	0.2143	0.3307	0.2143	0	1-3 times per week	4-6 times per week	1-3 times per week	Never
1224	Brazil	GSP	Female	0.7857	0.0328	0.0164	0.0164	Everyday	2-3 times per month	Every month or less	Every month or less	1	0.2143	0.2849	0.2143	1	1	0.2143	0.0666	0.0333	0.7123	0.7857	0.2143	0.7123	0.2143	0.0666	0.2143	0.2143	0.0333	0.0333	1	0.0333	0.7123	0.0666	1	0.2143	1	1	1	1	0	1	0	0	0	1	1	0	0
1066	Brazil	GSP	Female									1	0.0333	0	0	0.0333	1	0.7857	0.7857	1	1	0.7857	0.2143	0.7123	0.0333	0.7123	0.7123	0	0	0.7857	1	0	0.7857	0.0333	0.7123	1	1	1	0	0	0	1	0	1	1	1	1	0	0
1187	Brazil	GSP	Female	0.2143	0	0.0667	0	1-3 times per week	Never	1-2 times per month	Never	0.2143	0.2143	1.8333	0.7123	0.7123	0.7857	0.7857	0.2143	0.0666	0.0666	0.0666	0.7123	0.2143	0	0.7123	0.2143	0.0666	0.7123	0.0666	0.2143	0.0666	0.2143	0.7857	1	1	1	0	1	1	1	0	0	1	0	0	0	0	0
1267	Brazil	GSP	Female	0	0.0164	0.0164	0.0164	Never	Every month or less	Every month or less	Every month or less	0.7123	1	1	0.7857	0.2143	1	0.2143	0.7123	0	0.7123	0.2143	0.7857	0.7857	0.2143	0.0666	0.7857	0.2143	0.2143	0.0333	1	0	0.2143	0.2143	1	0	0	0	1	1	1	1	0	1	0	1	0	0	0
1039	Brazil	GSP	Female	0.0164	0.0164	0.0164	0.0164	Every month or less	Every month or less	Every month or less	Every month or less	1	1	1	0.7123	0.2143	0.7857	1	0.7857	0	0.7123	0	0.7123	0.7123	0	0.0333	0.0666	0.0333	0.0333	0.0666	0	0	0	0	1	1	1	1	1	1	1	0	1	1	0	1	0	0	0
1516	Brazil	GSP	Female	0.0667	0.0497	0.0333	0.0164	2-3 times per month	2-3 times per month	1-2 times per month	Every month or less
1023	Brazil	GSP	Female	0.0164	0.0328	0.0164	0.0164	Every month or less	2-3 times per month	Every month or less	Every month or less	0	0	0	0.2143	0.2143	1	1	0.2143	0	0	0	0	0	0	0	0	0.2143	0.0333	0	1	0	1	0	1	0	1	0	0	1	0	1	1	1	0	0	0	1	1
1460	Brazil	GSP	Female									0.7857	0.2143	1.8333	1	0.7123	0.7857	1	0	0	0	0.0666	0.7123	0.7123	0.2143	0.0666	0.2143	0.0666	0.2143	0.2143	1	0.0333	0.7123	1	1	1	0.2143	0	1	1	1	0	1	0	0	0	0	0	0
1642	Brazil	GSP	Female	0.0333		0.0333	0.0164	2-3 times per month		1-2 times per month	Every month or less
1316	Brazil	GSP	Female									1	0.2143	1.8333	1	0.0666	0.2143	1	0	1	1	0.0666	0.0666	1	0.2143	0	0.2143	0	0.0666	0.0666	1	0	0	0.0333	1	1	0.7857	1	1	0	1	0	1	0	1	1	0	1	0
1161	Brazil	GSP	Male									1	0.7123	0.7123	0.7123	0.7123	0.2143	0.7123	0	1	0.7123	1	0.7123	0.2143	0	0	0.2143	0.2143	0.0333	0.7123	0.2143	0	0	0	1	0.2143	0.2143	1	1	1	1	0	0	0	1	1	1	0	0
1178	Brazil	GSP	Female	0.0164	0.0164	0.5	0.0164	Every month or less	Every month or less	4-6 times per week	Every month or less	0.0666	0.0333	0	0.0333	0.0333	1	1	1	1	0.2143	1	0.7123	0.2143	0.2143	0.2143	1	0.2143	0	0	1	0	0.0333	0.0333	1	0	0.2143	0	0	0	0	1	1	1	1	1	1	0	0
1397	Brazil	GSP	Female									0.7123	0.7123	0.8548	0.2143	0.0666	1	1	0.0333	0.2143	0.2143	0.0666	0.7123	0.7123	0	0.7123	0.2143	0.0333	0.0333	0.0666	0.7123	0.0666	0.7857	0.0666	1	0.2143	0.7123	0	1	0	0	1	1	0	1	1	0	0	0
1050	Brazil	GSP	Female									1	0.2143	1	0.7123	0.0666	1	1	0.0333	1	0	1	0.7123	0.7123	0.0666	0.0333	0.0666	0	0.2143	0.2143	0	0	0	0.0666	1	0.2143	0.7123	1	1	0	1	1	1	0	1	0	1	0	0
1418	Brazil	GSP	Female									0.2143	0.7123	0.0666	0	0.2143	0.2143	0.7857	0.0666	0.2143	0.0333	1	0.0666	1	0	0.0333	1	0.0333	0	0.0666	1	0	0	0	1	0	0	0	1	1	0	0	0	0	1	0	1	1	0
1312	Brazil	GSP	Male	0.0667		0.2143		2-3 times per month		1-3 times per week		0.7857	0.7857	0.7123	0.2143	0.2143	0.2143	0.7857	0	0.7857	0.7857	0.7123	0.7123	0.7123	0.0666	0.2143	0.2143	0.2143	0.2143	0.0666	0	0.0666	0.2143	0.0666	1	0.7123	0.7123	0	1	1	0	0	0	0	1	1	1	0	0
1028	Brazil	GSP	Female	0.0333	0	0.0667	0.0164	2-3 times per month	Never	1-2 times per month	Every month or less	1	0.7857	0.7857	0.7123	0.2143	1	1	0.2143	1	0.2143	0.7123	0.7123	0.7123	0.0666	0.2143	0.2143	0.0333	0.0666	0.0666	1	0.2143	0.0666	0.0333	1	0.7123	1	1	1	1	1	1	1	1	1	1	1	0	0
1599	Brazil	GSP	Female	0.0164	0.0328	0.0164	0.0164	Every month or less	2-3 times per month	Every month or less	Every month or less	0.7123	0.2143	0.8548	0.7123	0.7123	0.2143	0.2143	0.0666	0.7123	0.2143	0.2143	0.2143	0.0666	0.2143	0.0666	0.2143	0.2143	0.7123	0.2143	0.7857	0	0.0666	0.0666	1	0.0666	0	0	1	1	1	0	0	0	1	1	0	0	1
1077	Brazil	GSP	Female	0.2143	0.0164	0.0333	0.0164	1-3 times per week	Every month or less	1-2 times per month	Every month or less	1	0.2143	1.8333	0.2143	1	0.7857	0.2143	0.0333	0	0	0	0.2143	0.2143	0.2143	0.2143	0.2143	0.0666	0.2143	0.0333	1	0.0666	0.0666	0.0333	1	1	1	1	1	1	0	0	0	0	0	0	0	0	0
1078	Brazil	GSP	Female	0.2143	0.0328	0.2143	0.0164	1-3 times per week	2-3 times per month	1-3 times per week	Every month or less	1	0.2143	1.8333	0.7123	0.7123	0.7857	0.7123	0.7123	0.2143	0.7123	0.7123	0.7123	0.2143	0	0.2143	0.2143	0.2143	0.7857	0.7857	1	0	0.7123	0	1	0.7123	1	1	1	1	1	0	0	1	1	1	1	0	0
1211	Brazil	GSP	Female
1803	Brazil	GSP	Female									0.7857	0.0333	1.8333	1	0.2143	1	1	0.7123	0	0.0333	0.2143	0	0	0.2143	0	0.0666	0.0666	0.0333	0.7123	1	1	0	0	1	1	0.7123	0	0	1	1	1	1	1	0	0	0	1	1
1064	Brazil	GSP	Female	0.0333		0.2143	0.0164	2-3 times per month		1-3 times per week	Every month or less	1	1	0.4986	0.7123	0.2143	1	1	0.7857	0.2143	0.7123	1	0.0333	0.7123	0.7123	0.2143	0.7123	0.2143	0.2143	0.2143	1	0.0666	0.2143	0.0666	1	1	1	1	1	1	1	1	1	1	1	1	1	1	0
1172	Brazil	GSP	Female	0.5	0.0164	0.0333	0.0164	4-6 times per week	Every month or less	1-2 times per month	Every month or less	0.2143	0.2143	1.8333	0.7123	0.2143	1	0.7123	0	0.7857	0.0333	0.2143	0.7123	0.2143	0.2143	0.2143	0.2143	0.0333	0.0666	0.0333	1	0	0	0.0666	1	0.7857	1	0	1	1	1	1	0	0	1	0	0	0	0
1124	Brazil	GSP	Male	0.2143	0.5117	0.2143	0.0667	1-3 times per week	4-6 times per week	1-3 times per week	1-2 times per month	1	0.2143	1.8333	0.2143	0.2143	0.2143	0.2143	0	0	0.0666	0.0666	0.2143	0.2143	0.0666	0.0666	0.7123	0.2143	0.2143	0.0666	1	0.0666	0.0666	0	1	0.7857	0.7123	1	1	1	0	0	0	0	0	0	0	0	0
1091	Brazil	GSP	Female	0.0333		0.0333	0.0164	2-3 times per month		1-2 times per month	Every month or less	1	0	0.2143	0	0	0.7123	0.7123	0	0	0	0.2143	0.2143	0.2143	0.2143	0.2143	0.0666	0.2143	0.0333	0.0333	1	0	0	1	1	0.7123	0.7123	1	0	0	0	0	0	0	0	0	0	0	0
1771	Brazil	GSP	Male	0.2143	0.0661	0.2143	0	1-3 times per week	2-3 times per month	1-3 times per week	Never	0.2143	0.2143	0.4986	0.2143	0.2143	0.2143	0.0666	0.0666	0.2143	0.0666	0.2143	0.0666	0.7123	0	0.2143	0.2143	0.2143	0.0666	0	1	0.0333	0.0333	0.0666	1	0.2143	0.2143	0	1	1	0	0	0	0	1	0	0	1	0
1574	Brazil	GSP	Female	0.2143	0.0492	0.2143	0.0164	1-3 times per week	2-3 times per month	1-3 times per week	Every month or less	1	0.2143	0.2143	0.0333	0.0666	1	0.2143	0	0	0	0.7857	0.7123	0.0666	0.0333	0.0666	1	0.0666	0	0.0666	1	0	0.0666	0.0666	1	1	1	1	1	0	0	1	0	0	0	0	1	0	1
1155	Brazil	GSP	Female									1	0.2143	0.7123	0.2143	0.2143	1	1	1	1	1	0.7123	0.7123	0.2143	0.2143	0.0333	0.2143	0.0666	0.2143	0.0666	1	0.0666	0.7123	0.0666	1	1	1	1	1	1	0	1	1	1	1	1	1	0	0
1084	Brazil	GSP	Female	0	0.1164	0.2143	0.0333	Never	1-3 times per week	1-3 times per week	1-2 times per month	1	1	0.8548	0.7123	0.2143	1	1	1	0.7123	0	1	0.7123	0.7123	0.7123	0.0666	0.7123	0.0666	0.2143	0.7857	1	0	0.7123	0.2143	1	1	1	1	1	1	1	1	1	1	1	0	1	0	0
1092	Brazil	GSP	Female	0.2143	0.0328	0.0333	0.0333	1-3 times per week	2-3 times per month	1-2 times per month	1-2 times per month
1093	Brazil	GSP	Male	0.0667	0	0.0333	0.0164	2-3 times per month	Never	1-2 times per month	Every month or less	0.0666	0.2143	0.8548	0.7857	0.2143	1	1	0.2143	0	0.0333	0.0333	0.0333	0.0666	0.0333	0.2143	0.7857	0.0333	0.0333	0.2143	1	0	1	0	1	0.7123	1	0	1	1	1	1	1	1	0	0	0	1	1
1749	Brazil	GSP	Female	0.0667	0.0667	0.0164	0.0667	2-3 times per month	2-3 times per month	Every month or less	1-2 times per month	0.7857	0.2143	1	0.7123	0.0666	0.7857	0.2143	0	0.7857	0	0.2143	0.2143	0.2143	0.2143	0.2143	0.0333	0.0666	0.7123	0.0666	0.2143	0.0666	0.0333	0.2143	0.7857	0.7123	0.7123	0	1	0	1	0	0	0	1	0	0	0	0
1782	Brazil	GSP	Male	0	0.0666	0.0333	0.0333	Never	2-3 times per month	1-2 times per month	1-2 times per month	0.2143	0.2143	0.4986	0.2143	0.2143	0.0666	0.0333	0	0.2143	0.2143	0.2143	0.2143	0.2143	0.2143	0.2143	0.2143	0.2143	0.2143	0.2143	0.7123	0.2143	0.2143	0.7123	0.2143	0.7123	0.7123	0	1	1	0	0	0	0	1	1	0	0	0
1450	Brazil	GSP	Female									1	1	1.8333	0.7123	0.2143	0.2143	0.2143	0	1	0.0333	0.2143	0.7857	0.7857	0.2143	0.2143	0.2143	0.2143	0.2143	0.2143	1	0.7857	0.2143	0.2143	1	1	1	1	1	1	1	0	0	0	1	0	0	0	0
1097	Brazil	GSP	Female	0.0667	0	0.0667	0	2-3 times per month	Never	1-2 times per month	Never	0.2143	0.2143	0.7857	0.7857	0.2143	1	1	0.7123	0	0.0666	0.7123	0.2143	0.7123	0.2143	0.0666	0.7857	0.0666	0.2143	0.7123	1	0	0	0	1	0.2143	1	0	1	1	1	1	1	1	0	0	1	0	0
1227	Brazil	GSP	Male	0.0667	0.0328	0.0164	0	2-3 times per month	2-3 times per month	Every month or less	Never	0.7123	0.2143	1	0.2143	0.2143	0.7123	0.2143	0.2143	0.2143	0.0333	0.0666	0.2143	0.2143	0.0333	0.0333	0.2143	0.7123	0.2143	0.0666	1	0.2143	0.2143	0.2143	1	0.7123	0.7123	0	1	1	0	0	0	1	1	0	0	0	0
1407	Brazil	GSP	Female	0.2143	0.0831	0.0667	0.2143	1-3 times per week	1-3 times per week	1-2 times per month	1-3 times per week	0.7123	0.2143	1.8333	1	0.2143	1	0.7123	0.0333	1	0	0.7123	1	1	0.0666	0.0666	0.0666	0.0333	0.2143	0.7123	0.7123	0	1	0	0.2143	0.2143	0.2143	0	1	1	1	1	0	0	1	0	1	0	0
1019	Brazil	GSP	Female	0.2143	0.4286	0	0.2143	1-3 times per week	4-6 times per week	Never	1-3 times per week
1741	Brazil	GSP	Female									0.7857	0.2143	1	0.7857	0.2143	0.7857	0.7123	0.0333	0.0666	0.0666	0.2143	0.7123	0.7123	0.0333	0.0333	0.7123	0.0666	0.7123	0.0666	1	0.0666	0.0666	0.0333	1	0.7857	0	0	1	1	1	0	0	0	0	0	0	0	0
1322	Brazil	GSP	Female
1102	Brazil	GSP	Female	0.0164	0.0164	0.0667	0.0164	Every month or less	Every month or less	1-2 times per month	Every month or less	1	0.2143	0.2143	0.0333	0.0666	1	1	1	0	0.0666	0.7123	0.0666	0.0666	0	0.7123	0	0.0333	0	0.0666	1	0.0333	0.2143	0	1	1	1	1	1	0	0	1	1	1	0	0	1	1	1
1379	Brazil	GSP	Female	0.2143	0.0666	0.0164	0.0667	1-3 times per week	2-3 times per month	Every month or less	1-2 times per month	0.2143	0.2143	1.8333	0.7857	0.2143	0.2143	0.7857	0.0666	0	0.0333	0.7123	0.7123	0.7123	0.2143	0.2143	0.7123	0.0666	0.2143	0.0333	1	0.0666	0.7123	0.2143	0.2143	0.7123	1	0	1	1	1	0	0	0	0	0	1	0	0
1279	Brazil	GSP	Female	0.0164	0.0164	0.0164	0.0164	Every month or less	Every month or less	Every month or less	Every month or less	1	1	0.7857	0.7123	0.7857	1	1	0.0666	1	0.7123	1	0.0666	0.7123	0.0666	0.7123	1	0.0666	0.7123	0.7857	1	0.2143	0.2143	0.2143	1	1	1	1	1	1	1	1	1	0	1	1	1	1	0
1812	Brazil	GSP	Female									1	0.0666	1.8333	1	0.2143	1	1	0.2143	0	0	0.7123	0.2143	0.2143	0.2143	0.0666	1	0.2143	0.0666	0.0333	1	0	0.2143	0	1	0.2143	1	1	0	1	1	1	1	1	0	0	1	0	0
1112	Brazil	GSP	Male	0.0333	0.0497	0	0.0333	2-3 times per month	2-3 times per month	Never	1-2 times per month	0.7123	0	1.8333	1	0.0666	0.2143	0.2143	0	0.0666	0.0666	0.0666	0.2143	0.2143	0.2143	0.0333	0.2143	0.0666	0.0666	0.0666	0.0333	1	0.2143	0.0666	1	0.2143	0.2143	0	0	0	1	0	0	0	0	0	0	0	0
1298	Brazil	GSP	Male	0.2143		0.2143	0.0333	1-3 times per week		1-3 times per week	1-2 times per month	0.7123	0.2143	0.7857	0.7123	0.7123	0.7857	0.2143	1	0.7857	0.2143	0.7857	0.7123	0.0666	0.7857	0.2143	0.2143	0.2143	0.2143	0.2143	1	0.0666	0.0666	0.7857	1	0.2143	0.7857	0	1	1	1	0	0	1	1	1	1	0	1
1095	Brazil	GSP	Female									0.7857	0.2143	0.7857	0.2143	0.2143	1	1	0.0666	0	1	1	0.7123	0.7123	0	0.0666	0.7123	0	0.0333	0.2143	1	0	1	0.0666	1	0	0.7123	0	1	1	0	1	1	0	0	1	1	0	0
1740	Brazil	GSP	Female	0.0164	0	0.0164	0	Every month or less	Never	Every month or less	Never	0	0	0	0	0	1	1	0.2143	0.0666	1	0.7123	0.7123	0.2143	0	0.2143	0.0666	0	0	0	1	0	0	0	1	0	1	0	0	0	0	1	1	1	0	1	1	0	0
1294	Brazil	GSP	Male	0.2143		0.0164	0.0164	1-3 times per week		Every month or less	Every month or less	1	0.2143	1.8333	1	0.2143	0	0	0.7123	1	0	0.7123	0.2143	0.7123	0.2143	0.2143	0.7123	0.2143	0.2143	0.2143	1	0.2143	0	0	1	1	0.2143	1	1	1	1	0	0	1	1	0	1	0	0
1158	Brazil	GSP	Female	0.0667	0	0.0333	0	2-3 times per month	Never	1-2 times per month	Never	1	0	1.8333	0.7123	0.0666	1	1	1	0	1	0.7123	0.7123	0.2143	0.2143	0.0333	0.0666	0.2143	0.0666	0.0666	0.2143	0	0.2143	0.2143	1	0.0666	1	1	0	0	1	1	1	1	0	1	1	0	0
1535	Brazil	GSP	Female									0.0666	0.0333	0.2849	1	0.2143	1	1	0.7123	0	0.2143	0.2143	0	0	0	0.2143	0.7123	0.2143	0	0	1	0	0.0333	0	1	0.2143	0.7857	0	0	1	1	1	1	1	0	1	0	1	1
1027	Brazil	GSP	Male	0.2143	0.0831	0.0164	0.0333	1-3 times per week	1-3 times per week	Every month or less	1-2 times per month
1200	Brazil	GSP	Male	0.7857	0.0333	0.0333	0.0333	Everyday	2-3 times per month	1-2 times per month	1-2 times per month	0.7123	0.2143	0.7123	0.2143	0.2143	0.7123	0.2143	0	0.2143	0.0333	0.2143	0.0666	0.7123	0.0666	0	0.7123	0.2143	0.2143	0.2143	1	0.2143	0.0666	0.0666	1	0.7123	0.2143	0	1	1	0	0	0	0	1	0	0	1	0
1213	Brazil	GSP	Female									0.0333	0.0333	0.2143	0.2143	0.2143	0.7857	0.7857	0.0666	0.0333	0.0333	0.7857	0.2143	0.2143	0.0333	0.0333	1	0.0666	0.0333	0.0333	1	0	0.2143	0	1	1	1	0	0	1	0	0	0	0	0	0	1	0	0
1414	Brazil	GSP	Female	0	0.0164	0	0.0164	Never	Every month or less	Never	Every month or less	1	1	1.8333	0.7123	0.2143	0.7857	0.7857	0	1	0.0333	0.7123	0.7857	0.7857	0.7857	0.0666	0.7123	0.2143	0.2143	0.7123	1	0.2143	0.0333	0.2143	1	0.7857	0	1	1	1	1	0	0	0	1	0	1	0	0
1810	Brazil	GSP	Female
1387	Brazil	GSP	Female	0.0667	0	0.2143	0	2-3 times per month	Never	1-3 times per week	Never	0.7123	0.2143	0.2143	0.0666	0.2143	0.2143	0.7123	0	1	0.0666	0.2143	0.2143	0.2143	0	0.2143	0.0666	0.2143	0.2143	0.7123	0.7857	0	0.0333	0	1	0.7123	0.7123	0	1	1	0	0	0	0	1	0	0	0	0
1128	Brazil	GSP	Female	0.0164	0	0.0333	0	Every month or less	Never	1-2 times per month	Never	0.2143	0.7123	0.7857	0.7123	0.7123	1	1	0.0666	0	0.2143	1	0.2143	0.2143	0.2143	0	0.2143	0.0666	0.0666	0.7123	0.7857	0	1	0	1	0.7857	0.7857	0	1	1	1	1	1	0	0	1	1	0	0
1034	Brazil	GSP	Male	0.2143	0	0.2143	0.2143	1-3 times per week	Never	1-3 times per week	1-3 times per week	0.2143	0.2143	0.4986	0	0.2143	0.7857	0.7857	1	0.2143	0.2143	0.2143	0.7123	0.7123	0.7857	0.2143	1	0	0.7123	0.2143	1	0	0.7123	0	1	1	0.7123	0	1	1	0	0	0	1	1	1	0	0	0
1110	Brazil	GSP	Male	0.2143	0.2001	0	0.0667	1-3 times per week	1-3 times per week	Never	1-2 times per month
1010	Brazil	GSP	Male	0.2143	0.0666	0.0667	0.0164	1-3 times per week	2-3 times per month	1-2 times per month	Every month or less	0.2143	0.0666	1	0.2143	0.2143	0.7857	0.7857	0.2143	0.2143	0.7857	0.2143	0.7123	0.7123	0.0666	0.2143	0.2143	0.2143	0.2143	0.7123	0	0.0666	0.0333	0.0666	1	0.2143	0.7857	0	0	1	0	0	0	1	1	1	0	0	0
1080	Brazil	GSP	Male	0.2143	0	0.2143	0.0667	1-3 times per week	Never	1-3 times per week	1-2 times per month	0.7123	0.2143	1	1	0.7123	0.7123	0.7123	0	1	0.7123	0.7123	0.7123	0.7123	0.2143	0.2143	0.2143	0.2143	0.2143	0.0666	0.7123	0.7123	0.7123	0.7123	1	0.7123	0.7857	0	1	1	1	0	0	0	1	1	1	0	0
1335	Brazil	GSP	Male	0.5		0.0667	0.0164	4-6 times per week		1-2 times per month	Every month or less	0.2143	0.7123	0.7123	0.7123	0.7123	0.7123	1	0.2143	0.0666	0.2143	0.7123	0.7123	0.7123	0.2143	0.2143	1	0.0666	0.0333	0.0333	1	0.0333	0.2143	0.2143	1	0.7123	0.7123	0	1	1	1	0	1	1	0	1	1	0	0
1730	Brazil	GSP	Female									1	1	1.8333	1	0.7857	0.0666	0.2143	0.2143	0.7123	0	0.7123	0.7123	0.0666	0.0333	0.0666	0.2143	0.2143	0.2143	0.7123	0.2143	0	0.2143	0.7123	1	0.2143	0	1	1	1	1	0	0	1	1	0	1	0	1
1607	Brazil	GSP	Female	0.2143	0	0.2143	0.0667	1-3 times per week	Never	1-3 times per week	1-2 times per month	1	1	1	0.2143	0.7123	0.7123	0.7123	0.0333	1	0.2143	0.7123	0.7123	0.2143	0.2143	0.2143	0.2143	0.2143	0.2143	0.2143	1	0.2143	0.7123	0.2143	0.7123	1	1	1	1	1	0	0	0	0	1	1	1	0	0
1556	Brazil	GSP	Female									0.7123	0.2143	1.8333	1	0.2143	0.7123	1	0.0666	1	0.0666	0.2143	0.7123	0.2143	0.0666	0.0333	0.7123	0.0666	0.0666	0.0333	0	0.2143	0.2143	0.0333	1	1	0.2143	0	1	1	1	0	1	0	1	0	0	0	0
1022	Brazil	GSP	Female	0.2143	0.0667	0.0164	0.0667	1-3 times per week	2-3 times per month	Every month or less	1-2 times per month	0.0666	0.2143	1.8333	0.2143	0.2143	1	1	0.0333	1	0.0666	0.0666	0.7123	0.2143	0.0666	0.0333	0.0666	0.2143	0.0666	0.0666	1	0	0.0666	0.2143	1	0	1	0	1	1	0	1	1	0	1	0	0	0	0
1285	Brazil	GSP	Male	0.0164		0	0	Every month or less		Never	Never	0.0333	1	1.8333	0.7857	0.0666	1	1	0.0666	0	0	0	0	0	0	0	0	0.2143	0.0333	0.0333	0.0666	0	0.0333	0	1	0	0.7123	0	1	0	1	1	1	0	0	0	0	1	1
1786	Brazil	GSP	Female									1	1	0.7857	0.2143	0.0666	1	1	1	0.2143	0	0.2143	0.2143	0.2143	0	0.2143	0.2143	0.2143	0.7123	0.7123	1	0.2143	1	0	0.7123	0.7857	0.0666	1	1	0	0	1	1	1	1	0	0	0	0
1062	Brazil	GSP	Male	0.5	0	0.0164	0	4-6 times per week	Never	Every month or less	Never	0.7857	0.7123	1.8333	0.7123	0.7857	0.7123	0.7123	0.7123	0.2143	0.7123	0.7857	0.7123	0.7123	0.2143	0.0333	0.7123	0	0.2143	0.0666	0.0666	0.7857	0.7857	0	1	0.0666	0.7857	0	1	1	1	0	0	1	1	1	1	0	0
1703	Brazil	GSP	Female	0	0.0328	0.0164	0.0164	Never	2-3 times per month	Every month or less	Every month or less	0.2143	0.7123	0.7123	0.7123	0.2143	0.7857	0.7857	0.7857	0.2143	0.7123	0.2143	0.2143	0.7123	0.0666	0.0333	0.2143	0.7123	0.7123	0.7123	0.0666	0	0.0666	0.2143	1	0.0666	0.7123	0	1	1	1	0	0	1	1	1	0	0	0
1299	Brazil	GSP	Female									0.7857	0.7857	0.8548	0.7857	0.2143	1	1	0.2143	1	0.2143	0.7857	0.7123	0.7123	0.0333	0.7123	0.2143	0.0333	0	0.7857	1	0	0.0666	0	1	1	1	0	1	1	1	1	1	1	1	1	1	0	0
1018	Brazil	GSP	Female	0	0	0.0667	0	Never	Never	1-2 times per month	Never
1278	Brazil	GSP	Male	0.5	0.1332	0.5	0.0333	4-6 times per week	1-3 times per week	4-6 times per week	1-2 times per month	0.7857	0.7857	1	0.2143	0.7123	0.7857	0.7857	0.2143	0.2143	0.7123	0.7123	0.7123	0.7123	0.0666	0.7123	0.7123	0.0666	0.0333	0.0333	0.7123	0	0.7123	0	0.7123	0.2143	0.7123	0	1	1	0	0	0	1	1	1	1	0	0
1194	Brazil	GSP	Male									0.2143	1	1.8333	1	0.0333	1	1	1	0.2143	1	1	0.0333	0.0333	0	0.0333	0.2143	0	0	0.0666	1	0	0	0	1	1	1	0	1	0	1	1	1	1	1	1	1	1	1
1331	Brazil	GSP	Male	0.2143	0.0667	0.2143	0.2143	1-3 times per week	2-3 times per month	1-3 times per week	1-3 times per week	1	1	1.8333	1	0.7123	1	1	1	0.7123	0.7123	1	1	1	0.7123	0.7123	0.7123	0.7123	0.2143	0	1	0.2143	0.7123	0	1	1	1	1	1	1	1	1	1	1	1	1	1	0	0
1405	Brazil	GSP	Male	0.0164	0.0164	0	0	Every month or less	Every month or less	Never	Never	1	0.2143	0.7857	0.0666	0.2143	0.2143	0.7123	0.2143	1	1	0.7857	0.2143	0.2143	0.0666	0.0333	0.2143	0.2143	0.2143	0.2143	1	0.0666	0.0333	0	0.7123	0.7123	0.7857	1	1	1	0	0	0	1	1	1	1	0	0
1765	Brazil	GSP	Female	0.0667	0.0164	0.5	0.0164	2-3 times per month	Every month or less	4-6 times per week	Every month or less	0.0333	1	1.8333	0.7857	0.7857	0.7857	0.7857	0.7857	0	0.0333	1	0.7123	1	0.2143	0.2143	0.7857	0.0666	0.0666	0.2143	1	0.0333	0.0333	0.0333	1	1	1	0	1	1	1	0	0	1	0	0	1	0	0
1748	Brazil	GSP	Male									0.2143	0.0666	0.7857	0.7123	0.2143	0.7857	0.7123	0.0666	0.0666	0	0.2143	0.2143	0.7123	0.2143	0.0666	0.7123	0.0666	0.0666	0.7123	0.0666	0	0.0666	0.7857	1	0.2143	0.7123	0	0	1	1	0	0	0	0	0	0	0	0
1359	Brazil	GSP	Female									1	1	0.8548	0.0333	0.2143	1	0.7857	0.2143	0.0333	0.2143	0.7857	0.7123	0.7123	0.7123	0.0666	0.2143	0.2143	0.2143	0.0333	1	0.0333	0.0666	0.2143	1	0.7857	0.7857	1	1	1	0	1	0	1	0	1	1	0	0
1796	Brazil	GSP	Female	0.2143	0.281	0.5	0	1-3 times per week	1-3 times per week	4-6 times per week	Never	0.2143	0.7123	1.8333	0.7123	0.7123	0.7857	0.2143	0.0666	0	0	0.7123	0.7123	0.2143	0.2143	0.2143	0.7123	0.2143	0.2143	0.2143	1	1	0.0333	0.2143	0.7123	1	1	0	1	1	1	0	0	0	0	0	1	0	0
1544	Brazil	GSP	Female									0.7857	0.2143	0.4986	0	0.2143	0.2143	0.7123	0.0666	0.2143	0.0666	0.2143	0.2143	0.0666	0.2143	0.2143	0.2143	0.7123	0.7123	0.7123	0.0666	0.2143	0.2143	0.2143	1	0.7123	1	0	1	1	0	0	0	0	1	0	0	0	1
1772	Brazil	GSP	Male									1	1	0.8548	0.7123	0.0666	0.7857	0.2143	0.0333	1	0.0333	0.0333	0.7123	0.0666	0.0666	0.0666	0.2143	0.0333	0.0333	0.0333	0	0	0	0	1	0.7857	1	1	1	0	1	0	0	0	1	0	0	0	1
1705	Brazil	GSP	Male	0.2143	0.0831	0.0333	0	1-3 times per week	1-3 times per week	1-2 times per month	Never	0.7857	0.7857	1	0.0666	0.2143	0.7123	0.7123	0.0666	0	0	0.7123	0.2143	0.0666	0.2143	0.0333	0.0333	0.0333	0.0666	0.2143	0.7123	0	0.2143	0.2143	1	0.0333	0.7857	0	1	1	0	0	0	0	0	0	1	0	1
1453	Brazil	GSP	Female
1310	Brazil	GSP	Female	0.0667	0.0656	0.0164	0.0164	2-3 times per month	2-3 times per month	Every month or less	Every month or less	0.2143	0.2143	0.0333	0.2143	0.2143	1	0.7857	0.2143	0.7857	0.0666	0.0666	0.2143	0.2143	0.0333	0.0333	1	0.0666	0.7857	0.2143	1	0	0.0666	0	1	1	0.2143	0	1	1	0	1	0	1	1	0	0	0	0
2114	Germany	RRM	Female	0.0164	0	0.652	0.0822	Every month or less	Never	4-6 times per week	1-2 times per month	1.8333	0.0164	0.4986	0.0822	0.2143	1.8333	1.8333	0.2143	0.0164	0.2849	0.7123	0	0	0	0.4986	0.2849	0.0333	0.7123	0.0666	1.8333	0.0333	0	0	1.8333	1.8333	1.8333	1	0	1	0	1	1	1	0	1	1	1	1
2226	Germany	RRM	Female	0.0164	0.0164	0.0328	0.0164	Every month or less	Every month or less	1-2 times per month	Every month or less	1.8333	1	0.4986	0	0.4986	1.8333	1.8333	1	0	0	0	0	0	0	0	0	0.0822	0.7857	0.0333	1.8333	0	0	0.2143	1.8333	0.7123		1	1	1	0	1	1	1	0	0	0	1	1
2012	Germany	RRM	Female	0.0822	0.0164	0.3013	0.0822	2-3 times per month	Every month or less	4-6 times per week	1-2 times per month	0.8548	1	0.2143	0.4986	0.2143	1.8333	1.8333	1.8333	0	0	0.0164	0	0	0	0	0	0.0333	0.4986	0.0822	1.8333	0.0333	0.0164	0	1.8333	0.2143		1	1	1	1	1	1	1	0	0	0	1	1
2228	Germany	RRM	Male	0		0	0.0164	Never		Never	Every month or less	1.8333	0.7857	0.4986	0.4986	0.2143	1.8333	1.8333	1.8333	0	0	0	0	0	0	0	0	0.2143	0.2143	0.2143	1.8333	0.7123	0.7123	0	1.8333	0		1	1	1	1	1	1	1	0	0	0	1	1
2108	Germany	RRM	Female	0.0164	0.0328	0.115	0.0822	Every month or less	2-3 times per month	1-3 times per week	1-2 times per month	1.8333	0.2143	0.2143	0.0822	0.2143	1	1.8333	0.4986	1.8333	0.0333	1.8333	0.0666	0	0.2143	0.0333	0.2143	0.0666	1.8333	0.0822	1.8333	0.0666	0.0164	0.0164	1.8333	1	1.8333	1	1	1	0	1	1	1	1	0	1	1	1
2105	Germany	RRM	Female	0.0986	0	0.5862	0.0822	1-3 times per week	Never	4-6 times per week	1-2 times per month	1.8333	0.7857	0.2143	0.2143	0.4986	1.8333	1.8333	1.8333	1.8333	0.0333	1.8333	0.0666	0.0822	0.0666	0.2143	0.0164	0.7123	0.7123	0.0164	1.8333	0.2143	0.0333	0	1.8333	0.2143	1.8333	1	1	1	0	1	1	1	1	0	1	1	1
2055	Germany	RRM	Female	0.0328		0.0328	0.0164	2-3 times per month		1-2 times per month	Every month or less	0.8548	0.0822	0.2143	0.2143	0.2143	1.8333	1.8333	0.7123	0.2143	0.2143	0.4986	0.0822	0	0.0666	0.0666	0.4986	0.2143	0.7123	0.0666	0.4986	0.2143	0.2143	0.0164	1.8333	0.7123	1.8333	1	0	1	0	1	1	1	1	1	0	1	1
2218	Germany	RRM	Male	0.5698	0	0.2849	0	4-6 times per week	Never	1-3 times per week	Never	0.8548	0	0.2143	0.4986	0.2143	1.8333	1.8333	1.8333	0	0.0333	1.8333	0.2849	0	0.2143	0	1	0.2849	1.8333	0.2143	1.8333	0.0822	0.0164	0	1.8333	0.7123	1.8333	1	0	1	1	1	1	1	0	0	1	0	1
2035	Germany	RRM	Male									0.8548	0.0822	0.7857	0.0822	0.0164	1.8333	0.7123	0.0164	0.4986	0.0164	0.0333	0	0	0	0	0.7123	0.0333	0.4986	0.0822	1.8333	0.0333	0	0.0164	1.8333	0.7123		1	0	0	0	1	0	0	1	0	0	1	1
2163	Germany	RRM	Female	0	0	0.0986	0	Never	Never	1-3 times per week	Never	0.8548	0	0.7857	0.0164	0.0164	1.8333	1.8333	1	0	0	0	0	0	0	0	0	0.0822	0.2143	0.2849	1.8333	0	0	0.0164	1.8333	0		1	0	0	0	1	1	1	0	0	0	1	1
2064	Germany	RRM	Female	0.0986	0.0328	0.4493	0.2849	1-3 times per week	2-3 times per month	4-6 times per week	1-3 times per week	1.8333	0.0822	0.4986	0.0822	0.2143	0.4986	0.8548	0.2143	0.0164	0.2143	0.2143	0.4986	0.2143	0.4986	0.2849	0.2143	0.2143	1.8333	0.2143	0.8548	0.0666	0.0164	0.0822	1.8333	1	1.8333	1	0	1	0	0	0	1	0	1	0	0	0
2999	Germany	RRM	Female
2176	Germany	RRM	Male	0.1644	0.0164	0.3835	0	1-3 times per week	Every month or less	4-6 times per week	Never	1.8333	0	0.0822	0.0164	0.0822	0.7123	1.8333	0.2849	0.0822	0.4986	1.8333	0.2143	0.0164	0.8548	0	0.4986	0.0666	0.2143	0.0333	1.8333	0.0822	0	0	1.8333	1.8333	1.8333	1	0	0	0	0	1	1	0	1	1	0	1
2173	Germany	RRM	Female	0.0164	0.0164	0.115	0.0822	Every month or less	Every month or less	1-3 times per week	1-2 times per month	1.8333	0.0822	0.4986	0.0164	0.4986	0.4986	1.8333	0.2143	0.4986	0.2143	0.4986	0.2849	0.0164	0.7123	0.0333	0.2143	0.2849	1.8333	0.2849	1.8333	0.2143	0.0164	0.0164	1.8333	0.7123	1.8333	1	0	1	0	0	1	1	1	1	0	0	1
2009	Germany	RRM	Female
2224	Germany	RRM	Male	0.5698	0.0164	0.0822	0.0164	4-6 times per week	Every month or less	1-2 times per month	Every month or less	1.8333	0.0164	0.4986	0.0822	0.4986	1	1	0.2143	0.2143	0.7123	1.8333	0.2849	0.0822	1.8333	0.2849	0.2143	0.2143	1.8333	0.4986	1.8333	0.2849	0.2143	0	1.8333	0.8548	1.8333	1	0	1	0	1	1	1	1	1	1	0	1
2225	Germany	RRM	Female
2091	Germany	RRM	Female	0.0164		0.0164	0.0164	Every month or less		Every month or less	Every month or less	1.8333	0.7857	0.4986	0.0822	0.2143	1.8333	1.8333	1.8333	0	0.0822	1.8333	0	0	0	0	0.8548	0.0164	1.8333	0.2143	1.8333	0.0822	0	0.0822	1.8333	0.7123		1	1	1	0	1	1	1	0	0	1	1	1
2030	Germany	RRM	Female	0	0	0.0492	0	Never	Never	1-2 times per month	Never	1.8333	0.0822	0.0822	0.2143	0.4986	1.8333	0.7857	0	0.4986	0.0164	0.4986	0.0333	0.0164	0.4986	0.0164	0.4986	0.2849	1.8333	0.2143	1.8333	0.2849	0.0822	0.2849	1.8333	0.2143	1.8333	1	0	1	0	1	0	0	1	0	0	1	1
2190	Germany	RRM	Female	0.0164	0.0164	0.1808	0.0164	Every month or less	Every month or less	1-3 times per week	Every month or less	1.8333	0.2143	0.2143	0.0164	0.7857	1.8333	1.8333	1.8333	0.4986	1.8333	1.8333	0.4986	0.0164	0.7123	0.2849	0.7123	0.2143	1.8333	0.4986	1.8333	0.2143	0.0333	0.0822	1.8333	1	1.8333	1	1	1	0	1	1	1	1	1	1	0	1
2155	Germany	RRM	Female	0.0822	0.0822	0.0164	0	2-3 times per month	2-3 times per month	Every month or less	Never	1.8333	0.4986	0.0822	0.0822	0.4986	1.8333	1.8333	1.8333	0.0164	0.4986	1.8333	0	0	0	0.0164	0.4986	0.0822	1	0.2143	1.8333	0	0.2849	0	1.8333	0.2143	1.8333	1	1	1	0	1	1	1	0	1	1	1	1
2165	Germany	RRM	Female	0	0.0822	0.0164	0	Never	2-3 times per month	Every month or less	Never	0.8548	0.2143	0.2143	0.0164	0.0822	1.8333	1.8333	0.2849	0.4986	0.0333	0.7123	0.4986	0.2143	1.8333	0.2849	1	0.2849	1.8333	0.7123	0.0822	0	0	0	1.8333	0.7123	1.8333	1	1	0	0	1	1	1	1	0	1	0	0
2117	Germany	RRM	Female	0	0	0.3013	0.0822	Never	Never	4-6 times per week	1-2 times per month	0.8548	0.4986	0.0164	0.4986	0.0164	1.8333	1.8333	1.8333	0	0	0.0164	0	0	0	0	0.0164	0.2143	0.7857	0.0333	1.8333	0.2143	0.0333	0.0164	1.8333	0		1	1	0	1	1	1	1	0	0	0	1	1
2034	Germany	RRM	Male	0	0	0.0164	0	Never	Never	Every month or less	Never	1.8333	0.4986	0.7857	0.0822	0.0822	0.7123	0.7123	0.0164	0.2143	0.2143	0.7123	0.2849	0.2143	0.7123	0.2849	0.2849	0.2143	1.8333	0.2849	1.8333	0.2143	0.0164	0.0164	1.8333	1.8333	1.8333	1	1	0	0	0	0	0	1	1	1	0	0
2199	Germany	RRM	Female	0.0164	0.0164	0.0164	0	Every month or less	Every month or less	Every month or less	Never	1.8333	0.2143	0.0822	0.0822	0.0164	1.8333	1.8333	1	0	0.2143	0.2849	0	0	0	0	0.0164	0.0164	0.7123	0.2143	1.8333	0.0164	0.0164	0.0822	1.8333	0		1	1	0	0	1	1	1	0	1	0	1	1
2116	Germany	RRM	Female
2203	Germany	RRM	Male	0.3671	0	0.1644	0	4-6 times per week	Never	1-3 times per week	Never	1.8333	0.4986	0.0822	0.0164	0.0822	0.7123	1.8333	0.0164	0.4986	0.4986	1	0.0666	0.0164	0.0333	0.0333	0.2143	0.0666	0.7123	0.0666	0.7123	1.8333	0	0	1.8333	1	1.8333	1	1	0	0	0	1	0	1	1	1	1	1
2162	Germany	RRM	Female	0.0164	0	0.0328	0.0164	Every month or less	Never	1-2 times per month	Every month or less	1.8333	0.2143	0.2143	0.0822	0.2143	1.8333	1.8333	0.7123	0.2143	0.4986	0.8548	0.0666	0.0822	0.7123	0.2143	0.2143	0.4986	1.8333	0.7123	0.8548	0.2143	0.0333	0.2143	1.8333	0.7123	1.8333	1	1	1	0	1	1	1	1	1	1	1	1
2013	Germany	RRM	Female	0	0	0	0	Never	Never	Never	Never	1.8333	0.0164	0.2143	0.0164	0.2143	1.8333	1.8333	0.0164	0.0164	0.0822	1	0.2143	0.0822	0.4986	0.2143	0.2143	0.2849	0.2849	0.2849	0.0822	0	0	0.0822	1.8333	0	1.8333	1	0	1	0	1	1	0	0	0	1	0	1
2032	Germany	RRM	Female	0.0822	0.0164	0.0328	0.2849	2-3 times per month	Every month or less	1-2 times per month	1-3 times per week	1.8333	0.0164	0.4986	0.0822	0.0164	0.7123	1.8333	0.0333	0.2143	0.2143	1.8333	0.2849	0.0822	0.2143	0.0333	0.2143	0.2143	0.2849	0.0666	1.8333	0.0164	0	0.2849	1.8333	0	1.8333	1	0	0	0	0	1	0	1	1	1	0	1
2231	Germany	RRM	Male	0.2849	0.0164	0.0328	0	1-3 times per week	Every month or less	1-2 times per month	Never	1.8333	0	0.4986	0.0164	0.2143	1.8333	0.2849	0.0822	1.8333	0.4986	1.8333	0.0666	0	0.0822	0	0.2143	0.0666	1.8333	0.2143	1.8333	0.0666	0.0333	1.8333	0.2849	1	1.8333	1	0	1	0	1	0	0	1	1	1	1	1
2171	Germany	RRM	Male	0.0986	0	0.3835	0	1-3 times per week	Never	4-6 times per week	Never	1.8333	0.2143	0.0822	0.0164	0.0822	1.8333	0.4986	0.2143	0	0.0164	0.2143	0.0666	0.0164	0.0666	0.4986	0.7123	0.4986	0.0666	0.0666	1.8333	0.0164	0	0	1.8333	0.7123	1.8333	1	1	0	0	1	0	1	0	0	0	1	1
2085	Germany	RRM	Female	0.2849	0.0822	0.8547	0.2849	1-3 times per week	2-3 times per month	Everyday	1-3 times per week	1.8333	0.0164	0.4986	0.0822	0.4986	1.8333	1.8333	0.4986	0.2143	0.2143	1	0.4986	0.2143	1.8333	0.4986	0.4986	0.7123	1.8333	1.8333	1.8333	0.2849	0.0822	0.2849	1.8333	1.8333	1.8333	1	0	1	0	1	1	1	1	1	1	0	0
2183	Germany	RRM	Female	0.0822	0	0.7451	0	2-3 times per month	Never	Everyday	Never	1.8333	0	0.4986	0.0822	0.4986	1.8333	1.8333	0.2143	0	0	1	0.2143	0.0822	0.7123	0.2143	0.2849	0.0666	1.8333	0.0333	1.8333	1.8333	0.0164	0	1.8333	1	1.8333	1	0	1	0	1	1	1	0	0	1	0	1
2187	Germany	RRM	Female	0.2849	0.0822	0.0328	0	1-3 times per week	2-3 times per month	1-2 times per month	Never	1.8333	0.2143	0.2143	0.2143	0.0822	1.8333	1.8333	0.7123	0.2143	0.2143	1.8333	0.0333	0.0164	0	0.0333	0.4986	0.4986	1.8333	0.2143	1.8333	0.4986	0.2849	0.0164	1.8333	1.8333	1.8333	1	1	0	0	1	1	1	1	1	1	1	1
2124	Germany	RRM	Female	0.0822	0	0.3177	0	2-3 times per month	Never	4-6 times per week	Never	1.8333	0.2143	0.4986	0.4986	0.4986	1.8333	1.8333	1	0.0164	0.0164	1.8333	0.0333	0.0164	0.4986	0.0822	0.2143	0.2143	1.8333	0.2143	1.8333	0.2849	0.0822	0.2143	1.8333	0.7123	1.8333	1	1	1	1	1	1	1	0	0	1	1	1
2051	Germany	RRM	Female	0		0.115	0.0164	Never		1-3 times per week	Every month or less	0.8548	0.2143	0.2143	0.0164	0.0164	0.7857	0.4986	0.0333	0	0.0333	0.0333	0	0	0.0164	0.0164	0.2849	0.2143	0.0822	0.0164	1.8333	0.0822	0	0.2143	1.8333	0.7123	1.8333	1	1	0	0	0	0	0	0	0	0	1	1
2031	Germany	RRM	Male	0.0164	0	0	0.0164	Every month or less	Never	Never	Every month or less	0.8548	0.2143	0.7857	0.2143	0.2143	1.8333	1.8333	0.4986	0.0164	0.2143	1.8333	0	0.2143	0.0666	0.4986	0.7123	0.7123	1	0.8548	1.8333	1.8333	0.2143	1	1.8333	0.2143	1.8333	1	1	1	0	1	1	1	0	1	1	1	0
2110	Germany	RRM	Male	0	0.0164	0.0822	0.0164	Never	Every month or less	1-2 times per month	Every month or less
2025	Germany	RRM	Male	0.0822	0.0986	0.0492	0.0822	2-3 times per month	1-3 times per week	1-2 times per month	1-2 times per month	0.8548	0.2143	0.2143	0	0.2143	1.8333	1.8333	0.0822	0.0822	0.2143	0.7123	0.2143	0.0822	0.2143	0.2143	0.4986	0.2849	0.7123	0.2143	0.2143	0.8548	0.2849	0.2143	1.8333	1	1.8333	1	1	1	0	1	1	0	0	1	1	0	1
2059	Germany	RRM	Male	0.3013	0.0822	0	0.0164	4-6 times per week	2-3 times per month	Never	Every month or less	1.8333	0	0.4986	0.2143	0.2143	1	1.8333	0.2849	0	0	0.2143	0.0666	0.0164	0.0164	0.0333	0.0164	0.0666	0.8548	0.2143	0.7123	0	0	0.0822	1.8333	1	1	1	0	1	0	1	1	1	0	0	0	1	1
2125	Germany	RRM	Female	0		0.0492	0.0822	Never		1-2 times per month	1-2 times per month	0.8548	0	0.0164	0.0822	0.2143	0.7857	1.8333	0.0164	1.8333	0.0333	0.4986	0.4986	0.2143	1.8333	0.7123	0.4986	0.4986	1.8333	0.2849	0.0164	0.4986	0.0164	1.8333	1.8333	0.7123	1.8333	1	0	1	0	0	1	0	1	0	0	0	0
2180	Germany	RRM	Female	0.3013	0.0986	0.0492	0.0822	4-6 times per week	1-3 times per week	1-2 times per month	1-2 times per month	1.8333	0.4986	0.4986	0.2143	0.2143	1.8333	1.8333	0.4986	0.7857	1.8333	1.8333	0.2849	0.2143	1.8333	0.4986	0.4986	0.7857	0.4986	0.2849	1.8333	0.4986	0.2143	0.7123	1.8333	0.7123	1.8333	1	1	1	0	1	1	1	1	1	1	0	0
2201	Germany	RRM	Female
2153	Germany	RRM	Female	0.0164	0.0164	0.115	0.0164	Every month or less	Every month or less	1-3 times per week	Every month or less	1.8333	1	0.2143	0.2143	0.7857	1.8333	1.8333	1	0.4986	0.7857	1.8333	0.4986	0.0164	0.7123	0.0333	0.4986	0.4986	0.7123	0.7857	1.8333	0.4986	0.0164	0	1.8333	0.7123	1.8333	1	1	1	0	1	1	1	1	1	1	0	1
2232	Germany	RRM	Male	0.2849	0.0822	0.652	0.0164	1-3 times per week	2-3 times per month	4-6 times per week	Every month or less	1.8333	0	0.0822	0.2143	0.4986	1.8333	1.8333	0.8548	0.4986	0.0822	1	0.7123	0.2143	0.8548	0.4986	0.2849	0.2849	0.8548	0.0822	1.8333	0	0	0	1.8333	0.7123	1.8333	1	0	1	0	1	1	1	1	0	1	0	0
2100	Germany	RRM	Female	0	0.0164	0	0	Never	Every month or less	Never	Never	1.8333	0.0822	0.4986	0.2143	0.2143	1.8333	1.8333	1.8333	0.0164	1.8333	1.8333	0.0164	0.0164	0.0333	0.0822	0.4986	0.2849	0.4986	0.0666	1.8333	0.0333	0.0333	0	1.8333	0.2143	1.8333	1	0	1	0	1	1	1	0	1	1	1	1
2048	Germany	RRM	Female	0.0164	0.0164	1.5822	0	Every month or less	Every month or less	Everyday	Never	0	0	0.7857	0.0822	0.0822	1.8333	1.8333	0	0	0	0	0	0	0	0	0	0.0822		0	0.0822	0	0	1.8333	1.8333			0	0	0	0	1	1	0	0	0	0	1	1
2128	Germany	RRM	Male	0.0164	0.0986	0.652	0.0822	Every month or less	1-3 times per week	4-6 times per week	1-2 times per month	1.8333	0.0822	0.2143	0.2143	0.2143	0.4986	1.8333	1.8333	0.2143	0.4986	1.8333	0.0666	0.0164	0.0666	0.0333	0	0.0666	1.8333	0.4986	1.8333	0.0333	0.0333	0.0164	1.8333	0.7123	1.8333	1	0	1	0	0	1	1	1	1	1	1	1
2143	Germany	RRM	Female
2014	Germany	RRM	Female	0.0822	0.0328	0.115	0.0164	2-3 times per month	2-3 times per month	1-3 times per week	Every month or less	0.8548	0.2143	0.0164	0.0822	0.0164	1.8333	1.8333	1	0.0822	0.7857	1.8333	0	0	0	0	0.4986	0.4986	0.7857	0.4986	1.8333	0	0	0	1.8333	0		1	1	0	0	1	1	1	0	1	1	1	1
2046	Germany	RRM	Female	0.7945	0.0328	0.0986	0.0164	Everyday	2-3 times per month	1-3 times per week	Every month or less
2223	Germany	RRM	Female	0.0822		0.1644	0.0164	2-3 times per month		1-3 times per week	Every month or less	1.8333	0.7857	0.4986	0.0822	0.4986	1.8333	1.8333	0.7123	0.2143	0.2143	1.8333	0	0	0	0	0.4986	0.4986	1.8333	0.2143	1.8333	0.0666	0.0164	0.0164	1.8333	0.7123		1	1	1	0	1	1	1	1	1	1	1	1
2020	Germany	RRM	Male	0.2849	0.0986	0.115	0.0164	1-3 times per week	1-3 times per week	1-3 times per week	Every month or less	1.8333	0.4986	0.4986	0.2143	0.4986	1.8333	1.8333	1.8333	0.0822	0.2143	1	0.0666	0.0164	0	0.2143	0.2143	0.2849	1	0.2849	1.8333	0.0666	0.0333	0	1.8333	0.7123	1.8333	1	1	1	0	1	1	1	0	1	1	1	1
2229	Germany	RRM	Female									0.8548	0.4986					0.7123	1	0.2143	0.4986	0.0164														0		1	1				0	1	1	1	0
2107	Germany	RRM	Male	0.0986	0	0.0492	0.0164	1-3 times per week	Never	1-2 times per month	Every month or less	0.8548	0.0164	0.4986	0.4986	0.2143	0.8548	0.2143	0.2143	0.0822	0.7123	0.7123	0	0	0	0.2143	0.2143	0.0822	1.8333	0.2849	1.8333	0.2143	0.0164	0.0822	1.8333	0.2143	1.8333	1	0	1	1	0	0	1	0	1	1	1	1
2230	Germany	RRM	Female	0.0164	0	0.0328	0	Every month or less	Never	1-2 times per month	Never	1.8333	0	0.2143	0	1	0.7123	0.4986	0.0333	0.7857	0.0822	1	0.2143	0.0164	0.0333	0	0.0164	0.0164	1	0.2143	1.8333	0	0	0	1.8333	0.7123	1.8333	1	0	1	0	0	0	0	1	0	1	0	1
2166	Germany	RRM	Female	0.7123		0.9972	0	4-6 times per week		Everyday	Never	1.8333	0.0164	0.4986	0.0164	0.2143	1.8333	1.8333	0.4986	1.8333	0.7857	1.8333	0	0	0	0.4986	0	0.0164	1.8333	0.8548	1.8333	0	0.2849	0	1.8333	1	1.8333	1	0	1	0	1	1	1	1	1	1	1	1
2023	Germany	RRM	Male	0.1644	0	0.1644	0	1-3 times per week	Never	1-3 times per week	Never	1.8333	0.4986	0.2143	0.2143	0.2143	1.8333	1.8333	1.8333	0	1.8333	0.7123	0	0	0	0.2143	0.4986	0.2143	1	1	1.8333	0	0.0822	0	1.8333	1	0.7123	1	1	1	0	1	1	1	0	1	1	1	1
2127	Germany	RRM	Female	0	0.0164	0.0328	0.0164	Never	Every month or less	1-2 times per month	Every month or less	1.8333	1	0.7857	0.2143	0.4986	1.8333	1.8333	1.8333	0	0	0	0	0	0	0	0	0.2849	1.8333	0.7857	1.8333	0.0164	0.0333	0.0333	1.8333	0.7123		1	1	1	0	1	1	1	0	0	0	1	1
2161	Germany	RRM	Female	0.2849	0.0986	0.4493	0.0164	1-3 times per week	1-3 times per week	4-6 times per week	Every month or less	1.8333	0.7857	0.0164	0.2143	0.2143	1.8333	1.8333	1.8333	0.0164	0.4986	0.4986	0	0	0	0	0.0333	0.0822	0.7123	0.2143	1.8333	0.0666	0.0164	0.0822	1.8333	0.8548		1	1	1	0	1	1	1	0	1	0	1	1
2103	Germany	RRM	Female	0.0822	0.0164	0.0164	0	2-3 times per month	Every month or less	Every month or less	Never	0.8548	0.2143	0.2143	0.0164	0.2143	1.8333	1	1	0.2143	0.2849	0.8548	0.2143	0.0164	0.0822	0.2143	0.4986	0.4986	0.4986	0.0822	1.8333	0.0333	0.0164	0	1.8333	0.7123	1.8333	1	1	1	0	1	1	1	1	1	1	0	1
2221	Germany	RRM	Female	0	0	0.115	0	Never	Never	1-3 times per week	Never	1.8333	0	0.2143	0.2143	0.4986	1.8333	1.8333	0.0822	0.2143	0.4986	0.7857	1	0.2143	0.2143	0.4986	0.2849	0.2143	0.2143	0.0666	1.8333	0.2143	0	0	1.8333	0.2143	1.8333	1	0	1	0	1	1	0	1	1	1	0	0
2061	Germany	RRM	Male									1.8333	0	0.4986	0.0164	0.0164	0.2143	0.4986	0.0164	0.7857	0.0164	1			0.7123		0.0333									1		1	0	0	0	0	0	0	1	0	1
2185	Germany	RRM	Female
2104	Germany	RRM	Female	0.0822	0	0	0.0164	2-3 times per month	Never	Never	Every month or less	0.8548	0.7857	0.2143	0.2143	0.2143	1.8333	1.8333	1.8333	1.8333	0.7123	0.4986	0.7123	0.2143	0.0822	0.2143	0.0333	0.4986	0.7123	1	1.8333	0.0333	0	0.0164	1.8333	0.8548	1.8333	1	1	1	0	1	1	1	1	1	0	0	0
2109	Germany	RRM	Female	0.0822	0.0164	0	0.0822	2-3 times per month	Every month or less	Never	1-2 times per month	1.8333	0.0822	0.4986	0.2143	0.0164	1.8333	0.7857	1	0.0822	0.0164	1.8333	0.2143	0.0164	0.2143	0.0822	0.2143	1	0.4986	0.0333	1.8333	0	0	0	1.8333	1.8333	1.8333	1	0	0	0	1	0	1	0	0	1	0	1
2038	Germany	RRM	Female	0	0.0822	0.0328	0.0164	Never	2-3 times per month	1-2 times per month	Every month or less	1.8333	0.2143	0.4986	0.4986	0.2143	1.8333	1.8333	0.2143	0	0	0	0	0	0	0	0	0.2143	0.2849	0.2143	0.4986	0.2143	0.0164	1.8333	1.8333	0.7123		1	1	1	1	1	1	1	0	0	0	1	1
2133	Germany	RRM	Female	0.0986	0.0822	0.7287	0	1-3 times per week	2-3 times per month	Everyday	Never	0.8548	0.7857	0.4986	0.0822	0.4986	0.7857	1	1.8333	0.7857	0.7857	1.8333	0.2143	0.0822	0.2849	0.0822	0.4986	0.2849	1.8333	0.4986	1.8333	0	0.2849	0	1.8333	0.8548	1.8333	1	1	1	0	0	1	1	1	1	1	0	1
2156	Germany	RRM	Female	0	0.0822	0.0164	0	Never	2-3 times per month	Every month or less	Never	1.8333	1	0.4986	0.0164	0.4986	1.8333	1.8333	0.0164	0.4986	0.2143	0.8548	0.4986	0.2143	1	0.4986	0.8548	0.2849	1.8333	0.4986	1.8333	0	0	0.2143	1.8333	1	1.8333	1	1	1	0	1	1	0	1	1	1	0	0
2008	Germany	RRM	Female	0	0.0822	0.0822	0.0822	Never	2-3 times per month	1-2 times per month	1-2 times per month	0.8548	0.0822	0.4986	0.4986	0.4986	1.8333	1.8333	0.7123	0	0	0	0	0	0	0	0	0.4986	0.2143	0	1.8333	1.8333	0	0.0822	1.8333	0.7123		1	0	1	1	1	1	1	0	0	0	1	1
2198	Germany	RRM	Female	0	0	0.0492	0.0164	Never	Never	1-2 times per month	Every month or less	1.8333	0.7857	0.4986	0.2143	0.2143	1.8333	1.8333	1	0.0822	0.7857	1.8333	0.0333	0.2143	0.2143	0.2143	0.4986	0.7123	1.8333	0.2143	1.8333	0.2143	0	1.8333	1.8333	0.7123	1.8333	1	1	1	0	1	1	1	0	1	1	1	0
2079	Germany	RRM	Female	0.0986	0	0.3835	0	1-3 times per week	Never	4-6 times per week	Never	1.8333	0.4986	0.2143	0.0822	0.2143	1.8333	1.8333	1	0.0822	0.7857	0.4986	0.4986	0.2143	0.2143	0.2849	0.4986	0.4986	0.4986	0.0822	1.8333	0.2143	0.0822	1.8333	1.8333	0.2143	1.8333	1	1	1	0	1	1	1	0	1	0	0	0
2126	Germany	RRM	Female	0	0.0328	0.1808	0	Never	2-3 times per month	1-3 times per week	Never	1.8333	1	0.2143	0.2143	0.2143	1.8333	1.8333	1.8333	1.8333	1.8333	1	0.0666	0.0164	0.4986	0.0333	0.4986	0.2143	1.8333	0.4986	1.8333	0.0666	0.0333	0.0164	1.8333	0.8548	1.8333	1	1	1	0	1	1	1	1	1	1	1	1
2194	Germany	RRM	Male	0.0328	0	0.115	0	2-3 times per month	Never	1-3 times per week	Never	1.8333	1	0.0822	0.0822	0.2143	1.8333	1.8333	1.8333	0.0822	0.7857	1.8333	0.0666	0.0164	0.0333	0.0333	0.0333	0.2143	0.7123	0.0822	1.8333	0.0822	0.0164	0	1.8333	0	1.8333	1	1	1	0	1	1	1	0	1	1	1	1
2174	Germany	RRM	Female									1.8333	0.0822	0.2143	0.2143	0.2143	1.8333	1.8333	0.2143	0.2143	0.2143	0.7123	0.0666	0.0164	0.0333	0.0333	0	0.4986		0.0666						1	1.8333	1	0	1	0	1	1	1	1	1	1	1	1
2054	Germany	RRM	Female
2222	Germany	RRM	Female	0	0	0.3013	0	Never	Never	4-6 times per week	Never	0.8548	0.2143	0.2143	0.2143	0.4986	1.8333	1.8333	1.8333	0	0	1.8333	0	0	0	0.0822	0.2849	0.2143	1.8333	0.4986	1.8333	0.4986	0	0	1.8333	0.7123	1.8333	1	1	1	0	1	1	1	0	0	1	1	1
2160	Germany	RRM	Female	0.7287	0.0164	0.0492	0	Everyday	Every month or less	1-2 times per month	Never	1.8333	0.0822	0.4986	0.0164	0.0164	1.8333	1.8333	0.7123	0.7857	0.0333	1.8333	0.0333	0.0164	0.0333	0.0164	0.0333	0.2143	1.8333	0.2143	1.8333	0.0333	0.0164	0.0164	1.8333	1	1.8333	1	0	0	0	1	1	1	1	0	1	1	1
2131	Germany	RRM	Female	0	0.0164	0.3671	0.0164	Never	Every month or less	4-6 times per week	Every month or less	0.8548	0.0822	0.4986	0.2143	0.4986	1.8333	1.8333	0.4986	0.0164	0.2143	1	0.2143	0.0822	0.0333	0.2143	0.2143	0.2849	1.8333	0.4986	1.8333	0.4986	0	0.0164	1.8333	0.2143	1.8333	1	0	1	0	1	1	1	0	1	1	0	1
2150	Germany	RRM	Female	0.0164	0.0164	0.0822	0.0822	Every month or less	Every month or less	1-2 times per month	1-2 times per month	0.8548	1	1	0.4986	0.0164	1.8333	1.8333	0.7123	0	0.2143	0.2143	0	0	0	0	0.2143	0.2849	0.7857	0.7123	1.8333	0.2143	0.0164	0.2143	1.8333	0		1	1	0	1	1	1	1	0	1	0	1	1
2193	Germany	RRM	Female	0.0986	0.3013	0.4493	0.0822	1-3 times per week	4-6 times per week	4-6 times per week	1-2 times per month	1.8333	0.2143	0.2143	0.4986	0.2143	1.8333	1.8333	1	0	0.0822	0.8548	0	0	0	0	0.2143	0.2143	1	0.4986	1.8333	0.7123	0.4986	0.2849	1.8333	0.7123		1	1	1	1	1	1	1	0	0	1	1	1
2141	Germany	RRM	Male	0.0328	0.0164	0.1808	0.0164	2-3 times per month	Every month or less	1-3 times per week	Every month or less	1.8333	0.7857	0.2143	0.0822	0.2143	1	1.8333	0.2143	0.7857	0.2143	0.2143	0.4986	0.2143	0.2143	0.2143	0.4986	0.2143	1.8333	0.2849	1.8333	0.2143	0.0333	1.8333	1.8333	1	1.8333	1	1	1	0	1	1	1	1	1	0	0	0
2047	Germany	RRM	Male	0	0	0	0	Never	Never	Never	Never	1.8333	0.7857	0.2143	0.2143	0.2143	1.8333	0.8548	0.0333	0	0.4986	1.8333	0	0	0	0.0666	0.2143	0.4986	1.8333	0.4986	1.8333	0.2143	0.0822	0.0822	1.8333	1	1.8333	1	1	1	0	1	0	0	0	1	1	1	1
2219	Germany	RRM	Female									0.8548	0																							0.7123		1	0
2211	Germany	RRM	Male	0.5698	0.0164	0.2466	0.2849	4-6 times per week	Every month or less	1-3 times per week	1-3 times per week	1.8333	0.4986	0.2143	0.2143	0.2143	1.8333	1.8333	0.7123	0.0164	0.4986	0.7123	0.0666	0.0164	0.2143	0.2143	0.2849	0.2143	1	0.0822	1.8333	0.4986	0.0164	0.0164	1.8333	0.2143	1.8333	1	1	1	0	1	1	1	0	1	1	1	1
2045	Germany	RRM	Female	0.0986	0.0986	0.0328	0.0164	1-3 times per week	1-3 times per week	1-2 times per month	Every month or less	1.8333	1	0.2143	0.4986	0.2143	1.8333	1.8333	1	0.0822	0	0.8548	0	0	0	0	0.2849	0.0164	0.7123	0.2143	0.7123	0.0666	0	0.0822	1.8333	0		1	1	1	1	1	1	1	0	0	1	1	1
2096	Germany	RRM	Female
2071	Germany	RRM	Female	0.2849	0.0164	0.1808	0.0822	1-3 times per week	Every month or less	1-3 times per week	1-2 times per month	0.8548	0.4986	0.2143	0.0822	0.2143	1.8333	1.8333	0.2849	0	0.0164	0.7123	0.4986	0.2143	0.2143	0.2143	0.4986	0.2143	0.2849	0.0822	1.8333	0.2143	0.0164	0.0822	1.8333	0	1.8333	1	1	1	0	1	1	1	0	0	1	0	0
2093	Germany	RRM	Female	0.0164	0	0.0822	0	Every month or less	Never	1-2 times per month	Never	1.8333	0.0822	0.2143	0.4986	0.4986	1.8333	1.8333	1	0	0	0.4986	0	0	0	0	0.0333	0.0822	0.4986	0.2143	1.8333	0.0666	0.0164	0.2849	1.8333	0.2143		1	0	1	1	1	1	1	0	0	0	1	1
2037	Germany	RRM	Female	0.0328	0	0	0.0164	2-3 times per month	Never	Never	Every month or less	0.8548	0.7857	0.4986	0.2143	0.0822	1.8333	1.8333	1	0	0	0	0	0	0	0	0	0.2143	1.8333	0.4986	1.8333	0.2143	0.0164	0.0822	1.8333	0.2143		1	1	0	0	1	1	1	0	0	0	1	1
2191	Germany	RRM	Male	0.0986	0.0164	0.0492	0.0164	1-3 times per week	Every month or less	1-2 times per month	Every month or less	1.8333	1	0.4986	0.2143	0.0822	1.8333	1.8333	1	1.8333	0.4986	1.8333	0	0	0	0	0.4986	0.4986	0.8548	1.8333	1.8333	0.2143	0.2143	0.0164	1.8333	0.2143		1	1	0	0	1	1	1	1	1	1	1	1
2044	Germany	RRM	Male	0.9972	0.0164	0.0328	0.2849	Everyday	Every month or less	1-2 times per month	1-3 times per week	0.8548	0.2143	1	0.0164	0.0164	0.2143	0.2849	0.0822	0.2143	0.2143	1	0.2143	0.0164	0.2143	0	0.2849	0.2849	0.7123	0.2143	0.8548	0.4986	0.2143	0.7123	1.8333	1.8333	1.8333	1	1	0	0	0	0	0	1	1	1	0	1
2019	Germany	RRM	Female	0	0.0164	0	0	Never	Every month or less	Never	Never	1.8333	0	0.4986	0.2143	0.2143	1.8333	0.7123	0.0333	0	0.7123	1.8333	0	0.0164	0.7123	0.4986	0.0822	0.2143	0.7123	0.7123	1.8333	0	0	0	1.8333	1	1	1	0	1	0	1	0	0	0	1	1	1	1
2113	Germany	RRM	Female	0.0164	0.0164	0.0328	0.0164	Every month or less	Every month or less	1-2 times per month	Every month or less	0.8548	1	0.4986	0.4986	0.2143	1.8333	1.8333	1	0.0164	0	0.7123	0.2143	0.0822	0.2143	0.2849	0.2143	0.7123	1.8333	0.4986	1.8333	0.2143	0.2143	0.0822	1.8333	1	1.8333	1	1	1	1	1	1	1	0	0	1	0	1
2033	Germany	RRM	Female	0.5698	0.0822	0.5698	0.0164	4-6 times per week	2-3 times per month	4-6 times per week	Every month or less	0.8548	1	0.4986	0.0822	0.2143	1.8333	1.8333	1	1.8333	0.7123	1	0.2143	0.0822	0.4986	0.2143	0.4986	0.7123	1.8333	0.7123	1.8333	0.4986	0.4986	0.2849	1.8333	0.7123	1.8333	1	1	1	0	1	1	1	1	1	1	0	1
2158	Germany	RRM	Female	0.0328	0	0.0164	0.0164	2-3 times per month	Never	Every month or less	Every month or less	1.8333	0.2143	0.2143	0.4986	0.2143	1.8333	1.8333	0.4986	0.0164	0.2143	0.7123	0	0	0	0	0.2143	0.2143	1.8333	0.2143	1.8333	0.4986	0.2849	0.0164	1.8333	0.7123		1	1	1	1	1	1	1	0	1	1	1	1
2217	Germany	RRM	Female	0.7123	0	0	0	4-6 times per week	Never	Never	Never	1.8333	0.0164	0.4986	0.2143	0.7857	1.8333	1.8333	0.2143	1.8333	0.4986	1.8333	0.7123	0.2143	1.8333	0.0333	0.7123	0.4986	1.8333	1.8333	1.8333	0.0164	0	0	1.8333	0.7123	1.8333	1	0	1	0	1	1	1	1	1	1	0	0
2106	Germany	RRM	Female	0.3671	0.0986	0.3177	0.0164	4-6 times per week	1-3 times per week	4-6 times per week	Every month or less	1.8333	0.0164	0.2143	0.0822	0.2143	1.8333	1.8333	1	0.2143	0.4986	1.8333	0.2143	0.0822	0.2143	0.2143	0.4986	0.2143	1	0.2143	1.8333	0.0666	0.2143	0.0164	1.8333	1	1.8333	1	0	1	0	1	1	1	1	1	1	0	1
2148	Germany	RRM	Female	0.0822	0	0.5862	0.0164	2-3 times per month	Never	4-6 times per week	Every month or less	0.8548	0.2143	0.4986	0.0822	0.2143	1.8333	1.8333	0.7123	0	0	0	0	0	0	0	0	0.0164	1.8333	0.2849	1.8333	0.2849	0.2143	0.2849	1.8333	0.8548		1	1	1	0	1	1	1	0	0	0	1	1
2082	Germany	RRM	Female	0.0328	0	0.115	0	2-3 times per month	Never	1-3 times per week	Never	1.8333	0.4986	0.2143	0.2143	0.0822	1.8333	1.8333	0.7123	0.2143	0.2143	0.4986	0.0666	0.0822	0.0333	0.2143	0.8548	0.2143	0.4986	0.0822	1.8333	0.0164	0	0.0164	1.8333	1.8333	1.8333	1	1	0	0	1	1	1	1	1	0	1	1
2157	Germany	RRM	Female	0.3671	0.0164	1.5068	0.0164	4-6 times per week	Every month or less	Everyday	Every month or less	0.8548	0.0822	0.0822	0.0822	0.2143	1.8333	1.8333	0.4986	0.2143	0.0164	1.8333	0.0666	0.0164	0.2143	0.2143	0.2143	0.2143	1.8333	0.2143	1.8333	0.0333	0.0164	0	0.7123	0.7123	1.8333	1	0	1	0	1	1	1	1	0	1	1	1
2151	Germany	RRM	Female	0	0.0822	0.0986	0.0822	Never	2-3 times per month	1-3 times per week	1-2 times per month	1.8333	0	0.0822	0.0164	0.2143	0.8548	0.7123	0.2143	1.8333	0.0164	0.4986	0.0666	0.0164	0.0333	0.2143	0.2849	0.0666	0.7123	0.2849	1.8333	0.0164	0.0164	0.0822	1.8333	0.4986	1.8333	1	0	1	0	0	0	1	1	0	0	1	1
2097	Germany	RRM	Female	0.0328	0	0.0986	0.0164	2-3 times per month	Never	1-3 times per week	Every month or less	1.8333	0.7857	0.4986	0.0822	0.2143	1.8333	1.8333	1.8333	0.0164	0.0822	1.8333	0.2143	0.0822	1	0.2849	0.4986	0.2849	0.7123	0.0822	1.8333	0.7123	0.0164	0.0164	1.8333	0.8548	1.8333	1	1	1	0	1	1	1	0	0	1	0	1
2080	Germany	RRM	Female	0.2849	0.0822	0.2849	0	1-3 times per week	2-3 times per month	1-3 times per week	Never	0.8548	0.7857	0.4986	0.4986	0.0164	1.8333	1.8333	1.8333	0	0	0	0	0	0	0	0	0.0822	1	0	1.8333	0	0	0	1.8333	0.7123		1	1	0	1	1	1	1	0	0	0	1	1
2098	Germany	RRM	Male	0.0328	0	0.0328	0	2-3 times per month	Never	1-2 times per month	Never	1.8333	0.7857	0.2143	0.0164	0.2143	1.8333	1.8333	1.8333	0.7857	1.8333	1.8333	0.2849	0.0822	0	0.2849	0.2849	0.4986	1	0.2143	1.8333	0.2143	0.0822	0.7123	1.8333	0.7123	1.8333	1	1	1	0	1	1	1	1	1	1	0	1
2053	Germany	RRM	Male
2177	Germany	RRM	Female
2184	Germany	RRM	Male	0.2849	0.2849	0.0986	0.0822	1-3 times per week	1-3 times per week	1-3 times per week	1-2 times per month	1.8333	0	0.2143	0.0164	0.2143	1	1.8333	0.2143	1.8333	0.7123	0.7123	0.2849	0.0822	0.7123	0.2849	0.4986	0.2143	1.8333	0.4986	1.8333	1.8333	0.0164	0.0822	1.8333	1	1.8333	1	0	1	0	1	1	1	1	1	1	0	1
2213	Germany	RRM	Male	0	0.0164	0	0	Never	Every month or less	Never	Never	1.8333	0	0.4986	0.0822	0.0822	1	0.2849	0	0	0	0	0.7123	0.2143	0.4986	0.2143	0.0822	0.0666	1.8333	0.7123	0.0822	0	0	1.8333	0	0	0.2143	1	0	0	0	1	0	0	0	0	0	0	0
2040	Germany	RRM	Female	0.0822	0	0.0164	0	2-3 times per month	Never	Every month or less	Never	1.8333	0.0822	0.2143	0.0164	0.2143	0.7123	1.8333	1.8333	0	0.0164	0.4986	0	0	0	0	0.0164	0.0164	0.4986	0.0666	1.8333	0.2143	0.0164	0.0164	1.8333	0.2143		1	0	1	0	0	1	1	0	0	0	1	1
2118	Germany	RRM	Female	0.0328	0.0822	0.115	0.0164	2-3 times per month	2-3 times per month	1-3 times per week	Every month or less	1.8333	0.2143	0.2143	0.2143	0.2143	1.8333	1.8333	0.7123	0	0.2143	0.4986	0	0	0	0.0333	0	0.0822	0.4986	0.0666	1.8333	0.4986	0.0164	0	1.8333	1	1.8333	1	1	1	0	1	1	1	0	1	0	1	1
2154	Germany	RRM	Female	3	0.0164	0.4493	0.0164		Every month or less	4-6 times per week	Every month or less	0.8548	0.2143	0.0822	0.0822	0.2143	1.8333	1.8333	0.2143	0	0.4986	0.7123	0.4986	0.2143	0.7123	0.0333	0.4986	0.4986	0.4986	0.0164	1.8333	0	0	0	1.8333	0	1.8333	1	1	1	0	1	1	1	0	1	1	0	0
2010	Germany	RRM	Female	0.1644	0.0822	0.652	0.2849	1-3 times per week	2-3 times per month	4-6 times per week	1-3 times per week	1.8333	0.7857	0.4986	0.0164	0.2143	1.8333	1.8333	0.2849	0.0822	0.4986	0.2143	0.2143	0.0164	0.2143	0.4986	0.4986	0.2143	1	0.2143	1.8333	0.2143	0.0333	0.0333	1.8333	0.7123	1.8333	1	1	1	0	1	1	1	0	1	0	0	1
2159	Germany	RRM	Female	0	0.0822	0.8109	0	Never	2-3 times per month	Everyday	Never	1.8333	0.0164	0.2143	0.0822	0.0822	1.8333	1.8333	0.2143	0.4986	0.7123	0.7123	0.2143	0.0822	0.8548	0.4986	0.7123	0.2849	1.8333	0.2143	1.8333	0.0666	0	0	1.8333	1.8333	1.8333	1	0	0	0	1	1	1	1	1	1	0	1
2083	Germany	RRM	Female									1.8333	0							0.4986	0.2143	0.0822														1.8333		1	0						1	1	0
2129	Germany	RRM	Female	0	0.0986	0.0164	0.0164	Never	1-3 times per week	Every month or less	Every month or less	1.8333	0.0822	0.2143	0.0164	0.7857	1.8333	1.8333	0.2143	0.0164	0.0822	1.8333	0.2143	0.4986	1.8333	0.2143	0.2849	0.4986	1.8333	0.0822	1.8333	0	0.2849	0.0164	1.8333	0.2143	1.8333	1	0	1	0	1	1	1	0	0	1	0	0
2132	Germany	RRM	Female	0.2849	0.0164	0.652	0.0164	1-3 times per week	Every month or less	4-6 times per week	Every month or less	0.8548	0.0164	0.0164	0	0.0164	0.4986	1.8333	0.0822	0.2143	1.8333	1.8333	0.2143	0	0.7123	0.2143	0.4986	0.2143	1.8333	0.0164	1.8333	1.8333	0.0822	0.7123	1.8333	0	0.7123	1	0	0	0	0	1	0	1	1	1	0	1
2208	Germany	RRM	Female	0.0164	0.0164	0.0492	0.0164	Every month or less	Every month or less	1-2 times per month	Every month or less	1.8333	0.0822	0.0822	0.0822	0.0164	0.8548	0.7123	0.7123	0	0.7123	0.2849	0.2849	0.2143	0.2849	0.0666	0.0333	0.2143	1.8333	0.0333	1.8333	0	0.0164	1.8333	1.8333	0.2143	1.8333	1	0	0	0	0	0	1	0	1	0	0	0
2210	Germany	RRM	Female	0.0164	0.0822	0	0	Every month or less	2-3 times per month	Never	Never	0.8548	0.2143	0.2143	0.4986	0	1.8333	1.8333	1.8333	0	0	0	0	0	0	0	0.0164	0.2143	0.2849	0.2143	1.8333	0.0666	0.0333	0.0164	1.8333	0		1	1	0	1	1	1	1	0	0	0	1	1
2089	Germany	RRM	Female	0	0	0.0164	0	Never	Never	Every month or less	Never	0.8548	0.4986	0.0164	0.0822	0.0164	1.8333	1.8333	1.8333	0.4986	0.7123	0.4986	0.0333	0.0822	0.2143	0.2143	0.2849	0.4986	0.7123	0.2849	1.8333	0	0.0164	1.8333	1.8333	1.8333	1.8333	1	1	0	0	1	1	1	1	1	0	1	1
2120	Germany	RRM	Female	0	0.0164	0.0164	0	Never	Every month or less	Every month or less	Never	0.8548	0.0822	0.2143	0.2143	0.2143	1.8333	1.8333	0.0822	0	0.2143	0.2143	0.2849	0.0822	0.2143	0.2143	0.4986	0.2849	1.8333	0.2849	1.8333	0	0.0164	0	1.8333	1	1.8333	1	0	1	0	1	1	0	0	1	0	0	1
2007	Germany	RRM	Female	0	0	0.0164	0	Never	Never	Every month or less	Never	1.8333	0.4986	0.7857	0.4986	0.4986	1.8333	1.8333	0.0164	0.7857	1	0.0164	0.4986	0.4986	0.8548	0.4986	0.4986	0.7857	1.8333	0.0666	1.8333	0.8548	0.0164	0.2849	1.8333	0.2143	0.2143	1	1	1	1	1	1	0	1	1	0	0	0
2137	Germany	RRM	Female
2167	Germany	RRM	Female	0.0328	0.0164	0.0492	0.0164	2-3 times per month	Every month or less	1-2 times per month	Every month or less	1.8333	0.0822	0.2143	0.0164	0.0822	0.8548	1.8333	0.0164	1.8333	0.0164	1.8333	0.0666	0.0164	0.0822	0.2143	0.7123	0.2849	0.7857	0.2849	1.8333	0.0333	0.0333	0	1.8333	1	1.8333	1	0	0	0	0	1	0	1	0	1	1	1
2039	Germany	RRM	Female	0	0.0986	0.0164	0.0164	Never	1-3 times per week	Every month or less	Every month or less	1.8333	0.4986	0.7857	0.4986	0.2143	1.8333	1.8333	0.2849	0	0	0	0	0	0	0	0	0.2143	1	0.7123	1.8333	0.0666	0.0164	0.0333	1.8333	0.8548		1	1	1	1	1	1	1	0	0	0	1	1
2036	Germany	RRM	Female	0.2849		0.115	0.0164	1-3 times per week		1-3 times per week	Every month or less
2235	Germany	RRM	Female	0	0	0	0	Never	Never	Never	Never	1.8333	0.4986	0.2143	0.0822	0.0822	1	1.8333	0.7123	0	0	0.4986	0	0	0	0	0.2143		0.8548	0.0666	1.8333	0.0333	0.0164	0.0164	1.8333			1	1	0	0	1	1	1	0	0	0	1	1
2170	Germany	RRM	Female	0.0822	0.0164	0.0986	0	2-3 times per month	Every month or less	1-3 times per week	Never	0.8548	0.0164	0.0822	0.0822	0.7857	1.8333	1.8333	0.4986	0.7857	0.0164	1.8333	0	0	0	0	0.2143	0.2143	0.0822	0.0822	1.8333	0.2143	0.0333	0.0333	1.8333	0.2143		1	0	1	0	1	1	1	1	0	1	1	1
2086	Germany	RRM	Male	0.2849	0	0.115	0	1-3 times per week	Never	1-3 times per week	Never	1.8333	0.0822	0.7857	0.2143	0.0164	1.8333	1.8333	0.2143	0.2143	0.0164	1.8333	0.4986	0.2143	0.2849	0.0164	0.2143	0	0.4986	0.2143	1.8333	0.2143	0.0164	0.2143	1.8333	0.7123	1.8333	1	0	0	0	1	1	1	1	0	1	0	0
2022	Germany	RRM	Female	0	0.0822	0	0	Never	2-3 times per month	Never	Never	0.8548	0.0164	0.4986	0.0822	0.2143	1.8333	1	0.0333	0	0	0	0	0	0	0	0	0.0822	0.2143	0.2143	1.8333	0	0	0.0164	1.8333	0.7123		1	0	1	0	1	1	0	0	0	0	1	1
2192	Germany	RRM	Female	0.5698	0.0822	0.652	0.0822	4-6 times per week	2-3 times per month	4-6 times per week	1-2 times per month	1.8333	0.4986	0.7857	0.2143	0.0822	1.8333	1.8333	0.2143	0.2143	0.0333	0.4986	0.2849	0.2143	0.2849	0.4986	0.2143	0.2143	1.8333	0.4986	1.8333	0.0666	0.0164	0.4986	1.8333	0	1.8333	1	1	0	0	1	1	1	1	0	0	0	0
2149	Germany	RRM	Female	0	0	0	0.0164	Never	Never	Never	Every month or less	0.8548	0.2143	0.4986	0	0.2143	1.8333	0.4986	0.2143	0	0.0164	0.2143	0.0333	0.0164	0	0.2849	0.0164	0.2143	1.8333	0.0822	0.2143	1.8333	0.7123	0.0164	1.8333	0.2143	1.8333	1	1	1	0	1	0	1	0	0	0	1	1
2041	Germany	RRM	Female
2094	Germany	RRM	Female	0.0164	0	0.3177	0	Every month or less	Never	4-6 times per week	Never	1.8333	0.0822	0.2143	0.0822	0.2143	1	1.8333	1.8333	0.2143	0.4986	1	0.2143	0.0822	0.0333	0.2143	0.2143	0.0666	1.8333	0.2143	1.8333	0.2143	0	0.0164	1.8333	0	1.8333	1	0	1	0	1	1	1	1	1	1	0	1
2088	Germany	RRM	Female	0	0	0.3013	0	Never	Never	4-6 times per week	Never	1.8333	0	0.2143	0.0822	0.2143	1.8333	0.4986	0.2849	0.4986	0	0.2849	0.2849	0.4986	1.8333	0.4986	0.2143	0.4986	0.2143	0.0666	1.8333	0.4986	0.0164	1.8333	1.8333	1	1.8333	1	0	1	0	1	0	1	1	0	0	0	0
2026	Germany	RRM	Male	0	0.0164	0	0	Never	Every month or less	Never	Never	1.8333	0	0.2143	0.0822	0.2143	1.8333	0.0164	0.0822	1.8333	0	1	0.4986	0.0822	1.8333	0.2143	0.8548	0.2849	0.2849	0.4986	1.8333	0.0822	0.0822	1.8333	1.8333	0	1.8333	1	0	1	0	1	0	0	1	0	1	0	1
2027	Germany	RRM	Female	0.2849	0.0986	0.652	0.2849	1-3 times per week	1-3 times per week	4-6 times per week	1-3 times per week	0.8548	0.2143	0.4986	0.4986	0.0164	1.8333	0.7123	0.0164	1.8333	0.7123	0.4986	0	0	0	0.0333	0.4986	0.4986	1.8333	0.2143	1.8333	0.0164	0.0164	0.2849	1.8333	0.8548	1.8333	1	1	0	1	1	0	0	1	1	0	1	1
2186	Germany	RRM	Male	0.1644	0	0.3177	0	1-3 times per week	Never	4-6 times per week	Never	1.8333	0.0822	0.2143	0.0164	0.0822	0.7857	1.8333	0.2849	1.8333	0	0.4986	0.0666	0.0164	0.2143	0.0164	0.4986	0.2143	1.8333	0.0164	1.8333	0.0666	0.0164	0	1.8333	1	1.8333	1	0	0	0	0	1	1	1	0	0	1	1
2216	Germany	RRM	Male	0.0986	0	0.3835	0	1-3 times per week	Never	4-6 times per week	Never	0.8548	0.7857	0.2143	0.0822	0.4986	0.8548	1.8333	0.7857	0.7857	0.2143	0.8548	0.2143	0.0164	0.2143	0.4986	0.4986	0.0822	1	0.4986	1.8333	0.2849	0	0.2143	1.8333	0.8548	1.8333	1	1	1	0	0	1	1	1	1	1	0	1
2220	Germany	RRM	Male	0	0.0164	0.0986	0.0164	Never	Every month or less	1-3 times per week	Every month or less	1.8333	1	0.4986	0.2143	0.2143	1.8333	1.8333	0.4986	0	0	0.0333	0.0666	0	0.0164	0.0164	0.0164	0.2143	1	0.7857	0.0333	0.0822	0.0164	0.0164	1.8333	0	1.8333	1	1	1	0	1	1	1	0	0	0	1	1
2136	Germany	RRM	Female
2090	Germany	RRM	Female	0.0164	0.0164	0.5862	0.0164	Every month or less	Every month or less	4-6 times per week	Every month or less	1.8333	0.2143	0.4986	0.2143	0.2143	1.8333	1.8333	0.4986	1.8333	0.4986	1.8333	0.7857	0.4986	1.8333	0.4986	0.7123	0.8548	1.8333	1	1.8333	0.8548	0.0164	0.0822	1.8333	1	1.8333	1	1	1	0	1	1	1	1	1	1	0	0
2024	Germany	RRM	Female	0.0822	0	0.1644	0.0164	2-3 times per month	Never	1-3 times per week	Every month or less	1.8333	0.2143	0.2143	0.2143	0.2143	1.8333	1.8333	0.2143	0	0.2143	1.8333	0	0	0	0.0333	0.2143	0.2143	0.7857	0.4986	1.8333	1.8333	0	0.0164	1.8333	0.2143	1.8333	1	1	1	0	1	1	1	0	1	1	1	1
2101	Germany	RRM	Female	0.0328	0.2849	0.3835	0	2-3 times per month	1-3 times per week	4-6 times per week	Never	1.8333	0.7857	0.2143	0.4986	0.2143	1.8333	1.8333	1.8333	1.8333	0.4986	1.8333	0.0666	0.0164	0.2143	0.2143	0.4986	0.7123	1.8333	0.4986	1.8333	0	0	0	1.8333	1	1.8333	1	1	1	1	1	1	1	1	1	1	1	1
2179	Germany	RRM	Female	0.3013	0	0.5862	0	4-6 times per week	Never	4-6 times per week	Never	1.8333	1	0.4986	0.4986	0.2143	1.8333	1.8333	1.8333	1.8333	0.4986	0.7123	0.2849	0.0822	0.2143	0.2143	0.2849	0.7123	1.8333	0.0822	1.8333	0.0333	0.2143	0	1.8333	0.7123	1.8333	1	1	1	1	1	1	1	1	1	1	0	1
2073	Germany	RRM	Male	0.3013	0	0	0	4-6 times per week	Never	Never	Never	0.8548	0.0164	0	0.0164	0.2143	1	1.8333	0.8548	0.7857	0.2143	1.8333	0.2143	0.0164	0.2143	0.2143	0.4986	0.2143	0.2849	0.2849	1.8333	0.4986	0.2849	0.4986	0.2849	0.4986	0.4986	1	0	1	0	1	1	1	1	1	1	0	1
2172	Germany	RRM	Female
2084	Germany	RRM	Female	0.0164	0.0164	0.115	0	Every month or less	Every month or less	1-3 times per week	Never	1.8333	0.2143	0.0822	0	0.0822	1.8333	1.8333	1	0.2143	0.7857	0.7123	0	0	0	0.0822	0.0333	0.0164	0.7123	0.2849	1.8333	0.4986	0	0.4986	1.8333	1.8333	1.8333	1	1	0	0	1	1	1	1	1	1	1	1
2072	Germany	RRM	Female	0.0164	0.0164	0.115	0.0164	Every month or less	Every month or less	1-3 times per week	Every month or less	0.8548	0.2143	0.7857	0.0822	0.0822	1.8333	1.8333	0.2143	1.8333	0.0164	0.7857	0.0666	0.0822	0.0666	0.2143	0.2143	0.2143	0.8548	0.7123	1.8333	0.2143	0.0333	0.0822	1.8333	0.7123	1.8333	1	1	0	0	1	1	1	1	0	1	1	1
2214	Germany	RRM	Male	0.0164		0	0	Every month or less		Never	Never	1.8333	0.0822	0.0164	0.0822	0.0822	1.8333	1.8333	0.7123	1.8333	1.8333	1.8333	1	0.0822	0.2143	0.2849	0.8548	0.7857	0.7123	0.0822	1.8333	0	0	0.7123	1.8333	0.7123	1.8333	1	0	0	0	1	1	1	1	1	1	0	1
2065	Germany	RRM	Female									1.8333	0		0.2143		1.8333	1.8333	0.4986	1.8333	0.2143	1.8333														0.7123		1	0		0	1	1	1	1	1	1
2070	Germany	RRM	Female	0.0164	0.0164	0.115	0.2849	Every month or less	Every month or less	1-3 times per week	1-3 times per week	1.8333	0.0164	0.4986	0.0164	0.2143	0.4986	0.2143	0.2143	1.8333	0.4986	0.7123	0.8548	0.0822	0.8548	0.4986	0.2143	0.4986	1.8333	0.4986	1.8333	1.8333	0.2143	1.8333	1.8333	0.7123	1.8333	1	0	1	0	0	0	1	1	1	1	0	1
2139	Germany	RRM	Female	0	0.0822	0.0164	0	Never	2-3 times per month	Every month or less	Never	1.8333	0.2143	0.7857	0.0822	0.0822	1.8333	1.8333	1.8333	1.8333	1.8333	1.8333	0.4986	0.2143	1.8333	0.4986	0.4986	0.2849	1.8333	0.0822	1.8333	0.4986	0.0164	0.2143	1.8333	0	1.8333	1	1	0	0	1	1	1	1	1	1	0	0
2215	Germany	RRM	Female	0	0.0164	0	0	Never	Every month or less	Never	Never	1.8333	0.7857	0.7857	0.2143	0.0822	1.8333	1.8333	0.2143	0	0	0	0.0164	0.2143	1.8333	0.2143	0.0164	0.2849	1.8333	0.2143	1.8333	0.2849	0.0822	1.8333	1.8333	1	1.8333	1	1	0	0	1	1	1	0	0	0	1	0
2067	Germany	RRM	Female	0.0822	0	0.115	0.0164	2-3 times per month	Never	1-3 times per week	Every month or less	1.8333	0.0822	0.0822	0.0164	0.0164	0.4986	1.8333	0.0333	0.0164	0.4986	0.7123	0.2143	0.0822	0.8548	0	0.2143	0.0666	0.7123	0.2143	1.8333	0.2143	0.0164	0.0164	1.8333	0	1.8333	1	0	0	0	0	1	0	0	1	1	0	1
2152	Germany	RRM	Female	0.1644	0.0986	0.652	0.0164	1-3 times per week	1-3 times per week	4-6 times per week	Every month or less	0.8548	0.4986	0.4986	0.0164	0.0822	1.8333	1.8333	1.8333	0.4986	0.2143	0.8548	0.4986	0.0822	0.2143	0.2143	0.4986	0.4986	0.7857	0.2849	1.8333	1.8333	0.0822	0.0164	1.8333	0.7123	1.8333	1	1	0	0	1	1	1	1	1	1	0	1
2074	Germany	RRM	Female
2144	Germany	RRM	Male	0.0328	0	0.0328	0.0164	2-3 times per month	Never	1-2 times per month	Every month or less	1.8333	0.0164	0.2143	0.0822	0.2143	1.8333	0.4986	0.2143	0	0.0333	0.4986	0.2143	0	0.2143	0.0164	0.7123	0.2143	1.8333	0.0666	1.8333	0.0666	0.0164	0.2849	0.7123	1	1.8333	1	0	1	0	1	0	1	0	0	0	0	1
2175	Germany	RRM	Female	0.3013	0.0164	0.652	0.0164	4-6 times per week	Every month or less	4-6 times per week	Every month or less	0.8548	0.0164	0.2143	0.2143	0.4986	1.8333	1.8333	0.7123	1.8333	0.2849	0.7123	0.2143	0.0822	0.7123	0.2143	0.2849	0.7123	0.7123	0.0822	1.8333	0.4986	0.2849	0	1.8333	0.7123	1.8333	1	0	1	0	1	1	1	1	1	1	0	1
2115	Germany	RRM	Female	0	0.2849	0	0	Never	1-3 times per week	Never	Never	1.8333	0.7857	0.4986	0.4986	0.2143	1.8333	1.8333	1.8333	0	0	0	0	0	0	0.0333	0.4986	0.2849	0.4986	0.0164	1.8333	0.0333	0	0	1.8333	0.7123	0.7123	1	1	1	1	1	1	1	0	0	0	1	1
2146	Germany	RRM	Female									1.8333	0.0822	0.2143	0.2143	0.2143	1.8333	1.8333	0.7123	0	0	0.2849	0.0333	0	0	0.2143	0.2143	0.2143	1	0.0333	0.8548	0	0.0164	0.2849	1.8333	0	1.8333	1	0	1	0	1	1	1	0	0	0	1	1
2206	Germany	RRM	Male	0.9972	0.0328	0.115	0.0164	Everyday	2-3 times per month	1-3 times per week	Every month or less	1.8333	0.7857	0.4986	0.0822	0.0822	1.8333	1.8333	0.2143	1.8333	0.7123	1.8333	0.2849	0.0164	1.8333	0.4986	0.4986	1	1.8333	0.8548	0.8548	0.0666	0.0164	0.4986	1.8333	1.8333	1.8333	1	1	0	0	1	1	1	1	1	1	0	1
2123	Germany	RRM	Female	0	0.0822	0.115	0	Never	2-3 times per month	1-3 times per week	Never	1.8333	0.0822	0.2143	0.2143	0.4986	1.8333	1.8333	0.7123	0.7857	0.4986	1.8333	0.2143	0.0822	0.4986	0.0164	0.2143	0.4986	1.8333	0.4986	1.8333	1	0.0822	0	1.8333	0	1.8333	1	0	1	0	1	1	1	1	1	1	0	1
2043	Germany	RRM	Female	0.0822	0.0328	0.1808	0.0822	2-3 times per month	2-3 times per month	1-3 times per week	1-2 times per month	1.8333	0.4986	0.0822	0.0822	0.0822	1.8333	1.8333	1	1.8333	0.2143	1.8333	0.2143	0.0822	0.7123	0.2143	0.2143	0.2849	0.7123	0.0666	1.8333	0.0164	0.2143	0.2143	1.8333	1.8333	1.8333	1	1	0	0	1	1	1	1	1	1	0	1
2052	Germany	RRM	Male	0.2849	0.0986	0.0328	0.0164	1-3 times per week	1-3 times per week	1-2 times per month	Every month or less	1.8333	0.0822	0.2143	0.0822	0.2143	1.8333	1.8333	1.8333	0.4986	0.2143	1	0.2143	0.2143	1.8333	0.4986	0.4986	0.2849	0.7123	0.2143	1.8333	0.0822	0.2143	0.4986	1.8333	1.8333	1	1	0	1	0	1	1	1	1	1	1	0	0
2134	Germany	RRM	Male	0.0986		0.8547	0.0822	1-3 times per week		Everyday	1-2 times per month	1.8333	0.0164	0.2143	0.0822	0.4986	1.8333	1	0.2143	1.8333	0.0822	1	0.4986	0.0822	0.4986	0.2143	0.2143	0.2143	0.7123	0.4986	1.8333	0	0.0333	0.7123	1.8333	1	1.8333	1	0	1	0	1	1	1	1	0	1	0	1
2050	Germany	RRM	Female	0		0.115	0.0164	Never		1-3 times per week	Every month or less	1.8333	0.0822	0.2143	0.0822	0.0822	1.8333	1.8333	0.2143	1.8333	0.4986	1	0.2143	0.0822	0.4986	0.2143	0.0164	0.2143	1.8333	0.0333	1.8333	0.0164	0	0.0822	1.8333	1	1.8333	1	0	0	0	1	1	1	1	1	1	0	1
2122	Germany	RRM	Male	0.2849	0	1.5822	0.0164	1-3 times per week	Never	Everyday	Every month or less	1.8333	0	0.2143	0.0164	0.4986	1.8333	1.8333	0.0164	0.2143	0.2143	1.8333	0.4986	0.0164	0.7857	0.2143	0.2143	0.2143	0.7123	0.2143	1.8333	0	0	0	1.8333	0.2143	1.8333	1	0	1	0	1	1	0	1	1	1	0	1
2102	Germany	RRM	Female	0.0328	0	0.652	0	2-3 times per month	Never	4-6 times per week	Never	0	0.4986	0.4986	0.4986	0.2143	1.8333	1.8333	1	0.0164	0.0822	0.0666	0.0333	0	0.0164	0.0333	0.0333	0.7123		0.0822	1.8333	0.0666	0.4986	0	1.8333		1.8333	0	1	1	1	1	1	1	0	0	0	1	1
2095	Germany	RRM	Female	0.0164	0.0164	0	0.0164	Every month or less	Every month or less	Never	Every month or less	0.8548	0.0822	0.0822	0.0822	0.0822	0.7123	1.8333	0.4986	0	0.0164	0.2143	0	0	0	0	0.2143	0.4986	1.8333	0.7123	1.8333	0.4986	0.0333	0.0164	1.8333	0.8548		1	0	0	0	0	1	1	0	0	0	1	1
2029	Germany	RRM	Female	0	0	0	0	Never	Never	Never	Never	1.8333	0	0.4986	0.0822	0.2143	1.8333	0.7123	0.2143	0.2143	0.2849	1.8333	0	0	0	0.0164	0.0164	0.0822	1.8333	0.4986	1.8333	0.2143	0.0164	0.0164	1.8333	0.7123	1.8333	1	0	1	0	1	0	1	1	1	1	1	1
2092	Germany	RRM	Male	0	0	0	0	Never	Never	Never	Never	1.8333	0.7857	0.4986	0.0822	0.0822	1.8333	1.8333	1.8333	0	0	0	0	0	0	0	0	0.0333	1.8333	0.2143	1.8333	0.0164	0.0333	0	1.8333	0		1	1	0	0	1	1	1	0	0	0	1	1
2130	Germany	RRM	Female									1.8333	1	0.2143	0	1	1.8333	1.8333	0.2143	0.4986	0.2143	1.8333	0.2143	0.0164	0.0666	0.0822	0.4986	0.4986								1	1.8333	1	1	1	0	1	1	1	1	1	1	0	1
2076	Germany	RRM	Female	0		0.0492	0.0164	Never		1-2 times per month	Every month or less	1.8333	0.4986	0.2143	0.0164	0.2143	1.8333	1.8333	1.8333	0	0.4986	1.8333	0.2143	0.0822	0.0666	0.2143	0.4986	0.0666	0.7123	0.2143	1.8333	0.2849	0.0164	0.0164	1.8333	0	1.8333	1	1	1	0	1	1	1	0	1	1	0	1
2111	Germany	RRM	Female	0.2849	0.0164	0.4493	0.0164	1-3 times per week	Every month or less	4-6 times per week	Every month or less	0.8548	0.0822	0.0164	0.4986	0.0822	1.8333	1.8333	1.8333	0	0.0164	0.0333	0	0.0164	0.0666	0.2849	0	0.4986	0.2143	0.0333	1.8333	0.2143	0.0164	0	1.8333	0	1.8333	1	0	0	1	1	1	1	0	0	0	1	1
2142	Germany	RRM	Female
2066	Germany	RRM	Female	0.0328	0.0164	0.115	0.0822	2-3 times per month	Every month or less	1-3 times per week	1-2 times per month	1.8333	0.7857	0.4986	0.2143	0.2143	1.8333	1.8333	1	1.8333	0.2849	1.8333	0.2143	0.0822	0.7123	0.2849	0.4986	0.4986	1.8333	0.7123	1.8333	0.0666	0.0164	0.0164	1.8333	0.7123	1.8333	1	1	1	0	1	1	1	1	1	1	0	1
2178	Germany	RRM	Female	0.0986	0.0822	0	0.0164	1-3 times per week	2-3 times per month	Never	Every month or less	1.8333	0.2143	0.2143	0.2143	0.4986	1.8333	1.8333	1.8333	1.8333	0.7123	1.8333	0.2143	0.0164	0.2849	0.4986	0.0333	0.4986	1.8333	0.2143	1.8333	0.7123	0.2849	0.0822	1.8333	0.7123	1.8333	1	1	1	0	1	1	1	1	1	1	0	1
2181	Germany	RRM	Female	0.0164	0	0.0986	0.0164	Every month or less	Never	1-3 times per week	Every month or less	1.8333	0.4986	0.7857	0.4986	0.0822	1.8333	1.8333	0.7123	0.2143	0.7123	1.8333	0.0666	0.0164	0.0666	0.2143	0.2143	0.2143	1.8333	0.2143	1.8333	0.4986	0.0164	0.0164	1.8333	1.8333	1.8333	1	1	0	1	1	1	1	1	1	1	1	1
2202	Germany	RRM	Female	0.0328	0.0164	0	0.0164	2-3 times per month	Every month or less	Never	Every month or less	1.8333	0.4986	0.0822	0.0822	0.4986	0.7123	0.4986	0.0333	0.2143	0.0333	0.4986	0.2143	0.0164	1	0.0333	0.2143	0.2143	0.7123	0.2143	1.8333	0.2143	0.0164	0.0822	1.8333	0.7123	1.8333	1	1	1	0	0	0	0	1	0	0	0	1
2164	Germany	RRM	Male	0.0822	0.0328	0.5862	0	2-3 times per month	2-3 times per month	4-6 times per week	Never	1.8333	0	0.0822	0.0822	0.0822	1.8333	1.8333	0.0333	0.4986	0.0822	0.8548	0.0666	0.0822	0.2849	0.2143	0.2143	0.0666	0.0333	0.0666	1.8333	0.2143	0.0333	0	1.8333	0	1.8333	1	0	0	0	1	1	0	1	0	1	1	1
2182	Germany	RRM	Female	0.0822	0	0.0164	0.0822	2-3 times per month	Never	Every month or less	1-2 times per month	0.8548	0.4986	0.2143	0.0822	0.2143	1.8333	1.8333	0.7123	0.2143	0	0.8548	0.2143	0.2143	0.2143	0.2143	0.4986	1	1.8333	0.2143	1.8333	0.7123	0	0.2849	1.8333	1.8333	1.8333	1	1	1	0	1	1	1	1	0	1	0	0
2112	Germany	RRM	Female									1.8333	0.2143	0.4986	0.4986	0.2143	1.8333	0.7123	1	0.4986	0.2143	1.8333	0.0666	0.0164	0.0822	0.0666	0.4986	0.4986	0.2849	0.0666	1.8333	0.4986	0.0822	0.0164	1.8333	1	1.8333	1	1	1	1	1	0	1	1	1	1	1	1
2087	Germany	RRM	Female	0	0	0.0164	0	Never	Never	Every month or less	Never	0.8548	0.7857	0.0822	0.2143	0.2143	1.8333	1.8333	1	0.2143	0.4986	0.7123	0.2143	0.0822	0.2849	0.0822	0.4986	0.7857	0.2143	0.2143	1.8333	0	0.0164	0.0164	1.8333	1	1.8333	1	1	1	0	1	1	1	1	1	1	0	1
2068	Germany	RRM	Female	0.5698	0	0.3835	0.0164	4-6 times per week	Never	4-6 times per week	Every month or less	1.8333	0.4986	0.2143	0.0822	0.0822	1.8333	1.8333	0.7123	0.7857	0.7123	1	0	0	0	0	0.4986	0.2849	1.8333	0.4986	1.8333	0.0822	0.4986	0	1.8333	0		1	1	0	0	1	1	1	1	1	1	1	1
2227	Germany	RRM	Female	0.0328	0.0822	0.0492	0.0164	2-3 times per month	2-3 times per month	1-2 times per month	Every month or less	1.8333	0	0.0822	0.0822	0.4986	1	0.8548	0.2143	0.7857	0.4986	0.4986	0.2143	0.0822	0.7123	0.2143	0.4986	0.2849	1	0.2143	1.8333	0.4986	0.2849	0.0164	1.8333	0.8548	1.8333	1	0	1	0	1	0	1	1	1	0	0	1
2077	Germany	RRM	Female
1682	Brazil	oMRSP	Female	0.2143	0.2307	0.2143	0.0667	1-3 times per week	1-3 times per week	1-3 times per week	1-2 times per month	0.0666	0.0666	0.8548	0.7857	0.7123	1	1	1	0.2143	0.7857	0.2143	0.7123	0.7857	0.0333	0.2143	1	0.2143	0.0666	0.0666	1	0	0.7123	0.0666	1	0.0666	1	0	0	1	1	1	1	1	1	1	0	0	0
1743	Brazil	oMRSP	Female
1758	Brazil	oMRSP	Female									1	0.0666	1.8333	1	0.7857	0.2143	0.7123	0	1	0.0333	0	0.7123	0.7123	0.2143	0.2143	0.0666	1	0.7857	0.7857	0.7857	0	0.7857	0.7123	1	1	1	1	0	1	1	0	0	0	1	0	0	0	0
1333	Brazil	oMRSP	Male	0.5				4-6 times per week
1309	Brazil	oMRSP	Male	0.0164	0.0656	0.0164	0.0164	Every month or less	2-3 times per month	Every month or less	Every month or less	1	0.2143	1.8333	0.0666	0.2143	0.2143	0.0666	0	0.0666	0	0.2143	0.0666	0.7857	0.7123	0.2143	0.7857	0.0333	0.0666	0	1	0.0333	0.0666	0.0666	1	0.2143	0.2143	1	1	1	0	0	0	0	0	0	0	1	0
1004	Brazil	oMRSP	Female	0.2143	0.0995	0.2143	0.0333	1-3 times per week	1-3 times per week	1-3 times per week	1-2 times per month	1	0.7857	0.7123	0.7123	0.2143	1	1	0.7123	1	0.7857	0.7857	0.7123	0.7123	0.0333	0.2143	0.2143	0.2143	0.7857	0.7857	1	0.2143	0.7123	0.0666	0.7857	0.7123	0.7857	1	1	1	1	1	1	1	1	1	1	0	0
1586	Brazil	oMRSP	Male	0.2143		0	0	1-3 times per week		Never	Never	0.2143	0.2143	1	0.2143	0.2143	0.7857	0.0666	0.0333	1	0.0333	0.7857	0.7857	0.2143	0.0666	0.2143	0.7123	0.0666	0.0333	0	1	0.7857	0.0333	0.0666	1	0.7123	0.7123	0	1	1	0	0	0	0	1	0	1	0	0
1052	Brazil	oMRSP	Male	0.2143	0.0492	0.0164	0.0164	1-3 times per week	2-3 times per month	Every month or less	Every month or less	0.2143	0.2143	0.2849	0.2143	0.0666	0.2143	0.7123	0.7123	0.0333	0.0333	0.2143	0.2143	0.2143	0.0333	0.0666	0.7123	0.0333	0.0333	0.0333	0.7857	0.0333	0.2143	0.0333	1	0.0666	0.0333	0	1	0	0	0	0	1	0	0	0	0	0
1264	Brazil	oMRSP	Female	0.2143		0.2143		1-3 times per week		1-3 times per week		0.7123	0.7123	0.7123	0	0.0666	0.0666	0.0666	0.2143	0.7857	0	0.7123	0.7123	0.2143	0.0666	0	0.2143	0.2143	0	1	0.2143	0	0	0.7123	1	0.0666	0.7857	0	1	0	0	0	0	1	1	0	1	0	0
1752	Brazil	oMRSP	Female	0.0164	0.0164	0.0164	0.0164	Every month or less	Every month or less	Every month or less	Every month or less	1	1	1.8333	1	0.0666	0.2143	0.2143	0	1	0.0666	0.0666	1	1	0.0666	0.0333	0.2143	0.0666	0.2143	0.0333	1	0.7123	0.0666	0.7123	0.7857	1	1	1	1	0	1	0	0	0	1	0	0	0	0
1205	Brazil	oMRSP	Female	0.0667	0.4286	0.2143	0.2143	2-3 times per month	4-6 times per week	1-3 times per week	1-3 times per week	0.2143	0.7857	0.2143	0.2143	0.2143	1	1	0.0666	0.7123	0.2143	0.7123	0.7123	0.7123	0.2143	0.0333	0.7123	0.0333	0	0.0666	1	0	0.7857	0.0333	1	0.2143	1	0	1	1	0	1	1	0	1	1	1	0	0
1763	Brazil	oMRSP	Female									0.2143	0	1	0.7857	0	0.2143	0.7123	0	0.0666	0.7857	0	0.7857	0.7857	0.7123	0	0.2143	0.2143	0.2143	0.2143	0.7857	0.7857	0	0.2143	0.7857	0.2143	0.7857	0	0	0	1	0	0	0	0	1	0	0	0
1456	Brazil	oMRSP	Female									1	1	1.8333	1	0.2143	1	1	0.7123	0	0.2143	1	0.7123	0.7857	0.2143	0.0333	0.7123	0.0666	0.7123	0.7857	1	0	0.0333	0.7123	1	1	0.7123	1	1	1	1	1	1	1	0	1	1	0	0
1497	Brazil	oMRSP	Female									1	0.0333	1.8333	1	0.2143	1	0.2143	0	0.2143	0	0.0333	0.7123	0.2143	0.0666	0	0.0666	0.0333	0.0333	0	1	0	0.0333	0	1	1	1	1	0	1	1	1	0	0	1	0	0	0	0
1486	Brazil	oMRSP	Male	0.0667	0.0995	0	0.0164	2-3 times per month	1-3 times per week	Never	Every month or less	0.7123	0.2143	0.4986	0.2143	0.2143	1	0.7857	0.2143	1	0.2143	0.2143	0.7857	0.7857	0.0666	0.0666	0.2143	0.0333	0.0666	0.0666	1	0	0.7123	0	1	1	0	0	1	1	0	1	0	1	1	1	0	0	0
1125	Brazil	oMRSP	Male	0.0667	0.2165	0.0667	0.0164	2-3 times per month	1-3 times per week	1-2 times per month	Every month or less	1	1	1.8333	0.7123	0.2143	0.2143	0.2143	1	0.2143	0.7857	1	0.2143	0.2143	0.2143	0.2143	0.7857	0.7123	0	0.0333	1	0	0	0	1	0.0666	1	1	1	1	1	0	0	1	1	1	1	0	0
1501	Brazil	oMRSP	Female									0.0666	0.7857	0.7857	0.2143	0.2143	0.7857	0.7857	0.7857	0.2143	0.2143	0.7123	0.2143	0.2143	0	0.2143	0.7123	0.0666	0	0.2143	0.2143	0	0.2143	0	0.7857	0.2143	0.2143	0	1	1	0	0	0	1	1	1	1	0	0
1751	Brazil	oMRSP	Male	0.2143	0	0	0	1-3 times per week	Never	Never	Never
1008	Brazil	oMRSP	Female	0.2143	0	0.0333	0.0164	1-3 times per week	Never	1-2 times per month	Every month or less	0.0333	0.2143	0.7857	0.7123	0.7123	0.7123	0.7123	0.0666	1	0.0666	0.7123	0.2143	0.7123	0.0666	0.0666	0.7123	0.7123	0.7123	0.2143	1	0	0.0666	0	1	0.2143	0.7123	0	1	1	1	0	0	0	1	0	1	0	0
1693	Brazil	oMRSP	Female	0.0667	0.0164	0.2143	0	2-3 times per month	Every month or less	1-3 times per week	Never	0.0333	0.0333	0.0666	0.0666	0.0666	1	1	0.2143	0.2143	0	0.2143	0.0333	0.0666	0	0	1	0.0333	0.0333	0	1	0.0333	1	0	1	0.2143	0.7857	0	0	0	0	1	1	1	1	0	0	1	1
1774	Brazil	oMRSP	Female	0.0667	0.0328	0.0667	0	2-3 times per month	2-3 times per month	1-2 times per month	Never	0.7857	0.7857	1	0.7123	0.7123	0.7857	0.7857	0.7123	0	0	0.7123	0.7123	0.7123	0.2143	0.0666	0.7123	0.0333	0	0.7123	1	0.0333	0.7123	0.0666	1	1	1	0	1	1	1	0	0	1	0	0	1	0	0
1485	Brazil	oMRSP	Female	0.2143		0.0333	0	1-3 times per week		1-2 times per month	Never	0.7123	0.7123	1.8333	1	0.2143	0.7123	0.7123	0.0666	1	0.0333	0.2143	1	0.7857	0.0666	0.2143	0.2143	0.2143	0.0666	0.0666	1	0.2143	0.7123	0.2143	1	1	1	0	1	1	1	0	0	0	1	0	0	0	0
1303	Brazil	oMRSP	Male	0.2143		0.0667		1-3 times per week		1-2 times per month		0.2143	0.2143	0.7123	0.7123	0.0666	0.7123	1	0.7123	0	0.7857	0.7123	0.2143	0.7857	0.7123	0.2143	1	0	0.2143	0.2143	1	0.0666	0.2143	0.0666	1	0.2143	1	0	1	0	1	0	1	1	0	1	1	0	0
1500	Brazil	oMRSP	Female	0.2143	0.2143	0	0	1-3 times per week	1-3 times per week	Never	Never
1524	Brazil	oMRSP	Female	0.2143	0	0.0667	0	1-3 times per week	Never	1-2 times per month	Never	0.0666	0.2143	0.7123	0.7123	0.0666	1	1	0.0666	0	1	1	0.0666	0.0666	0	0.0333	1	0.0666	0.0333	0.0666	1	0	0.0666	0	1	0	1	0	1	0	1	1	1	0	0	1	1	1	1
1438	Brazil	oMRSP	Female	0.2143		0	0	1-3 times per week		Never	Never	1	0	1.8333	1	0.0666	1	1	0	1	0.7123	0.0666	0.2143	0.2143	0.7123	0.0666	0.2143	0.0666	0	0.0666	1	0	0	0	1	1	1	1	0	0	1	1	1	0	1	1	0	0	0
1699	Brazil	oMRSP	Female	0.0667	0.0164	0.0667	0	2-3 times per month	Every month or less	1-2 times per month	Never	0.2143	0.2143	0.2849	0	0.0666	0	0	0.2143	0.2143	0	0.0666	0.2143	0.2143	0.0666	0	0.2143	0.0666	0	0.0666	0.2143	0	0	0.2143	1	0.0666	0.7857	0	1	0	0	0	0	1	1	0	0	0	0
1499	Brazil	oMRSP	Male	0.2143	0.0164	0	0.0164	1-3 times per week	Every month or less	Never	Every month or less	0.2143	0.0666	0.8548	0.7857	0.7123	0.7857	0.2143	0.0333	0.0333	0	0.0666	0.2143	0.2143	0.2143	0.2143	0.2143	0.2143	0.2143	0.2143	0.7123	0.2143	0.0666	0.2143	1	0.2143	0.2143	0	0	1	1	0	0	0	0	0	0	0	0
1609	Brazil	oMRSP	Female									1	0.0666	1	0.0666	0.2143	1	1	0.7123	1	0.2143	0.7857	0.7123	0.2143	0.2143	0.2143	0.0333	0.2143	0.2143	0.2143	1	0.0666	0.0333	0.2143	1	1	0.2143	1	0	1	0	1	1	1	1	1	1	0	0
1473	Brazil	oMRSP	Female	0.2143		0.0164	0.0164	1-3 times per week		Every month or less	Every month or less
1182	Brazil	oMRSP	Female	0.2143	0	0.0164	0.0164	1-3 times per week	Never	Every month or less	Every month or less	1	0.2143	1	0.7123	0.2143	0.7123	0.2143	0.2143	0	0.0666	0.7123	0.7123	0.2143	0.0666	0.0333	0.0333	0.2143	0.2143	0.0666	1	0.2143	0.0666	0.2143	1	0.7123	0.7123	1	1	1	1	0	0	1	0	0	1	0	0
1518	Brazil	oMRSP	Female	0.0333	0	0	0	2-3 times per month	Never	Never	Never	1	0.0666	0.7857	0.7123	0.7123	0	0.0666	0	0.0666	0	0.7857	0.7857	0.7123	0.7857	0.0666	0.0666	0.7123	0.2143	0	0	0	0.0666	0.7123	1	0.2143	0.2143	1	0	1	1	0	0	0	0	0	1	0	0
1760	Brazil	oMRSP	Male									1	0.2143	1.8333	0.7123	0.2143	0.2143	1	0.0666	0	0.7857	0.7857	0.7857	0.2143	0.0666	0.0666	0.2143	0	0	0	0	0	0.0666	0	1	0.0666	0.2143	1	1	1	1	0	1	0	0	1	1	0	0
1327	Brazil	oMRSP	Female	0.2143	0	0.0164	0	1-3 times per week	Never	Every month or less	Never	0.7857	0.7857	1.8333	0.2143	0.2143	0.7123	0.7123	0	0.0666	0.0666	0.7857	0.2143	0.7123	0.7857	0	0.7123	0.2143	0.7123	0.0333	0.0666	0.0333	0.7123	0.2143	1	0.7857	0.2143	0	1	1	0	0	0	0	0	0	1	0	0
1541	Brazil	oMRSP	Female									0.2143	0.2143	1.8333	0.2143	0.2143	0.7123	0.2143	0.0666	1	0.0333	0	0.2143	0.7123	0.0333	0.2143	0.7123	0.0666	0.2143	0.0333	1	0.7123	0.2143	0.2143	1	1	1	0	1	1	0	0	0	0	1	0	0	0	0
1466	Brazil	oMRSP	Male									0.2143	0.0666	1.8333	0	0.0666	1	1	0.0333	0	0.0666	0.2143	0.0666	0.7857	0.0333	0	0.0333	0.0666	0.0666	0.2143	1	0.0333	0	0	1	0	0.2143	0	0	0	0	1	1	0	0	0	0	1	0
1444	Brazil	oMRSP	Female									1	1	1.8333	0.7123	0.7123	0.7123	0.2143	0.0333	1	1	1	0.7123	0.7123	0.2143	0.0333	1	0.0333	0.0333	1	1	0.7123	1	0.2143	1	1	1	1	1	1	1	0	0	0	1	1	1	0	0
1606	Brazil	oMRSP	Female	0.0667		0.0164		2-3 times per month		Every month or less
1612	Brazil	oMRSP	Female	0.0667	0	0.0164	0	2-3 times per month	Never	Every month or less	Never	1	0.0666	1	0.7123	0.2143	1	0.7857	0	0	0	0.7123	0.7857	0.2143	0.0333	0.0666	0.7123	0.2143	0.7857	0.0666	1	0.7857	0.7123	0.2143	1	1	0.7857	1	0	1	1	1	0	0	0	0	1	0	0
1496	Brazil	oMRSP	Female	0.0333	0.0328	0.0164	0.0164	2-3 times per month	2-3 times per month	Every month or less	Every month or less	1	0	1.8333	0.0666	0.7857	0.7857	0.7857	0.7857	1	0	0.7123	1	0.2143	0	0.2143	0.7857	0	0	0	1	1	0.7123	1	1	0.7857	1	1	0	1	0	0	0	1	1	0	1	0	0
1448	Brazil	oMRSP	Male	0.2143		0.0164	0.0164	1-3 times per week		Every month or less	Every month or less	0.0666	0.7857	1.8333	1	0.7123	0.7857	0.7123	0.2143	0.0333	0	0.2143	0.2143	0.7857	0.2143	0.2143	0.2143	0.2143	0.0333	0.0333	1	0	0.7123	0	1	0.0666	0.7123	0	1	1	1	0	0	1	0	0	0	0	0
1549	Brazil	oMRSP	Female									1	0.0333	0.7123	0.0666	0.2143	0.2143	0.7123	0.7123	1	0	0.7857	0.2143	0.2143	0.0333	0.0666	0.0666	0.2143	0.2143	0.0666	0	0	0.0666	0	1	0.2143	0	1	0	1	0	0	0	1	1	0	1	0	0
1737	Brazil	oMRSP	Male	0.2143		0	0	1-3 times per week		Never	Never	1	1	1.8333	1	0.7123	0.7857	0.7123	0	1	0.0333	0	0.7123	0.7123	0.0333	0.0333	0.2143	0.2143	0.7123	0.0333	1	1	0.2143	0.2143	1	0.2143	1	1	1	1	1	0	0	0	1	0	0	0	0
1173	Brazil	oMRSP	Female									0.2143	0.2143	1.8333	1	0.2143	0.7123	0.7123	0.0333	0	0.0333	0.2143	0.7123	0.7123	0.0666	0	0.2143	0.2143	0.2143	0.2143	0.7123	0.2143	0.7123	0.2143	1	0.2143	1	0	1	1	1	0	0	0	0	0	0	0	0
1454	Brazil	oMRSP	Female									1	1	1.8333	0.7123	0.0666	1	1	0.0666	0	0	0.7123	0.7123	0.7123	0.2143	0.2143	0.0666	0.2143	0	0.0666	1	0	0	0	1	0	0	1	1	0	1	1	1	0	0	0	1	0	0
1470	Brazil	oMRSP	Female									1	0.0333	1.8333	1	0.2143	1	0.2143	0	0	0.2143	1	1	0.2143	0	0	0.2143	0.2143	0	0.7123	1	0.2143	0.2143	0	1	1	0	1	0	1	1	1	0	0	0	1	1	0	0
1390	Brazil	oMRSP	Female									0.7857	0.7123	1.8333	0.0666	0.0666	0.7123	0.2143	0.0666	0	0.7123	0.7857	0.7123	0.7123	0.2143	0	0.7123	0.2143	0.2143	0.0666	1	0	0.0333	0	1	0.2143	0.2143	0	1	0	0	0	0	0	0	1	1	0	0
1283	Brazil	oMRSP	Male			0.0667	0.2143			1-2 times per month	1-3 times per week	1	0.7123	1.8333	1	0.7857	0.7123	0.7857	0.2143	0	0.7123	0.2143	0.0666	0.7857	0.2143	0.0333	0.7857	0.2143	0.0333	0.0666	1	0.7857	0.2143	0	1	1	1	1	1	1	1	0	0	1	0	1	0	1	0
1598	Brazil	oMRSP	Female									1	1	0.7857	1	0.2143	1	1	1	0.2143	1	0.2143	0	0.0333	0	0	0.7123	0.0333	0.0333	0.2143	1	0	0.2143	0.0333	1	0.7123	1	1	1	1	1	1	1	1	1	1	0	1	1
1738	Brazil	oMRSP	Male									0.0666	0.2143	1	0.0666	0.2143	0.7123	0.2143	0	1	0.0333	0.0666	0.7123	0.7123	0.2143	0	0.7123	0.0333	0.0333	0.7123	1	0.2143	0.7857	0.2143	1	0.7123	0.2143	0	1	1	0	0	0	0	1	0	0	0	0
1600	Brazil	oMRSP	Female	0.0667	0	0.0164	0	2-3 times per month	Never	Every month or less	Never	1	0.0666	1.8333	0.0333	0.0666	1	0.7857	0	0	0	0.7123	0.7123	0.7123	0.7123	0.0666	0.7857	0.2143	0.2143	0.0666	0	0	1	0.2143	1	0.0333	0	1	0	0	0	1	0	0	0	0	1	0	0
1548	Brazil	oMRSP	Female	0.0667	0.0328	0.0667	0.0164	2-3 times per month	2-3 times per month	1-2 times per month	Every month or less
1506	Brazil	oMRSP	Female									0.7123	0.0333	1.8333	0.7123	0.0666	0.2143	0.2143	0.0333	0.7857	0.0666	0.2143	0.7123	0.2143	0.2143	0.2143	0.2143	0.2143	0.0333	0.0333	0.2143	0.7123	0.2143	0.2143	1	0.7123	0.7123	0	0	0	1	0	0	0	1	0	0	0	0
1558	Brazil	oMRSP	Male									0.7857	0.2143	0.8548	0.7857	0.7857	0.7857	0.7123	0.0666	1	0.2143	0.7123	0.7857	0	0.7123	0.0666	0.0666	0.2143	0.0666	0.2143	1	0.2143	0.0666	0.2143	1	0.7857	0.7857	0	1	1	1	0	0	0	1	1	1	0	1
1744	Brazil	oMRSP	Female									0.2143	0.7123	1	0.7857	0.2143	0.7857	0.7857	0.0666	0.7123	0.7123	0.2143	0.2143	0.2143	0.0666	0.0333	0.2143	0.2143	0.0333	0.7123	1	0.2143	0.7123	0	1	0.7857	0	0	1	1	1	0	0	0	1	1	0	0	0
1467	Brazil	oMRSP	Female									0.7123	0.7123	1.8333	1	0.2143	1	1	0	0.2143	0.2143	0.2143	0.7123	0.7123	0.2143	0.2143	0.2143	0.2143	0.2143	0.2143	1	0.7123	0.7123	0	1	1	1	0	1	1	1	1	1	0	1	1	0	0	0
1492	Brazil	oMRSP	Female
1385	Brazil	oMRSP	Female	0.2143		0.0667	0	1-3 times per week		1-2 times per month	Never	1	1	1.8333	1	0.2143	1	1	1	1	0.2143	1	0.2143	0.2143	0.0666	0.2143	0.2143	0.0666	0.0666	0.0666	1	0.2143	0.7857	0.2143	1	0.2143	1	1	1	1	1	1	1	1	1	1	1	0	0
1736	Brazil	oMRSP	Female	0	0.0164	0	0.0164	Never	Every month or less	Never	Every month or less	1	0.2143	1.8333	1	0.2143	0.7123	0.2143	0	0	0.2143	0	0.7123	0.7123	0.0666	0	0.7123	0.0666	0.7123	0.2143	1	0	0.0666	0	1	1	0	1	1	1	1	0	0	0	0	1	0	0	0
1694	Brazil	oMRSP	Female									0.7123	0.7123	0.7123	0.0666	0.2143	0.7123	1	0.7123	0.2143	0.7123	0.2143	0.2143	0.7123	0.0333	0.0333	0.7857	0.0666	0.2143	0.2143	0.7123	0.0333	0.7857	0.0333	1	0.2143	0.7123	0	1	1	0	0	1	1	1	1	0	0	0
1498	Brazil	oMRSP	Female	0.2143	0	0	0	1-3 times per week	Never	Never	Never	1	0.2143	1.8333	0	0.2143	1	1	0.2143	0	0	0.2143	1	1	0.2143	0.2143	0.2143	0.2143	0.2143	0.2143	1	0	1	0	1	1	1	1	1	1	0	1	1	1	0	0	0	0	0
1345	Brazil	oMRSP	Female									1	1	0.7123	0.7123	0.2143	0.7123	1	0.0666	0.7857	0.7123	0.2143	1	0.7123	0.2143	0.0333	0.2143	0.2143	0	0.2143	1	0	0.0333	0	0.0333	0.0666	0.0333	1	1	1	1	0	1	0	1	1	0	0	0
1495	Brazil	oMRSP	Female									0.7857	0.7123	1	0.7857	0.2143	0.7857	0.7857	0.0333	0.7857	0.2143	0.7857	0.2143	0.7123	0.0666	0.0666	0.2143	0.2143	0.2143	0.0666	1	0.7123	0.2143	0.7123	1	0.7123	1	0	1	1	1	0	0	0	1	1	1	0	0
1494	Brazil	oMRSP	Female									1	0.0666	1.8333	0.2143	0.2143	1	1	0.2143	0.2143	1	1	0.7857	0.2143	0.0666	0.0666	0.7857	0.2143	0.2143	0.0666	1	0.2143	0	0.2143	1	0	1	1	0	1	0	1	1	1	1	1	1	0	0
1675	Brazil	oMRSP	Female	0.2143	0.0667	0.2143	0	1-3 times per week	2-3 times per month	1-3 times per week	Never	0.7123	0.7123	0.4986	0.2143	0.2143	0.7857	0.7123	0.2143	0.0666	0	0.2143	0.2143	0.7123	0.2143	0.2143	0.7123	0.2143	0.2143	0.0666	1	0	0.2143	0.0666	1	1	1	0	1	1	0	0	0	1	0	0	0	0	0
1764	Brazil	oMRSP	Female	0.2143	0.0497	0.0164	0.0164	1-3 times per week	2-3 times per month	Every month or less	Every month or less	0.2143	0.7857	0.2849	0.2143	0.2143	0.7857	0.7857	0	0.7857	0.7857	0.7857	0.2143	0.2143	0.0666	0.0333	1	0.2143	0.7123	0.2143	1	0.2143	0.0333	0	1	0.7123	0.2143	0	1	1	0	0	0	0	1	1	1	0	0
1451	Brazil	oMRSP	Female									1	0.2143	1.8333	0.7123	0.7123	0.2143	0.7123	0.2143	1	0	0	0.7857	0.7123	0.2143	0.2143	0.7123	0.2143	0.0666	0.2143	0.7123	0.2143	0.7123	1	1	0.2143	0.2143	1	1	1	1	0	0	1	1	0	0	0	0
1058	Brazil	oMRSP	Male	0.0667		0.2143	0.0333	2-3 times per month		1-3 times per week	1-2 times per month
1756	Brazil	oMRSP	Female
1502	Brazil	oMRSP	Female									0.7857	0.0666	1.8333	0.7123	0.2143	0.7857	1	0.2143	0.7857	0.2143	0.2143	0.7123	0.7123	0.2143	0.0333	0.2143	0.0666	0.0666	0.0666	0	0.7123	0.0333	0.2143	1	0.7857	0.7123	0	0	1	1	0	1	1	1	1	0	0	0
1578	Brazil	oMRSP	Female	0.0164	0	0	0	Every month or less	Never	Never	Never	1	1	1.8333	1	0.2143	1	0.7857	0.0333	0	0.2143	0.7857	0.7123	0.7123	0.2143	0.2143	0.2143	0.2143	0.0333	0.2143	1	0	0.0333	0	1	0	0	1	1	1	1	1	0	0	0	1	1	0	0
1323	Brazil	oMRSP	Male	0.0667	0.0995	0.0667	0.0333	2-3 times per month	1-3 times per week	1-2 times per month	1-2 times per month	0.2143	0.2143	0.7857	0.7123	0.2143	1	1	0.2143	0.0333	0.7857	0.2143	0	0	0	0.2143	0.2143	0.0666	0.0666	0.2143	1	0.0666	0.7857	0.0333	1	0.0666	0.7123	0	1	1	1	1	1	1	0	1	0	1	1
1183	Brazil	oMRSP	Male									0.0666	0.2143	1.8333	1	0.7123	1	0.2143	0.0666	0.7857	0.0666	0.0666	0.7857	0.7857	0.7857	0.0666	0.2143	0.0333	1	0.0666	0	0.7857	0.0333	0.7857	1	0.2143	0.7857	0	1	1	1	1	0	0	1	0	0	0	0
1704	Brazil	oMRSP	Female	0.2143	0.0333	0.0333	0	1-3 times per week	2-3 times per month	1-2 times per month	Never	0.7857	0.7123	0.2849	0.0666	0.7123	0.7123	1	0.7123	0	0.7123	0.7857	0.0333	0.0666	0	0.0333	0.7857	0.2143	0.2143	0	0.2143	0	0.0333	0.0333	1	0.0666	1	0	1	1	0	0	1	1	0	1	1	1	1
1608	Brazil	oMRSP	Female	0.5	0.0667	0.0667	0	4-6 times per week	2-3 times per month	1-2 times per month	Never	0.2143	0.2143	0.2849	0.7123	0.7123	1	1	1	1	0.7123	1	0.7123	0.2143	0	0.2143	0.7857	0.2143	0.2143	0.2143	1	0	0.0666	0	1	0.7123	1	0	1	1	1	1	1	1	1	1	1	0	0
1455	Brazil	oMRSP	Female	0.0333	0.0164	0.0333	0.0667	2-3 times per month	Every month or less	1-2 times per month	1-2 times per month	0.7123	0.7123	1.8333	1	0.7857	0.7857	0.7857	0.2143	0	0.7123	0.0666	0.7857	0.7857	0.7857	0.2143	0.7857	0.7857	0.7857	0.2143	1	1	0.7857	0.0333	1	1	1	0	1	1	1	0	0	1	0	1	0	0	0
1611	Brazil	oMRSP	Female	0.0667	0.2143	0.0164	0.0667	2-3 times per month	1-3 times per week	Every month or less	1-2 times per month	0.2143	0.2143	1.8333	0.7123	0.7123	1	1	0.7857	0	0	1	0.2143	0.7123	0.2143	0	1	0.2143	0.2143	0.2143	1	0.0333	0.0333	0.2143	1	0.7857	1	0	1	1	1	1	1	1	0	0	1	0	0
1477	Brazil	oMRSP	Female									0.7123	0.7123	1.8333	1	0.0666	0.2143	0.2143	0	1	0.0333	0.0333	0.7123	0.0666	0.0666	0	1	0.0333	0.0666	0.0333	0.2143	0	0.0666	0.7123	1	0.2143	1	0	1	0	1	0	0	0	1	0	0	0	1
1374	Brazil	oMRSP	Female	0	0	0.0667	0	Never	Never	1-2 times per month	Never	0	0	0.0333	0	1	1	1	0.7123	0	0	0.0333	0.7123	0.7123	0	0.2143	1	0	0	0	1	0	1	0	1	0	0.2143	0	0	1	0	1	1	1	0	0	0	0	0
1476	Brazil	oMRSP	Male	0.2143	0.0999	0.0164	0.0333	1-3 times per week	1-3 times per week	Every month or less	1-2 times per month	0.2143	0.2143	1.8333	1	0.2143	1	1	0.2143	0.0333	0.2143	0.0333	1	0.2143	0.2143	0	0.7123	0.0333	0.0333	0.0333	1	0.0333	0.0333	0.0333	1	0.0333	0.0333	0	1	1	1	1	1	1	0	1	0	0	0
1070	Brazil	oMRSP	Male	1	0.0656	0.2143	0.0164	Everyday	2-3 times per month	1-3 times per week	Every month or less	1	0.7123	1.8333	0.2143	0.7123	0.7857	1	0.7123	0.7123	0.7123	0.7123	0.7123	0.7123	0.7123	0.2143	0.2143	0.7123	0.7123	0.2143	1	0.7123	1	0.2143	1	0.2143	1	1	1	1	0	0	1	1	1	1	1	0	0
1198	Brazil	oMRSP	Female	0.2143	0.0666	0.0333	0.0333	1-3 times per week	2-3 times per month	1-2 times per month	1-2 times per month	0.2143	0	1.8333	0	0.2143	0.2143	0.2143	0.0333	0.0666	0.2143	0.2143	0.2143	0.7123	0.0666	0.0333	0.0333	0.2143	0.0666	0.2143	0	0	0.2143	0.2143	1	0.2143	0.7123	0	0	1	0	0	0	0	0	1	0	0	0
1512	Brazil	oMRSP	Female									0.7857	0.7123	1	0.2143	0.7123	0.7857	0.7857	0.7123	0.7123	0.2143	0.7857	0.7123	0.7123	0.7857	0.2143	0.7123	0.2143	0.2143	0.2143	0.0666	0.7123	0.2143	0.7123	1	0.7123	1	0	1	1	0	0	0	1	1	1	1	0	0
1426	Brazil	oMRSP	Female	0.2143		0.2143		1-3 times per week		1-3 times per week		0.7123	0.7123	0.4986	0.7123	0.2143	1	1	0.0666	0	0.0666	0.7123	0.7123	0.7123	0	0.7123	0.7857	0.2143	0	0.0666	1	0	0.0333	0	1	1	1	0	1	1	1	1	1	0	0	0	1	0	0
1747	Brazil	oMRSP	Female	0	0.0164	0.0667	0.0164	Never	Every month or less	1-2 times per month	Every month or less	0	0	0.7857	0.7123	0.2143	0.7123	0	0	0	0	0.7857	0	0.2143	0	0	0	0.7857	0.0666	0.0666	1	0.0333	0.0666	0.2143	1	0	0	0	0	1	1	0	0	0	0	0	1	1	0
1472	Brazil	oMRSP	Female	0.7857		0	0	Everyday		Never	Never	1	0.7123	1.8333	1	0.2143	0.7123	0.0333	0	0	0.0333	0.2143	0.7123	0.0666	0.0333	0	0.2143	0.2143	0.0333	0.0333	1	0.7123	0.0333	0.0666	1	1	0.0666	1	1	1	1	0	0	0	0	0	0	0	1
1762	Brazil	oMRSP	Female									0.2143	0	1	0.0666	0.2143	0.7857	0.7857	0	1	0.0666	0	0.2143	0.7123	0.0666	0.0333	0.2143	0.2143	0.0333	0.7123	1	0.0666	0.7123	0.2143	1	0.2143	1	0	0	1	0	0	0	0	1	0	0	0	0
1781	Brazil	oBRMR	Female									1	1	0.4986	0.2143	0.2143	0.7123	1	0.0333	0.7123	0	0.7123	0	0	0	0	0.7857	0.0333	0.7123	0.7857	0	0	0.7857	0	1	0.7123	0.7857	1	1	1	0	0	1	0	1	0	1	1	1
1592	Brazil	oBRMR	Female	0.0333	0.1334	0.0667	0.0667	2-3 times per month	1-3 times per week	1-2 times per month	1-2 times per month	0.2143	0.2143	1	0.2143	0.2143	1	1	0.7857	0	0	0.7123	0.2143	0.2143	0	0.0666	1	0.7123	0.0333	0.2143	1	0	0.2143	0.2143	1	1	1	0	1	1	0	1	1	1	0	0	1	0	0
1406	Brazil	oBRMR	Female									0.2143	1	1.8333	1	0.7123	1	0.7857	1	0.0333	0	0	0.2143	0.2143	0.0333	0.0666	0.2143	0.0666	1	0	1	0.2143	0.0666	0	1	0	1	0	1	1	1	1	0	1	0	0	0	0	0
1348	Brazil	oBRMR	Female	0.0667	0	0	0.0333	2-3 times per month	Never	Never	1-2 times per month	0.2143	0.2143	0.4986	0.0666	0.0666	1	0.7123	0	1	0.7123	0.7123	0.0666	0.2143	0.0333	0.0666	0.0666	0.0666	0.0333	0.0333	1	0	0.7123	0.0666	1	0.7123	0.7123	0	1	0	0	1	0	0	1	1	1	1	0
1030	Brazil	oBRMR	Female									0.2143	0.2143	0.7123	0.0333	0.0666	0.7123	1	0.2143	0.2143	0.2143	0.2143	0.2143	0.2143	0	0.0666	0.7123	0	0	0.0666	0.2143	0	0.2143	0	1	0.7123	0.2143	0	1	0	0	0	1	1	1	1	0	0	0
1048	Brazil	oBRMR	Female	0.2143	0.4619	0.2143	0	1-3 times per week	4-6 times per week	1-3 times per week	Never	0.0666	0.0666	0.0666	1	1	1	1	1	0.0666	0.7123	0	0.0666	0.7123	0	0.2143	1	0	0	0.2143	1	0	0	0.2143	1	0	0.7123	0	0	1	1	1	1	1	0	1	0	1	0
1047	Brazil	oBRMR	Female	0	0.0328	0.0164	0.0164	Never	2-3 times per month	Every month or less	Every month or less	0.0333	0.2143	0.2143	0.0333	0.0333	1	1	1	1	1	0.7123	0.2143	0.7123	0.0333	0.0333	0.7123	0.0333	0.0666	0.0666	1	0	0.2143	0	1	0.7123	1	0	1	0	0	1	1	1	1	1	1	0	0
1040	Brazil	oBRMR	Female	0.0333	0.0328	0.0333	0.0164	2-3 times per month	2-3 times per month	1-2 times per month	Every month or less	0.2143	0.0333	0.8548	0.7857	0.7857	0.7857	0.7857	0.7857	0	0	0.0666	0.2143	0.2143	0	0.2143	0.7123	0	0	0	0.7857	0	0.2143	0	1	0	0.7123	0	0	1	1	0	0	1	0	0	0	0	0
1587	Brazil	oBRMR	Female	0.5	0	0.0667	0	4-6 times per week	Never	1-2 times per month	Never	0.0666	0.7857	0.2849	0.2143	0.2143	1	1	0.2143	0	0	0.2143	0	0	0	0	1	0.0666	0.0666	0.7857	1	0	0	0	1	1	0.0666	0	1	1	0	1	1	1	0	0	0	1	1
1604	Brazil	oBRMR	Female
1593	Brazil	oBRMR	Female	0	0	0.0667	0.0164	Never	Never	1-2 times per month	Every month or less
1206	Brazil	oBRMR	Female									1	0.2143	0.2143	1	1	1	0.2143	0.0333	1	0.7857	1	0.2143	0.7857	0.2143	0	0.0666	0.2143	0.0666	0.7857	0	0	0	0.2143	1	0.0333	0.7857	1	1	1	1	1	0	0	1	1	1	0	0
1043	Brazil	oBRMR	Male	0.2143	0.0164	0.0164	0.0164	1-3 times per week	Every month or less	Every month or less	Every month or less	1	0.2143	0.4986	0.0666	0.2143	0.2143	0.7857	0.7123	0	0.0333	0.7857	0.7123	0.2143	0.2143	0.0333	0.0666	0.2143	0.7123	0.7123	1	0.2143	0	0.2143	1	0.0666	0.0666	1	1	1	0	0	0	1	0	0	1	0	0
1468	Brazil	oBRMR	Female									1	0.7123	0.7123	0.0333	0.7123	0.0333	0.2143	0.0666	0.2143	0.0333	0.2143	0.7123	0.0666	0.0333	0.0333	0.7123	0.2143	0.0333	0.7123	0.0333	0	0.7123	0.2143	1	0.2143	0.7123	1	1	1	0	0	0	0	1	0	0	0	1
1271	Brazil	oBRMR	Female	0.0333	0	0.5	0	2-3 times per month	Never	4-6 times per week	Never	1	0.0333	0.7123	0.7123	0.0333	1	1	0.2143	1	0.0333	0.7857	0.7857	0.2143	0.2143	0	0.0333	0.2143	0.0333	0.7857	1	0.0666	0.0333	0.2143	1	1	0.7857	1	0	0	1	1	1	1	1	0	1	0	0
1590	Brazil	oBRMR	Female	0		0.2143	0.2143	Never		1-3 times per week	1-3 times per week	0.2143	0.2143	0.2143	0.7123	0.2143	0.2143	0.2143	0.0333	0	0.7123	0.7123	0.2143	0.2143	0.2143	0.7123	0.2143	0.2143	0.0666	0.0666	0.7123	0.0333	0.7123	0.0333	1	0	0	0	1	1	1	0	0	0	0	1	1	0	0
1644	Brazil	oBRMR	Female									0.2143	0.0666	0.2849	1	0.0333	0.7123	0.7123	0	0.2143	0.0666	0.0666	0.2143	0.2143	0.0666	0	0.0333	0	0.0333	0.2143	0.2143	0	0.2143	0	1	0	1	0	0	0	1	0	0	0	1	0	0	0	0
1482	Brazil	oBRMR	Female									1	0.7123	1.8333	0.7123	1	0.7857	1	1	1	0.0666	1	0.7857	0.7857	1	0.2143	1	0	0.2143	0.2143	1	0	0.7123	0	1	1	1	1	1	1	1	0	1	1	1	0	1	0	0
1101	Brazil	oBRMR	Female									0.7123	1	0.2849	0.0333	0.2143	1	1	0.0333	1	0	0.2143	0.0666	0.2143	0.0666	0	0.7123	0.0333	0	0.0666	0.2143	0	0.2143	0.2143	1	0.2143	1	0	1	1	0	1	1	0	1	0	0	1	0
1069	Brazil	oBRMR	Female	0	0	0.5	0	Never	Never	4-6 times per week	Never	1	0	0.2143	1	0	1	1	0.2143	1	0.2143	0.7123	0.2143	0.2143	0.2143	0	0.2143	0.0666	0	0	1	0	0	0	1	0.7123	1	1	0	0	1	1	1	1	1	1	1	0	0
1668	Brazil	oBRMR	Female									1	0.7857	1.8333	0.7857	0.7123	0.7857	1	0.2143	0.2143	0.0666	0.7123	0.7123	0.2143	0.0666	0.0666	0.7123	0.0666	0.2143	0.2143	1	0	0.2143	0.2143	1	1	0.0666	1	1	1	1	0	1	1	1	0	1	0	0
1163	Brazil	oBRMR	Female	0.5	0.0164	0.0164	0	4-6 times per week	Every month or less	Every month or less	Never
1491	Brazil	oBRMR	Female									0.0666	0.0333	0.7123	0.2143	0.0666	0.7123	0.7123	0.7857	0	0	0.7123	0.7123	0.2143	0.0333	0	1	0.2143	0.0666	0.0666	0.0666	0	0.7857	0	1	0.7123	0.2143	0	0	0	0	0	0	1	0	0	1	0	0
1488	Brazil	oBRMR	Male									1	1	1.8333	1	0.7123	0.7123	1	0	0	0	1	0.7123	0.2143	0.2143	0.2143	0.7123	0	0	0.2143	1	0	1	0.2143	1	1	1	1	1	1	1	0	1	0	0	0	1	0	0
1098	Brazil	oBRMR	Male	0.2143	0.0333	0.0164	0	1-3 times per week	2-3 times per month	Every month or less	Never
1698	Brazil	oBRMR	Male	0.2143	0.0164	0.0667	0	1-3 times per week	Every month or less	1-2 times per month	Never	0.7123	0.7123	0.7123	0.7123	0.7123	0.7123	0.7123	0.7123	0.2143	0.0666	1	0.7123	0.7123	0.7123	0.0666	0.7123	0.0333	0.0333	0.0666	0	0	0.0666	1	1	0.7123	0.7123	0	1	1	1	0	0	1	1	0	1	0	0
1130	Brazil	oBRMR	Female	0.2143	0.4286	0	0	1-3 times per week	4-6 times per week	Never	Never	1	0.7123	0.2849	0.7123	0.7123	1	1	0	0	1	1	0.2143	0.7123	0.0666	0.0333	0.7123	0.0333	0	0	1	0	1	0	1	0.2143	1	1	1	1	1	1	1	0	0	1	1	0	0
1437	Brazil	oBRMR	Female	0.0333	0	0.0333	0.0164	2-3 times per month	Never	1-2 times per month	Every month or less	1	1	1.8333	0.7123	0.2143	1	1	0.2143	0	0.7123	1	0.7123	0.7123	0.2143	0.0333	0.7123	0	0.2143	0.2143	1	0.2143	0.2143	1	1	1	1	1	1	1	1	1	1	1	0	1	1	0	0
1435	Brazil	oBRMR	Female	0		0.7857	0.2143	Never		Everyday	1-3 times per week	1	0	1.8333	0.0333	0.2143	0.0333	0.7123	0.0333	0	0.7857	1	0.7857	0.0666	0.0333	0.0333	0.7857	0.0666	0.0666	0.0333	1	0.7123	0.0333	0	0.7857	1	1	1	0	1	0	0	0	0	0	1	1	0	1
1434	Brazil	oBRMR	Male									1	1	1.8333	0.7857	0.7123	0.7857	0.7857	0.2143	1	0.7123	0.7123	1	1	0.7123	0	0.2143	0.2143	0.7123	0.7123	1	0.0666	1	0.7123	1	1	1	1	1	1	1	0	0	1	1	1	1	0	0
1643	Brazil	oBRMR	Male	0.2143		0.0667	0.0333	1-3 times per week		1-2 times per month	1-2 times per month	0.7857	0.0666	1.8333	0.7857	0.2143	0.2143	0.7123	0.0333	0.2143	0	0.2143	0.7123	0.7123	0.2143	0	0.2143	0.7123	0.0333	0	1	0.2143	0.0333	0	1	0.0666	0.2143	0	0	1	1	0	0	0	1	0	0	0	0
1005	Brazil	oBRMR	Male	0.2143		0.0333	0.2143	1-3 times per week		1-2 times per month	1-3 times per week
1464	Brazil	oBRMR	Male									0.2143	0.2143	0.2849	0.2143	0.7123	0.7857	1	0.2143	0.2143	0.0333	0.7857	0.2143	0.2143	0.2143	0.2143	0.7123	0.0666	0.0666	0.0666	0.7123	0	0.7123	0	1	0.7123	0.7123	0	1	1	0	0	1	1	1	0	1	0	0
1086	Brazil	oBRMR	Female	0		0.0333	0.0164	Never		1-2 times per month	Every month or less	0.7857	0.7857	0.7857	0.7123	0.2143	1	0.7123	0.7123	0.7123	0.0333	0.7857	0.7123	0.7123	0.2143	0.7123	0.7123	0.2143	0.7123	0.2143	1	0	0.2143	0.0666	1	0.0333	0.0666	0	1	1	1	1	0	1	1	0	1	0	0
1366	Brazil	oBRMR	Female									0.2143	0.0666	1.8333	1	0.2143	1	1	0.7123	0.2143	0.0333	0.2143	0.2143	0.2143	0.0666	0.0666	0.7123	0.0666	0.2143	0.0333	1	0	0.7123	0.0666	1	0.2143	0.7123	0	0	1	1	1	1	1	1	0	0	0	0
1029	Brazil	oBRMR	Female	0.0667	0	0.0667	0.0164	2-3 times per month	Never	1-2 times per month	Every month or less
1484	Brazil	oBRMR	Female	0.5		0.0333		4-6 times per week		1-2 times per month		0.2143	0.7123	0.8548	0.7857	0.2143	1	0.7857	0.2143	0.7857	0.2143	0.2143	0.2143	0.2143	0.0666	0.0666	1	0.2143	0	0	1	0	0.7123	0.0333	1	1	1	0	1	1	1	1	0	1	1	1	0	0	0
1127	Brazil	oBRMR	Male	0.0164	0	0.0164	0	Every month or less	Never	Every month or less	Never	1	1	1.8333	0	0.7123	0.7857	0.2143	0	0.7123	0.0666	1	0	0	0	0	0.7123	0.0333	0.2143	0.2143	1	0.7123	0.0666	0.0666	1	1	0.0333	1	1	1	0	0	0	0	1	0	1	1	1
1338	Brazil	oBRMR	Female									1	0.7123	1.8333	1	0.7123	0.7123	0.7857	0.2143	0.7123	0.7123	0.7857	0.7123	0.2143	0.7123	0.2143	0.7123	0.2143	0.2143	0.7123	0.7857	0	1	0.0333	1	0.7123	1	1	1	1	1	0	0	1	1	1	1	0	0
1265	Brazil	oBRMR	Male	0.0667				2-3 times per month				1	0	1.8333	1	0	1	1	0	0	0	1	0.0666	0.7123	1	0.7123	0	0.2143	1	0.2143	0	0.2143	0.7123	0.7123	1	0	1	1	0	0	1	1	1	0	0	0	1	1	0
1489	Brazil	oBRMR	Male	0.5	0.1831	0.0667	0.0667	4-6 times per week	1-3 times per week	1-2 times per month	1-2 times per month	0.2143	0.2143	0.7857	0.7123	0.7123	1	1	0.2143	0.2143	0	1	0.2143	0.2143	0.0333	0.2143	0.7123	0.0333	0.2143	0	1	0.2143	0.2143	0	1	1	1	0	1	1	1	1	1	1	1	0	1	0	0
1635	Brazil	oBRMR	Female									0	0.2143	0	0	0.7123	1	1	1	0	0.2143	1	0.0666	0.7123	0	0.7123	1	0.2143	0	1	1	0	0.2143	0	1	0.2143	1	0	1	1	0	1	1	1	0	1	1	1	0
1255	Brazil	oBRMR	Male									1	1	1	0.2143	0.7857	1	1	0.0666	1	0.2143	0	1	0.7857	0.0333	0.7123	0.2143	0.2143	0.2143	0	0	0	0.0333	0.0666	1	0.7123	1	1	1	1	0	1	1	0	1	1	0	0	0
1481	Brazil	oBRMR	Female									0.7857	0.7857	0.8548	0.2143	0.2143	0.2143	1	0.2143	1	0.7857	1	0	0.7123	0.0333	0.7123	0.2143	0.2143	0.2143	0.2143	1	0	0.0666	0	1	0.0333	0.2143	0	1	1	0	0	1	1	1	1	1	1	0
1627	Brazil	oBRMR	Female	0.0164	0.0328	0.2143	0.0667	Every month or less	2-3 times per month	1-3 times per week	1-2 times per month	0.2143	0.2143	1.8333	1	0.2143	0.7123	0.7123	0.2143	0.7123	0.0666	0.7123	0.2143	0.7857	0.0333	0.7123	0.7123	0.0333	0.2143	0.2143	0.7857	1	0.7123	0.2143	1	0.2143	0.7857	0	1	1	1	0	0	1	1	0	1	0	0
1252	Brazil	oBRMR	Female	0.0164	0.0328	0.0164	0.0164	Every month or less	2-3 times per month	Every month or less	Every month or less	0.7123	0.0333	1	0.7857	0.7123	0.2143	0.2143	0.0333	0	0	0.2143	0.7123	0.7123	0.2143	0	0.7123	0.7857	0.7857	0.2143	0.7857	0.7123	0.7123	0.7857	0.7857	0.2143	0	0	0	1	1	0	0	0	0	0	0	0	0
1674	Brazil	oBRMR	Female	0.0164	0.2143	0.5	0	Every month or less	1-3 times per week	4-6 times per week	Never	0	0	0	0	0	1	0.7123	0.2143	0	0.7123	0.7123	0.7123	0.2143	0	0.0666	1	0	0	0	1	0	0	0.2143	1	0.7123	1	0	0	0	0	1	0	1	0	1	1	0	0
1597	Brazil	oBRMR	Female	0.0164	0	0.2143	0.0164	Every month or less	Never	1-3 times per week	Every month or less	0.0666	0.0666	0.7123	0.7123	0.0666	0.2143	0.0666	0.0666	0.0666	0.2143	0.2143	0.2143	0.2143	0	0.0666	0.7123	0.0333	0.0666	0.0666	1	0	0.0333	0	1	0.2143	0.2143	0	0	0	1	0	0	0	0	1	0	0	0
1168	Brazil	oBRMR	Male	0.5	0	0	0	4-6 times per week	Never	Never	Never	0.2143	0	1	0.7857	0.2143	0.7123	0.0333	0	0.0333	0	0.7123	0.7123	0.7123	0.2143	0.0333	0.2143	0.0333	0.2143	0	0.2143	0	0.7857	0.2143	1	0.7857	0.7123	0	0	1	1	0	0	0	0	0	1	0	0
1324	Brazil	oBRMR	Female	0.5	0	0.0164	0.0164	4-6 times per week	Never	Every month or less	Every month or less	0.7857	0.0666	1.8333	1	0.0666	0.2143	0.0666	0.0333	0	0.0333	0.7857	0	0	0	0.0666	0.7857	0.0666	0.0666	0.0666	0.0666	0.0333	0.0333	0.7123	0.7123	0.2143	1	0	0	0	1	0	0	0	0	0	1	1	1
1493	Brazil	oBRMR	Female	0	0.0328	1	0.2143	Never	2-3 times per month	Everyday	1-3 times per week	1	0	0	0.0666	0.0333	1	0	1	1	0.0333	1	0	0.0666	0.0333	0.0666	0.0333	0.0333	0.2143	0.0666	0.2143	0.0333	0.2143	0	1	1	1	1	0	0	0	1	0	1	1	0	1	1	1
1042	Brazil	oBRMR	Male	0.2143	0	0.5	0	1-3 times per week	Never	4-6 times per week	Never	1	0.2143	0.7123	0.2143	0.0666	1	0.7857	0.2143	1	0.2143	0.7123	0.7123	0.7123	0.7857	0.0333	0.2143	0.0333	0	0	1	0	0	0	1	0.7123	0.0666	1	1	0	0	1	0	1	1	1	1	0	0
1090	Brazil	oBRMR	Female	0.2143		0.0333	0	1-3 times per week		1-2 times per month	Never	0.2143	0.2143	1	0.2143	0.2143	1	0.7857	0	0	0	0.2143	0.7123	0.7123	0.0333	0.7123	0.2143	0.2143	0.2143	0.2143	1	0	0.2143	0.2143	1	0.2143	1	0	1	1	0	1	0	0	0	0	0	0	0
1583	Brazil	oBRMR	Male	0.2143				1-3 times per week
1596	Brazil	oBRMR	Female									1	0.7123	0.8548	0.2143	0.7123	0.7857	0.7857	0.0666	0.2143	0.2143	0.2143	0.7123	0.7123	0.2143	0.0666	0.7857	0.0666	0.0333	0.0666	0.0333	0	0.7857	0.2143	1	0	0.7123	1	1	1	0	0	0	0	1	1	0	0	0
1167	Brazil	oBRMR	Female	0.0667		0.0667	0.0164	2-3 times per month		1-2 times per month	Every month or less
1684	Brazil	oBRMR	Female	0.2143	0	0.0164	0	1-3 times per week	Never	Every month or less	Never
1487	Brazil	oBRMR	Female									0.0666	0.0666	1.8333	1	1	1	1	1	0	0.7123	0.2143	0	0	0	0	0.2143	0.0666	0	0	1	0	0.7123	0	1	0.0666	1	0	0	1	1	1	1	1	0	1	0	1	1
1287	Brazil	oBRMR	Female	0.2143				1-3 times per week				1	0.7857	0.8548	0.7123	0.2143	1	1	0.2143	1	0.0666	1	0.7857	0.7857	0.2143	0.7123	0.0666	0.0333	0	0.0333	1	0.0333	0.0333	0	1	0.7857	0.7857	1	1	1	1	1	1	1	1	0	1	0	0
1276	Brazil	oBRMR	Male	0.2143	0.0164	0.0164	0	1-3 times per week	Every month or less	Every month or less	Never	1	0.7123	1.8333	1	0.7123	0.7123	0.7123	0.0666	0.0333	0.0333	0.0666	0.7123	0.7123	0.0333	0.0333	0.2143	0.2143	0.2143	0.2143	1	0.0666	0.0666	0.7123	1	1	0	1	1	1	1	0	0	0	0	0	0	0	0
1071	Brazil	oBRMR	Female	0.0667	0.0667	0.0667	0	2-3 times per month	2-3 times per month	1-2 times per month	Never	0.7123	0.2143	1.8333	0.7857	0.2143	1	1	0.0666	0	1	1	0.2143	0.7123	0	0.0666	0.7123	0.0333	0	0	1	0	0.7123	0	1	0.7857	1	0	1	1	1	1	1	0	0	1	1	0	0
1175	Brazil	oBRMR	Male									0.0666	0.0333	0.8548	0.7857	0.2143	0.7857	1	0.2143	0.7857	0	0.7123	0.7123	0.7123	0.0666	0.0666	0.7123	0	0.0666	0.2143	0.7857	0	0.0666	0	1	0.2143	1	0	0	1	1	0	1	1	1	0	1	0	0
1508	Brazil	oBRMR	Female
1275	Brazil	oBRMR	Male	0.2143		0.0667	0.0333	1-3 times per week		1-2 times per month	1-2 times per month	1	0.7123	1.8333	1	0.2143	1	0.2143	0.0666	0.7857	0.2143	0.2143	0.7857	0.7123	0.0666	0.0666	0.7857	0.0333	0	0	1	0.0333	0.2143	0	1	0.7857	0.7123	1	1	1	1	1	0	0	1	1	0	0	0
1478	Brazil	oBRMR	Male	0.0667	0.0164	0.2143	0.0164	2-3 times per month	Every month or less	1-3 times per week	Every month or less	1	0.7123	1.8333	1	0.2143	1	1	0.7123	1	0.7123	0.7123	0.7123	0.7123	0.2143	0.2143	0.7123	0.2143	0.2143	0.2143	1	0.2143	0.2143	0.2143	1	1	0.7123	1	1	1	1	1	1	1	1	1	1	0	0
1277	Brazil	oBRMR	Female	0.0333	0	0	0	2-3 times per month	Never	Never	Never	1	1	1.8333	1	0.2143	1	0.0666	0	0.0666	1	1	0.7857	1	0	0.0333	0.7857	0.0333	0.0333	0.0333	1	0	1	0.0333	1	0.7123	1	1	1	1	1	1	0	0	0	1	1	0	0
1589	Brazil	oBRMR	Female									0.7123	0.0666	0.7857	0.0666	0.0333	0.2143	0.2143	0.0333	1	0.7123	0	0.7123	0.2143	0.0666	0.0333	0.2143	0	0	0	0	0	0.2143	0.0666	1	0	0	0	0	0	0	0	0	0	1	1	0	0	0
1404	Brazil	oBRMR	Female	0	0	0.0333	0	Never	Never	1-2 times per month	Never	0	0	0	0.0666	0.0666	1	1	1	0	0.0666	1	0.2143	0.7123	0	0.2143	0.7123	0	0.0666	0.0666	1	0	0.0666	0	1	0.2143	0.7123	0	0	0	0	1	1	1	0	0	1	0	0
1569	Brazil	oBRMR	Male									1	1	1.8333	0.2143	0.2143	0.7123	1	0	0.2143	1	0.2143	0.7123	0.7857	0	0.2143	1	0.2143	0	0.2143	0.2143	0	0.2143	0	1	1	1	1	1	1	0	0	1	0	1	1	0	0	0
1340	Brazil	oBRMR	Female									0.7123	0.7123	0.2143	0	0.7123	0.2143	0.2143	0	1	0.7857	0.2143	0.0666	1	0	0.2143	1	0.7123	0.7857	1	1	0	0.7123	0.7123	1	0.7857	0.7857	0	1	1	0	0	0	0	1	1	0	1	0
1547	Brazil	oBRMR	Female									0.7123	0.2143	0.4986	0.2143	0.2143	0.2143	1	0.7123	0	0.0666	0.7857	0.7123	0.2143	0.0666	0.0666	0.2143	0.0666	0.2143	0.2143	1	0	0	0.7857	1	0.7123	0.2143	0	1	1	0	0	1	1	0	0	1	0	0
1120	Brazil	oBRMR	Female
1146	Brazil	oBRMR	Female									0.0333	0.0333	0	0	0	1	1	1	0	1	0.2143	0.0666	0.7857	0.0333	0.0333	0.7123	0.0666	0	0.0333	1	0	0	1	1	0.7123	0.7123	0	0	0	0	1	1	1	0	1	0	1	0
1648	Brazil	oBRMR	Female	0.0333	0.0164	0.0333	0.0164	2-3 times per month	Every month or less	1-2 times per month	Every month or less	0.7123	0.7123	0.7857	0.2143	0.0666	0.7857	0.7123	0.0333	0.2143	0.0666	0.2143	0.7123	0.7123	0.0666	0.0666	0.2143	0.2143	0.0666	0.2143	0.0333	0	0.7123	0.2143	1	0.2143	0.7857	0	1	0	0	0	0	0	1	0	0	0	0
1159	Brazil	oBRMR	Male	0.0667	0	0.0333	0	2-3 times per month	Never	1-2 times per month	Never	1	0	1.8333	1	0.0666	1	1	0.0333	0.2143	0	1	0.2143	0.2143	0.7123	0.0666	1	0.2143	0	0	0	0	1	0.2143	1	0	1	1	0	0	1	1	1	0	1	0	1	0	0
1135	Brazil	oBRMR	Female
1144	Brazil	oBRMR	Male	0.0333	0.0661	0.0164	0.0164	2-3 times per month	2-3 times per month	Every month or less	Every month or less	0.7857	0.2143	1.8333	1	0.2143	0.7123	1	0	1	0	1	0.7123	0.2143	0.2143	0.0666	0.2143	0.0666	1	0.2143	0.0666	0	0.7123	0	1	0.7123	0	0	1	1	1	0	1	0	1	0	1	0	0
1208	Brazil	oBRMR	Female	0.0667	0	0.2143	0	2-3 times per month	Never	1-3 times per week	Never	1	1	0.7123	0.2143	0.2143	1	1	0.2143	1	0.2143	0.7123	0.7857	0.7123	0.0666	0.2143	0.2143	0.0666	0.0666	0.7123	1	0	0.2143	0.2143	1	0.7123	1	1	1	1	0	1	1	1	1	1	1	0	0
1342	Brazil	oBRMR	Female	0.2143	0	0.2143	0.0164	1-3 times per week	Never	1-3 times per week	Every month or less	0.7123	0.2143	1	0.2143	0.2143	0.7857	0.7123	0.0666	0.7857	0	0.7123	0.2143	0.7123	0.2143	0.2143	0.2143	0.7857	0	0.0666	0.7123	0.2143	0.7123	0	1	0.2143	0.7123	0	1	1	0	0	0	0	1	0	1	0	0
1232	Brazil	oBRMR	Male	0.0667	1	0	0	2-3 times per month	Everyday	Never	Never	0.7123	0.0333	1.8333	0.7857	0.2143	0.2143	0.0666	0	0.0666	0.2143	0.0333	0.7123	0.0333	0.7123	0	0.7123	0.0666	0.2143	0.2143	0.7857	0.2143	0.7857	0.0666	1	0.7123	0.0666	0	0	1	1	0	0	0	0	1	0	0	1
1350	Brazil	oBRMR	Female	0		0.0667	0.0164	Never		1-2 times per month	Every month or less	1	1	1.8333	1	0.2143	0.7123	0.7123	0	0	0.7123	0.7123	0.2143	0.2143	0	0	0.2143	0.2143	0.7123	0.7123	0.7857	0.2143	0.0666	1	1	0.7123	0.7123	1	1	1	1	0	0	0	0	1	1	0	0
1591	Brazil	oBRMR	Female									1	1	1.8333	0.0666	0.0666	0.2143	1	0.7857	0	1	0.7123	0.7123	0.7123	0.2143	0.0333	0.2143	0.0333	0.0333	0.0333	1	0.0333	0.0666	0.0333	1	1	1	1	1	0	0	0	1	1	0	1	1	0	0
1639	Brazil	oBRMR	Female	0.2143	0.0333	0.0333	0	1-3 times per week	2-3 times per month	1-2 times per month	Never	1	0.2143	0.7857	0.2143	0.2143	0.7123	1	0.7123	0.7123	0.7123	0.7123	0.2143	0.2143	0.0333	0.0666	0.2143	0.0666	0.2143	0.0666	0.0666	0	0.0666	0	1	1	1	1	1	1	0	0	1	1	1	1	1	0	0
1793	Brazil	oBRMR	Male									0.0666	0.7123	0.2849	0.0333	0.2143	0.7123	0.7123	0.0333	0.0666	0.0666	0.0666	0.7123	0.7123	0	0	0.7123	0.0333	0.0333	0.0333	0.7123	0	0.2143	0.0333	1	0.2143	0.7123	0	1	1	0	0	0	0	0	0	0	0	0
1044	Brazil	oBRMR	Female									0.2143	0.0333	0.4986	0.2143	0.2143	0.7123	0.0333	0.0333	1	0	0.0333	0.7857	0.2143	0.0666	0.0333	0.0666	0.0333	0.0333	0.0666	1	0.0333	0.0666	1	0.2143	0.2143	1	0	0	1	0	0	0	0	1	0	0	0	0
1134	Brazil	oBRMR	Female	0.0667	0	0.0333	0	2-3 times per month	Never	1-2 times per month	Never	0.7123	0.7123	1.8333	0.7123	0.7123	0.7123	0.0666	0.0666	1	0.0666	0.0666	1	0.2143	0.2143	0.0333	0.2143	0.2143	0.0333	0.0666	1	0	0	0.2143	1	0.0333	1	0	1	1	1	0	0	0	1	0	0	0	0
1663	Brazil	oBRMR	Male	0.2143	0.0328	0.2143	0	1-3 times per week	2-3 times per month	1-3 times per week	Never	1	1	1.8333	1	0.7857	0.7857	1	0.7123	0.7857	0.2143	0.7123	0.0333	0.0666	0	0.0333	0.2143	0.0333	0.2143	0.7123	1	0	0.7857	0.0333	1	0.2143	1	1	1	1	1	0	1	1	1	1	1	1	1
1742	Brazil	oBRMR	Female	0	0	0.5	0.0667	Never	Never	4-6 times per week	1-2 times per month	1	0.0666	0.0666	1	0.2143	0.7123	1	0.2143	0.2143	0	0.7123	0.2143	0.7123	0.7123	0.2143	0.7123	0	0.7123	0	1	0.7123	1	0.7123	1	1	0.7123	1	0	1	1	0	1	1	1	0	1	0	0
1546	Brazil	oBRMR	Male	0.0667	0	0.0333	0	2-3 times per month	Never	1-2 times per month	Never	0.7123	0.2143	1	1	0.7857	1	1	0.7123	0.0333	0.0333	0.7123	0	0	0	0	0.0666	0	0	0	0.7123	0	1	0	1	0.7123	1	0	1	1	1	1	1	1	0	0	1	1	1
1662	Brazil	oBRMR	Male	0.0667	0.0333	0.0667	0	2-3 times per month	2-3 times per month	1-2 times per month	Never	0.7857	0.7123	1.8333	0.7123	0.7123	0.7857	0.7123	0	0.7857	0.0666	0.7857	0.7123	0.7123	0.7123	0.7123	0.7123	0.0666	0.7123	0.7123	0.7857	0.2143	0.7123	0.2143	1	0.7857	0.7123	0	1	1	1	0	0	0	1	0	1	0	0
1676	Brazil	oBRMR	Female
1202	Brazil	oBRMR	Female	0.2143	0	0.2143	0	1-3 times per week	Never	1-3 times per week	Never	0.2143	1	0.4986	0.7123	0.2143	1	0.7857	0.7857	0	0.0666	1	0	0	0	0.0333	0.0666	0	0.0333	0.2143	1	0	0.0333	0	1	1	1	0	1	1	1	1	0	1	0	0	1	1	1
1132	Brazil	oBRMR	Female									1	1	0.7857	0.7123	0.2143	1	1	0.0333	1	1	0.7123	0.7123	0.7123	0	0.2143	0.2143	0.2143	0.2143	0.7857	1	0	1	0.7123	1	0.7123	1	1	1	1	1	1	1	0	1	1	1	0	0
1480	Brazil	oBRMR	Female	0.0164	0.0328	0.0164	0	Every month or less	2-3 times per month	Every month or less	Never	0.2143	0.2143	0.8548	0.2143	0.2143	0.7857	0.2143	0.0333	0	0.0333	0.7123	0.7123	0.2143	0.0666	0.2143	0.2143	0	0.0666	0.0666	0.7857	0	0	0	1	0	0.7857	0	1	1	0	0	0	0	0	0	1	0	0
1811	Brazil	oBRMR	Male									0.7857	0.7123	0.7857	0.2143	0.7123	1	1	0.0333	0.7123	0.2143	0.2143	0.2143	0.7123	0.2143	0.0666	0.7123	0.2143	0.2143	0.2143	0.2143	0.7123	0.2143	0.2143	1	0.2143	0.7123	0	1	1	0	1	1	0	1	1	0	0	0
1452	Brazil	oBRMR	Female	0		0.5	0	Never		4-6 times per week	Never	1	1	1.8333	1	0.7123	0	0	0	0	0	0.7123	0.7857	0.2143	0.0333	0.2143	0.2143	0.2143	0	0	1	0	0	0.7123	1	1	0.7857	1	1	1	1	0	0	0	0	0	1	0	0
1465	Brazil	oBRMR	Female									0.2143	0.2143	0.7857	0	0	1	1	0.0666	0	0.2143	0	1	0.2143	0	0.0666	0	0	0	0	1	0	0.2143	0.7123	1	0.2143	1	0	1	0	0	1	1	0	0	1	0	0	0
1268	Brazil	oBRMR	Male	0.0164		0.0164	0.0164	Every month or less		Every month or less	Every month or less	0.7857	1	1	0.2143	0.2143	0.7123	0.7123	0.7123	0.7857	0.7123	0.7857	0.2143	0.7857	0.7123	0.2143	0.2143	0.2143	0.7123	0.7123	0.7123	0	0.2143	0	1	1	1	0	1	1	0	0	0	1	1	1	1	0	0
1816	Brazil	oBRMR	Female	0.0164	0.0164	0.2143	0.2143	Every month or less	Every month or less	1-3 times per week	1-3 times per week	0.2143	1	0.7857	0.0666	0.2143	1	1	1	0.2143	0.2143	1	0.7123	0.2143	0.2143	0.2143	0.7123	0.0666	0.2143	0.0666	1	1	0.0333	0	1	0.2143	1	0	1	1	0	1	1	1	1	1	1	0	0
1605	Brazil	oBRMR	Female	0	0	0.0164	0	Never	Never	Every month or less	Never	0.2143	0.2143	1	0.7123	0.0333	0.0666	0.2143	0.0666	0.7857	0.0666	0.7123	0.7123	0.7123	0.0666	0.0666	0.0666	0.0333	0.7123	0.0333	0.2143	0.0666	0	0	1	0.2143	0.7857	0	1	0	1	0	0	0	1	0	1	0	0
1225	Brazil	oBRMR	Female	0	0	0.0333	0	Never	Never	1-2 times per month	Never	0.7123	0.2143	1.8333	1	0.7123	1	1	0.7857	1	1	1	0.7123	0.2143	0	0.0333	0.2143	0.0666	0	0.2143	0	0	0.7857	0	1	0.0666	0.2143	0	1	1	1	1	1	1	1	1	1	0	0
1641	Brazil	oBRMR	Male	0.0667		0.0667	0.0333	2-3 times per month		1-2 times per month	1-2 times per month	0.7123	0.7123	1.8333	0.2143	0.2143	0.7123	0.2143	0.0333	0	0.2143	0.7123	0.7123	0.7123	0.7123	0.2143	0.7123	0.2143	0.2143	0.2143	0.2143	0	0.2143	0.2143	1	0.7857	0.7857	0	1	1	0	0	0	0	0	1	1	0	0
1595	Brazil	oBRMR	Female	0.2143	0.0328	0.2143	0.0164	1-3 times per week	2-3 times per month	1-3 times per week	Every month or less
1510	Brazil	oBRMR	Female									0.0333	0.2143	1	0.7857	0.2143	1	1	0.7857	0	0	0.7123	0	0	0	0	0	0.2143	0.0333	0.0333	1	0	0.7857	0	1	0.2143	1	0	1	1	1	1	1	1	0	0	1	1	1
1462	Brazil	oBRMR	Female
1089	Brazil	oBRMR	Female									1	1	1.8333	1	0.2143	1	1	0	1	0.0333	0.0666	0.2143	0.7123	0	0.0666	0.0333	0.0666	0.0333	0.7123	0.7123	0	0.0333	0	1	1	1	1	1	1	1	1	1	0	1	0	0	0	0
1341	Brazil	oBRMR	Male	0.0667	0.0497	0.0164	0.0164	2-3 times per month	2-3 times per month	Every month or less	Every month or less	0.7857	0.7123	1.8333	0.7123	0.7123	0.2143	0.7123	0.2143	0.2143	0.7123	0.7857	0.7123	0.2143	0.0333	0.2143	0.2143	0.7123	0.2143	0.0333	1	0	0.0666	0	1	0.7123	1	0	1	1	1	0	0	1	1	1	1	0	0
1509	Brazil	oBRMR	Female	0.0667	0	0.0667	0	2-3 times per month	Never	1-2 times per month	Never	0	0.0666	0	0.0333	0.7123	1	1	0.7123	0	0	0.2143	0.2143	0.7123	0	0.2143	1	0	0	0	0.7123	0	0.2143	0	1	0.2143	1	0	0	1	0	1	1	1	0	0	0	0	0
1138	Brazil	oBRMR	Female	0.0667	0.0497	0.0333	0.0164	2-3 times per month	2-3 times per month	1-2 times per month	Every month or less	0.2143	0.2143	0.2143	0.7123	0.7123	1	1	0.0666	0.0333	0.2143	0.7123	0.2143	0.7123	0.0666	0.0666	1	0.0666	0.0666	0.0666	1	0	0.2143	0.0666	1	0.2143	0.7123	0	1	1	1	1	1	0	0	1	1	0	0
1570	Brazil	oBRMR	Female	0.0164	0.0164	0.0164	0	Every month or less	Every month or less	Every month or less	Never	0.7123	0.7857	0.8548	1	0.2143	0.7123	0.7123	0.2143	0	0	0.0333	0	0	0	0	0.2143	0.2143	0.2143	0.2143	0.7123	0	0.0666	0.2143	1	0.0666	0.7123	0	1	1	1	0	0	1	0	0	0	1	1
1692	Brazil	oBRMR	Female									1	0.7123	0.7857	0.0666	0.2143	0.0666	0.0666	0.2143	0.7857	0	1	0.2143	0.7123	0.0333	0.0333	0.2143	0.2143	0.0333	0.2143	0.2143	0	0	1	0.2143	1	0.7857	1	1	1	0	0	0	1	1	0	1	0	0
1728	Brazil	oBRMR	Female	0.0164	0	0.0164	0	Every month or less	Never	Every month or less	Never	0.7123	0.7123	1.8333	0.7123	0.0666	1	1	0	0.0666	0.2143	0.7123	0.2143	0.2143	0.0666	0.0333	1	0.2143	0.2143	1	1	0.2143	0.7123	1	1	0.2143	0.7123	0	1	0	1	1	1	0	0	1	1	0	0
1750	Brazil	oBRMR	Female	0.2143	0	0.2143	0.2143	1-3 times per week	Never	1-3 times per week	1-3 times per week	0.2143	1	1.8333	1	0.7123	1	1	1	0.2143	0.2143	1	0.7123	0.7123	0.2143	0.2143	1	0.0666	0.2143	0.0333	1	0	1	0.2143	1	0	1	0	1	1	1	1	1	1	1	1	1	0	0
1446	Brazil	oBRMR	Female	0.2143		0.2143	0	1-3 times per week		1-3 times per week	Never	1	1	0.7123	0.2143	0.7123	1	1	0.2143	1	0.2143	1	0.7123	0.7123	0	0.2143	0.7123	0.0333	0.7857	1	1	0	0.7123	0	1	1	1	1	1	1	0	1	1	1	1	1	1	0	0
1129	Brazil	oBRMR	Female	0.2143	0	0.2143	0	1-3 times per week	Never	1-3 times per week	Never	1	0.7123	1	0.7857	0.7857	0.7123	0.7123	0.2143	0.0333	0.0666	0.7123	0.2143	0.2143	0.2143	0.2143	0.2143	0.2143	0.2143	0.2143	1	0	0.0333	0.7857	1	0.7857	0.7123	1	1	1	1	0	0	1	0	0	1	0	0
1625	Brazil	oBRMR	Female	0	0.281	0.5	0.2143	Never	1-3 times per week	4-6 times per week	1-3 times per week	1	0.7857	0.7857	0.7123	0.7123	1	0.7857	0.7857	1	0.0666	0.7857	0.7123	0.7123	0.7123	0.7123	0.7857	0.0666	0.0666	0.7857	1	0	0.7123	0.0666	1	1	1	1	1	1	1	1	0	1	1	0	1	0	0
1601	Brazil	oBRMR	Female	0.0333	0	0.0667	0.0164	2-3 times per month	Never	1-2 times per month	Every month or less	0	0.0333	0.2849	0.2143	0.7123	1	1	0.7123	0	0.2143	0.7123	0.7857	0.2143	0	0.0666	1	0.0666	0.7123	0	0.0666	0	1	0	1	0.2143	0	0	0	1	0	1	1	1	0	1	1	0	0
1157	Brazil	oBRMR	Female	0.2143		0.0164	0.0333	1-3 times per week		Every month or less	1-2 times per month	0.2143	0.0666	0.2143	0.2143	0.2143	1	1	0.0333	1	0.2143	1	0.2143	0.2143	0.0666	0.2143	1	0	0.2143	0.0666	0.7123	0	0	0.2143	1	0.2143	1	0	0	1	0	1	1	0	1	1	1	0	0
1111	Brazil	oBRMR	Female	0.0667	0	0.2143	0	2-3 times per month	Never	1-3 times per week	Never	0.2143	0.0666	0.7123	0.0666	0.7857	1	1	1	0.2143	0.7123	1	1	0.2143	0.0333	0.0666	0.2143	0.0666	0.0666	0.0333	1	0.0333	0.0666	0	1	0.0666	0	0	0	1	0	1	1	1	1	1	1	0	0
1815	Brazil	oBRMR	Male	0.0333	0.1334	0.2143	0.2143	2-3 times per month	1-3 times per week	1-3 times per week	1-3 times per week	0.2143	1	0.2849	0.0666	0.0666	0.7123	1	0.7123	0	0.2143	1	0.0666	0.0666	0.2143	0.2143	0.7857	0.0666	0.2143	0.0666	1	1	0.0333	0	1	0.2143	1	0	1	0	0	0	1	1	0	1	1	1	1
1001	Brazil	oBRMR	Female									0.2143	0.2143	0.2849	0.7123	0.2143	1	1	0.7123	0.7857	0.7123	1	0.7123	0	0	0.7123	0.2143	0.2143	0.2143	0.2143	0.7123	0	0	0	1	0.2143	0.2143	0	1	1	1	1	1	1	1	1	1	0	1
1273	Brazil	oBRMR	Female									1	0.7857	1.8333	0.7857	0.7857	0.7123	0.7123	0.2143	1	0.2143	1	1	1	0.7857	0.2143	0.7123	0.2143	0	0.2143	1	0	0	0.0666	1	0.2143	0.2143	1	1	1	1	0	0	1	1	1	1	0	0
1689	Brazil	oBRMR	Female	0.0164	0.0164	0	0.0164	Every month or less	Every month or less	Never	Every month or less	0	0	0	0.2143	0.0333	0.7123	0.2143	0.2143	0	0.2143	0.0666	0.2143	0.7857	0	0.7123	1	0.0333	0.0666	0.0333	1	0	0.2143	0.0333	1	0	1	0	0	0	0	0	0	1	0	1	0	0	0
1681	Brazil	oBRMR	Male									1	0.2143	0.7857	0.2143	0.2143	0.2143	0.7123	0.0333	0	0.7857	0.7857	0.7123	0.2143	0.2143	0.0333	0.0666	0.7123	0.2143	0.2143	1	0.0333	0.7857	0.2143	1	0.2143	0.2143	1	1	1	0	0	0	0	0	1	1	0	0
1691	Brazil	oBRMR	Female	0.0667	0.0328	0.0164	0.0164	2-3 times per month	2-3 times per month	Every month or less	Every month or less	0.0666	0.2143	1.8333	1	0.2143	0.2143	0.2143	0.7123	0.0666	0.0666	0.7123	0.7123	0.7123	0.0666	0.2143	0.2143	0.0666	0.0666	0.0666	1	0	0.2143	0.0666	1	0.7123	0	0	1	1	1	0	0	1	0	0	1	0	0
1325	Brazil	oBRMR	Female									1	0.2143	1.8333	1	0.2143	1	1	0	1	0.7123	0.7123	0.7123	0.2143	0.0333	0.0666	0.2143	0	0	0.0666	1	0	1	0.0666	1	1	1	1	1	1	1	1	1	0	1	1	1	0	0
1046	Brazil	oBRMR	Female	0.0164	0.0164	0.2143	0	Every month or less	Every month or less	1-3 times per week	Never	1	1	0.8548	0.7857	0.2143	1	0.7857	0.0666	1	0.0666	1	0.2143	0.7857	0	0.0666	0.7123	0	0	0.0666	1	0	0.7123	0	1	1	1	1	1	1	1	1	0	0	1	0	1	0	0
1176	Brazil	oBRMR	Female									0.0333	0.2143	0.7123	0.7857	0.7123	1	1	0.7123	1	0.7123	0.7123	0.2143	0.7857	0	0.2143	0.7123	0	0	0.2143	1	0	0.2143	0	1	0.0333	1	0	1	1	1	1	1	1	1	1	1	0	0
1103	Brazil	oUA	Female									1	1	1	0.7123	0.2143	0.7857	0.7857	0.0666	1	0.7123	0.7123	0.2143	0.2143	0.0666	0.2143	0.7857	0.7123	0.0666	0.7123	1	0	0.0666	0.2143	1	0.7857	0.2143	1	1	1	1	0	0	0	1	1	1	0	0
1788	Brazil	oUA	Female	0.2143	0.0333	0.2143	0.0333	1-3 times per week	2-3 times per month	1-3 times per week	1-2 times per month	0	0.0666	0.2143	0	0.2143	0.7123	1	1	0.2143	0	0.2143	0.2143	0.2143	0	0	0.2143	0	0	0.2143	1	0	0.7123	0	1	0	1	0	0	1	0	0	1	1	1	0	0	0	0
1217	Brazil	oUA	Male									1	0.2143	1.8333	0.0666	0.7123	1	1	0.7123	1	0.2143	0.7123	0.7123	0.7123	0.2143	0.0666	0.7123	0.0666	0.0666	0.7123	0.2143	0.0666	0.0666	0.2143	1	1	1	1	1	1	0	1	1	1	1	1	1	0	0
1256	Brazil	oUA	Female	0.0164	0.0328	0.0164	0	Every month or less	2-3 times per month	Every month or less	Never	0.2143	0.7123	0.4986	0.7123	0.7123	0.7857	0.7123	0.7123	0.7123	0.0666	1	0.2143	0.2143	0.0333	0.2143	0.7123	0.0333	0	0.0666	1	0.0333	0.7857	0	1	1	1	0	1	1	1	0	0	1	1	0	1	0	0
1212	Brazil	oUA	Female	0.0333	0	0	0	2-3 times per month	Never	Never	Never	0.0666	1	0.4986	0.2143	0.2143	0.7123	1	0.2143	0.0666	0.0666	0.2143	0.2143	0.7123	0.0333	0.2143	0.7857	0.7123	0.2143	0.7857	0.0333	0.0333	0.0666	0	1	0.0666	0	0	1	1	0	0	1	1	0	0	0	0	0
1710	Brazil	oUA	Female									1	0	1.8333	1	0.0333	1	0.7857	0	0.7123	0.0666	0.0333	0.0666	0.7857	0.0333	0	0.0666	0.0333	0.2143	0.2143	1	0	0.2143	0.0333	1	1	0	1	0	0	1	1	0	0	1	0	0	1	0
1119	Brazil	oUA	Female
1420	Brazil	oUA	Female									0.7857	0.7857	1.8333	0.7123	0.2143	0.0666	0.2143	0	0.7123	0.0666	0.0666	1	1	0.2143	0.2143	0.0333	0	0.7123	0.7123	1	0.0333	0.0666	0	1	0.2143	0	0	1	1	1	0	0	0	1	0	0	0	0
1677	Brazil	oUA	Female	0.0164	0.0164	0.2143	0.0164	Every month or less	Every month or less	1-3 times per week	Every month or less	1	1	1.8333	0.7857	0.2143	1	1	0.7123	1	0.2143	1	0.2143	0.2143	0	0.0333	0.7857	0.0666	0.0333	1	1	0	1	0.0333	1	1	0.0333	1	1	1	1	1	1	1	1	1	1	0	0
1475	Brazil	oUA	Female	0.0164	0.0164	0.0164	0.0164	Every month or less	Every month or less	Every month or less	Every month or less	1	1	1.8333	1	1	1	1	0	0	0.0666	0.0666	1	1	1	1	1	0.2143	0.0333	0.0333	1	0.0666	0.2143	1	1	1	1	1	1	1	1	1	1	0	0	0	0	0	0
1580	Brazil	oUA	Female	0.0164	0.0656	0.0164	0.0164	Every month or less	2-3 times per month	Every month or less	Every month or less	0.0333	0.0333	0.2849	0.7123	0.0333	0	0	0.0333	1	0	1	1	1	0.2143	0	1	1	0.7857	0.7123	0	0	0	0	1	0.0333	0	0	0	0	1	0	0	0	1	0	1	0	0
1292	Brazil	oUA	Male	0.2143	0.2001	0	0.0667	1-3 times per week	1-3 times per week	Never	1-2 times per month	0.7123	0.7123	0.7857	0.7123	0.2143	0.7857	0.7123	0.0666	0	0.2143	0.7857	0.7123	0.7123	0.7123	0.0333	0.7123	0.7123	1	0.7123	0.0333	0.0666	0.0333	1	1	0.2143	0	0	1	1	1	0	0	0	0	1	1	0	0
1253	Brazil	oUA	Male	0.5		0.0333	0	4-6 times per week		1-2 times per month	Never	0.7857	0.2143	1.8333	0.7857	0.2143	1	0.7123	0	0.7857	0.0333	0.7857	0.7123	0.7123	0.0333	0.0333	0.7857	0.0666	0.0333	0	1	0	0.2143	0	1	1	1	0	1	1	1	1	0	0	1	0	1	0	0
1665	Brazil	oUA	Female	0.2143	0.0164	0.0164	0	1-3 times per week	Every month or less	Every month or less	Never	0.7857	0.7857	1.8333	1	0.7857	0.7123	0.7123	0	0.7123	0	0.2143	1	0.7857	0.2143	0.0666	0.2143	0.7123	0.7123	0.0666	1	0.2143	0	0.2143	1	0.2143	0.7123	0	1	1	1	0	0	0	1	0	0	0	0
1239	Brazil	oUA	Female									0.2143	1	0.2849	0.2143	0.2143	1	1	0.7123	0.0333	0	0.2143	0.2143	0.2143	0	0.2143	0.7123	0.0666	0	0.0666	0.7123	0	1	0	1	0	1	0	1	1	0	1	1	1	0	0	0	0	0
1792	Brazil	oUA	Female	0.2143	0	0.2143	0	1-3 times per week	Never	1-3 times per week	Never	0.2143	0.0333	1	0.7857	0.0333	1	1	0.0333	0	0.0666	1	0.7123	0.7123	0.0666	0.2143	0.7123	0.2143	0.2143	0	1	0	0.7857	0.0666	1	0.7123	1	0	0	0	1	1	1	0	0	0	1	0	0
2018	Germany	oUA	Female	0.1644	0.0164	0.1808	0.0164	1-3 times per week	Every month or less	1-3 times per week	Every month or less	0.8548	0.4986	0.2143	0.2143	0.2143	1.8333	1.8333	1	0.0822	0.4986	1	0.0666	0.0164	0.0666	0.0164	0.2143	0.0666	0.2143	0.4986	1.8333	0.4986	0.0333	0.0333	1.8333	0.7123	1.8333	1	1	1	0	1	1	1	0	1	1	1	1
1261	Brazil	oUA	Female	0.2143	0	0.0164	0.0164	1-3 times per week	Never	Every month or less	Every month or less	0.2143	0.2143	0.7857	0.7123	0.2143	0.7123	0.2143	0.0333	0.7123	0.7123	0.2143	0.7123	0.7123	0.0333	0.0333	0.7123	0.0333	0.0333	0.0333	0.7123	0	0.0333	0	1	0.2143	0.2143	0	1	1	1	0	0	0	1	1	0	0	0
1251	Brazil	oUA	Male									1	0.2143	0.7123	1	0.7123	0.7857	1	0.2143	0.7857	0.7123	0.7857	0.7123	0.7123	0	0.2143	0.2143	0.0333	0.2143	0.0333	0.2143	0	0.7123	0	1	0.2143	0.7123	1	1	1	1	0	1	1	1	1	1	0	0
1672	Brazil	oUA	Female	0.2143	0.0164	0.0667	0.0164	1-3 times per week	Every month or less	1-2 times per month	Every month or less	0.7123	0.7123	1.8333	1	0.0666	1	1	0.2143	1	0.2143	1	0.7123	0.7123	0.7123	0.0666	0.7123	0	0	0.2143	1	0	0.2143	0	1	1	1	0	1	0	1	1	1	1	1	1	1	0	0
1745	Brazil	oUA	Female									0.2143	1	1.8333	0.7123	0.7123	0.7857	0.7123	0.0666	0.2143	0	0.0666	0.2143	0.2143	0.2143	0.0666	0.2143	0.2143	0.2143	0.7123	1	0	0.2143	0.2143	1	0.7857	0	0	1	1	1	0	0	0	1	0	0	0	0
1447	Brazil	oUA	Male									1	0.2143	1.8333	1	0.2143	0.7857	0.2143	0	0.7123	0	0.0666	0.2143	0.2143	0.0666	0.0333	1	0.0666	0.0666	0.2143	1	0.7123	0.2143	0	1	0.2143	1	1	1	1	1	0	0	0	1	0	0	0	0
1263	Brazil	oUA	Female									0.7123	0.7123	1.8333	1	0.7123	1	1	0.7123	1	0.2143	1	0.7123	0.2143	0.2143	0.2143	0.7857	0.2143	0.0666	0.0666	0.7857	0.0666	0.7123	0.0333	1	0.7123	1	0	1	1	1	1	1	1	1	1	1	0	0
1242	Brazil	oUA	Male	0.2143				1-3 times per week				0.7123	1	1.8333	1	0.2143	1	1	0	1	0	1	0.7123	0.7123	0.0666	0.0333	0.2143	0.0666	0.2143	0	1	0	1	0	1	0.7857	0.2143	0	1	1	1	1	1	0	1	0	1	0	0
1679	Brazil	oUA	Female	0	0	0.0667	0	Never	Never	1-2 times per month	Never	1	1	0.4986	0.7123	0.2143	0.7123	0.7123	0.7123	0.2143	0.7123	0.0666	0.7123	0.7123	0.2143	0.0666	1	0.0666	0.2143	0.2143	1	0	0.0666	0.2143	1	1	1	1	1	1	1	0	0	1	1	1	0	0	0
1757	Brazil	oUA	Female	0.2143	0.1334	0.2143	0.2143	1-3 times per week	1-3 times per week	1-3 times per week	1-3 times per week	1	0.2143	1.8333	1	0.2143	1	1	0.2143	0.2143	0.2143	0.2143	0.2143	0.7123	0.0333	0.0333	0.2143	0.2143	0.0333	0.0333	1	0	0.7123	0	1	0.0333	1	1	1	1	1	1	1	1	1	1	0	0	0
1246	Brazil	oUA	Female									0.2143	0.2143	1.8333	1	0.2143	1	1	0.0666	1	0	0.2143	0.7857	0.7123	0	0.2143	0.7123	0.2143	0	0.2143	0.2143	0	1	0.2143	1	0.2143	0.2143	0	1	1	1	1	1	0	1	0	0	0	0
1457	Brazil	oUA	Female
1169	Brazil	oUA	Male	0.2143		0	0.0333	1-3 times per week		Never	1-2 times per month
1726	Brazil	oUA	Female	0.2143	0.0328	0.0164	0	1-3 times per week	2-3 times per month	Every month or less	Never	0.7857	0.2143	1.8333	1	0.7123	0.7123	0.2143	0	0.7857	0	0.7123	1	1	1	0	0.7123	0.7123	0.7123	0.2143	0	0.2143	0.0333	0.7123	1	0.7857	1	0	1	1	1	0	0	0	1	0	1	0	0
1577	Brazil	oUA	Female									1	0.7123	1.8333	0.7123	0.7123	0.7123	0.2143	0.0333	0.2143	0.7123	0.2143	0.2143	0.7123	0.0333	0	0.7123	0.0666	0.0666	0.7123	1	0.2143	0.2143	0.0666	1	0	1	1	1	1	1	0	0	0	1	1	0	0	0
1339	Brazil	oUA	Male									0.7857	0.7857	1	0.7123	0.2143	0.0333	0.2143	0	1	0.2143	0.2143	0.7123	0.7857	0.2143	0	1	0.2143	0.2143	0.2143	1	0	1	0.0666	1	1	1	0	1	1	1	0	0	0	1	1	0	0	0
1717	Brazil	oUA	Female
1243	Brazil	oUA	Female
1685	Brazil	oUA	Male	0.0333	0	0	0	2-3 times per month	Never	Never	Never	0	0	0.0666	0.0666	0	0.7123	0.7123	0	0	0	0.7857	0.7857	0.7857	0	0	1	0	0	0	1	0	0	0	1	0	1	0	0	0	0	0	0	0	0	0	1	0	0
1799	Brazil	oUA	Male	0.5	0.0492	0.0164	0.0164	4-6 times per week	2-3 times per month	Every month or less	Every month or less	1	0.2143	1.8333	1	0.2143	0.2143	0.0666	0.0333	0	0.0333	0.0666	1	0.0666	0.0666	0.0333	0.2143	0.0666	0	0.0333	1	0.2143	0.2143	0.2143	0.2143	1	1	1	1	1	1	0	0	0	0	0	0	0	1
1150	Brazil	oUA	Female									1	0.0666	1.8333	1	0.0666	0.0666	0.0666	0	0.2143	0	0.0666	0.0666	0.7857	0.2143	0.0333	0.2143	0.0666	0.0666	0.0666	0.7857	0.0666	0.7857	0.2143	1	0.0666	0.0666	1	0	0	1	0	0	0	1	0	0	1	0
1720	Brazil	oUA	Female									0.2143	0.2143	0.2849	1	0.0333	1	1	0.7857	0.7857	0.2143	0.7857	0.2143	0.2143	0.0333	0.7123	0.7123	0.2143	0.2143	0.0333	0.0333	0.7123	0.7123	0.0333	0.7857	0.7123	1	0	1	0	1	1	1	1	1	1	1	0	0
1697	Brazil	oUA	Male									1	0.7857	1.8333	1	0.2143	1	1	0.7123	0.7123	0	0.7123	0.7123	0.2143	0	0.0666	0.2143	0	0	0.2143	1	0	1	0	1	1	0	1	1	1	1	1	1	1	1	0	1	0	0
2017	Germany	oUA	Female	0	0	0.2849	0	Never	Never	1-3 times per week	Never	1.8333	0.4986	0.4986	0.0822	0.2143	0.4986	1.8333	0.4986	1.8333	0.4986	0.2849	0.2849	0.0822	1	0.4986	0.4986	0.4986	1.8333	0.7123	1.8333	0.4986	0.0164	0	1.8333	1.8333	1.8333	1	1	1	0	0	1	1	1	1	0	0	1
1707	Brazil	oUA	Female									1	1	1.8333	1	0.2143	0.7857	0.2143	0.7857	1	0.0333	0.0333	0.7123	0.7123	0.0666	0.0333	0.7123	0.0333	0.0333	0.0666	1	0	0.2143	0.2143	1	0.7857	0.7123	1	1	1	1	0	0	1	1	0	0	0	0
1527	Brazil	oUA	Female
1262	Brazil	oUA	Female	0.2143	0.6429	0.2143	0.2143	1-3 times per week	4-6 times per week	1-3 times per week	1-3 times per week	0.2143	0.7123	0.4986	0.7857	0.2143	1	1	1	0.7857	0.7857	1	0.0666	0.2143	0.0666	0.0666	1	0.2143	0.2143	0.2143	1	0.2143	0.0666	0.2143	1	1	1	0	1	1	1	1	1	1	1	1	1	1	0
1170	Brazil	oUA	Female	0.2143	0	0.0164	0	1-3 times per week	Never	Every month or less	Never	0.2143	0.2143	0	0.2143	0.7857	1	0.7857	0.2143	0.7123	0.2143	1	0.7123	0.7123	0	0.2143	1	0.0333	0	0.2143	1	0	1	0	1	1	1	0	1	1	0	1	0	1	1	1	1	0	0
1802	Brazil	oUA	Female	0.2143	0.0328	0	0	1-3 times per week	2-3 times per month	Never	Never	0.7123	0.2143	0.2849	0	0.2143	0.7123	0.7123	0.0666	0	0	0.7123	0.7123	0.2143	0.2143	0.2143	0.2143	0.2143	0.2143	0.7123	1	0.2143	0.2143	0.2143	1	0.7123	0.0333	0	1	1	0	0	0	0	0	0	1	0	0
1254	Brazil	oUA	Male	1				Everyday				1	1	0.7857	0.7123	0.2143	1	1	0.2143	0	1	1	0.7857	0.0666	0.0333	0.2143	0.7123	0.0666	0.0333	0.0666	1	0	0.2143	0	1	0.2143	1	1	1	1	1	1	1	1	0	1	1	0	1
1582	Brazil	oUA	Female	0.0164	0.2307	0.2143	0.0667	Every month or less	1-3 times per week	1-3 times per week	1-2 times per month	1	1	1.8333	0.7123	0.7123	0.0666	0.0333	0	0	0	1	0.7123	0.7123	0.0333	0.0666	1	0	0.0666	0.2143	1	0.7123	0	0.7123	1	1	1	1	1	1	1	0	0	0	0	0	1	0	0
1241	Brazil	oUA	Male	0.2143		0.2143	0.0164	1-3 times per week		1-3 times per week	Every month or less	1	0.7123	0.8548	0.7123	0.2143	0.7123	1	0.7857	0.0666	0.2143	0.7123	0.7123	0.2143	0.0666	0.7123	0.7123	0.0666	0.0666	0.2143	0.7857	0.0333	0.2143	0.0333	1	0.7857	1	1	1	1	1	0	1	1	0	1	1	0	0
1399	Brazil	oUA	Female	0.0164		0.0164	0.0164	Every month or less		Every month or less	Every month or less	1	0.0666	1	0.7857	0.2143	1	0.7857	0.0333	0	0.0333	0.2143	0.7857	0.2143	0.2143	0.0333	0.0666	0.0333	0.0333	0.0666	1	0	0.0333	0.2143	1	1	1	1	0	1	1	1	0	0	0	0	0	0	0
1259	Brazil	oUA	Male	0.2143		0.0333	0.0164	1-3 times per week		1-2 times per month	Every month or less	0.7123	0.0333	0.7123	0.7123	0.2143	0.7123	0.2143	0.0666	1	0.0666	0.0666	0.2143	0.2143	0.2143	0.0666	0.2143	0.2143	0.0666	0.0666	1	0	0.0666	0.2143	1	0.2143	1	0	0	1	1	0	0	0	1	0	0	0	0
1696	Brazil	oUA	Female									1	1	0.8548	1	0.2143	1	1	0.7123	1	0.2143	0.2143	0.7123	0.2143	0	0.0333	0.7123	0.0666	0.0666	0.2143	1	0	0.2143	0	1	1	1	1	1	1	1	1	1	1	1	1	0	0	0
1790	Brazil	oUA	Female
2021	Germany	oUA	Female	0.2849	0.0822	0.3177	0.0164	1-3 times per week	2-3 times per month	4-6 times per week	Every month or less	1.8333	0.7857	0.2143	0.2143	0.2143	1.8333	1.8333	0.2143	0.4986	0.8548	1.8333	0.2143	0.0164	0.2143	0.2143	0.2143	0.2143	1.8333	0.2849	1.8333	0.0666	0.0164	0.0164	1.8333	1	1.8333	1	1	1	0	1	1	1	1	1	1	0	1
1511	Brazil	oUA	Male									0.7123	0.2143	0.2849	0.0333	0.0333	1	1	0.7123	0.2143	1	0.7123	0.7123	0.2143	0.0333	0.0333	0.7123	0.0333	0	0.2143	1	0	1	0	1	1	1	0	1	0	0	1	1	1	1	1	1	0	0
1245	Brazil	oUA	Female									0.2143	0.7123	1.8333	0.7857	0.2143	0.2143	0.7857	0.7857	0.7857	0.7123	0.7857	0.7123	0.7123	0.7123	0.0666	0.7857	0.2143	0.2143	0.0666	0	0.0333	0.7857	0	1	0.7123	0.7123	0	1	1	1	0	0	1	1	1	1	0	0
1688	Brazil	oUA	Female
1032	Brazil	oUA	Female	0.7857		0	0.0667	Everyday		Never	1-2 times per month	0.7123	0.7123	1.8333	0.7123	0.7123	0.7123	0.2143	0	0.7857	0.2143	0.7123	0.7123	0.2143	0.2143	0.0333	1	0.0333	0.2143	0.2143	1	0.0333	0.0333	0	1	0.7123	1	0	1	1	1	0	0	0	1	1	1	0	0
1711	Brazil	oUA	Female									1	0.0666	1.8333	0.7123	0.7123	0.7123	1	0.2143	0.2143	0	0.2143	0.2143	0.2143	0.0333	0.0333	0.7123	0.2143	0	0	1	0	0	0.0666	1	1	1	1	0	1	1	0	1	1	1	0	0	0	0
1715	Brazil	oUA	Female	0.5		0.0333		4-6 times per week		1-2 times per month		0.7123	0.2143	1.8333	1	0.7123	1	0.2143	0	1	0.2143	0.0666	0.7123	0.7123	0.7123	0.2143	0.0333	0.2143	0.7123	0.7123	1	0.2143	0	0.2143	1	0.2143	1	0	1	1	1	1	0	0	1	1	0	0	0
2081	Germany	oUA	Female	0.0164	0.0164	0.0492	0.0164	Every month or less	Every month or less	1-2 times per month	Every month or less	1.8333	0.0164	0.4986	0.0822	0.2143	1.8333	1.8333	0.4986	0.4986	0.2143	1.8333	0.2143	0.0822	0.7123	0.2143	0.4986	0.4986	1.8333	0.2849	1.8333	0.0666	0.2849	0.2849	1.8333	0.8548	1.8333	1	0	1	0	1	1	1	1	1	1	0	1
1521	Brazil	oUA	Female	0.5	0.0497	0.2143	0.0164	4-6 times per week	2-3 times per month	1-3 times per week	Every month or less	1	0.2143	1.8333	1	0.0333	1	0.7857	0.0333	0.0333	0.0333	0.7857	0.7123	0.7123	0.7123	0.2143	0.2143	0.0666	0.0333	0.2143	1	0	0.0666	0.0666	1	1	1	1	1	0	1	1	0	0	0	0	1	0	0
1380	Brazil	oUA	Female	0.2143	0.0328	0.5	0.0164	1-3 times per week	2-3 times per month	4-6 times per week	Every month or less	0.7857	0.7857	0.7857	1	0.7857	1	1	0.2143	0	0.0666	1	0.7123	0.7123	0.2143	0.2143	0.2143	0.2143	0.2143	0.2143	1	0	0.0666	0.0333	1	1	1	0	1	1	1	1	1	1	0	0	1	0	0
2015	Germany	oUA	Male	0.2849	0.1644	0.3177	0	1-3 times per week	1-3 times per week	4-6 times per week	Never	1.8333	1	0.2143	0.0822	0.2143	1.8333	1.8333	1	0.2143	0.4986	1.8333	0.2143	0.0822	0.4986	0.2143	0.4986	0.4986	1.8333	0.7857	1.8333	1.8333	0.2849	0	1.8333	1	1.8333	1	1	1	0	1	1	1	1	1	1	0	1
1236	Brazil	oUA	Female	0		0		Never		Never		1	0.7123	1.8333	1	0.2143	1	0.7857	0.0666	0.7123	0.2143	1	0.7123	0.7123	0.7857	0	0.7123	0.0333	0.7123	0.0666	1	0	0.0666	0	1	1	1	1	1	1	1	1	0	0	1	1	1	0	0
1337	Brazil	oUA	Male	0	0	0.0333	0	Never	Never	1-2 times per month	Never	0.0333	0.7857	1.8333	1	0.2143	0.7123	0.7123	0	0	0.0666	1	0.7857	0.7123	0.0333	0.0333	1	0.0666	0.2143	0.7123	1	0	0.7123	0.7857	1	0.7857	0.0666	0	1	1	1	0	0	0	0	0	1	0	0
1729	Brazil	oUA	Male									1	0.7857	1.8333	1	0.7123	0	0.2143	0	0.7857	0.2143	0.2143	0.7123	0.7123	0.2143	0	0.2143	0.7123	0.2143	0.2143	0	0.7857	0.2143	0.7123	1	0.7123	0.2143	1	1	1	1	0	0	0	1	1	0	0	0
1137	Brazil	oUA	Female	0.2143	0.264	0	0	1-3 times per week	1-3 times per week	Never	Never	1	1	0.7857	0.7123	0.7123	1	1	0.7123	0.7857	0.2143	0.2143	1	1	0.2143	0.0333	1	0.0666	0.0666	0.0666	0.7857	0	0.7123	0	1	1	1	1	1	1	1	1	1	1	1	1	0	0	0
1250	Brazil	oUA	Female	0.5		0.5		4-6 times per week		4-6 times per week
1471	Brazil	oUA	Male	0.7857	0	0	0	Everyday	Never	Never	Never
1724	Brazil	oUA	Male									1	0.7857	0.8548	0.7857	0.7123	0.7857	1	0.7857	0.0666	0.7123	0.7857	0.7123	0.7123	0.2143	0.0333	0.7123	0.7123	0.7857	0.7123	0.7123	0.7123	0.0666	0.2143	1	0.7123	0.7123	1	1	1	1	0	1	1	0	1	1	0	0
1664	Brazil	oUA	Female
1238	Brazil	oUA	Male	0.2143		0.2143		1-3 times per week		1-3 times per week		1	0.0666	0.2849	0.7123	0.7123	1	1	0.0333	1	0	1	0.7123	0.2143	1	0.2143	0.2143	0.0666	0.2143	0.0333	1	0	1	0.0333	1	0.0666	0.0333	1	0	1	1	1	1	0	1	0	1	0	0
1240	Brazil	oUA	Female	0.2143		0.2143	0	1-3 times per week		1-3 times per week	Never	1	0.0666	0.7857	0.0333	0.0666	0.0333	0.0666	0	1	0.2143	0.7123	0.2143	0.0666	0.0666	0.0666	0.0666	0.2143	1	0.0666	0.0666	0.7857	0	0.0666	0.7857	0.2143	0.7123	1	0	0	0	0	0	0	1	1	1	0	1
1174	Brazil	oUA	Male									1	0.7123	1.8333	0.7857	0.7123	0.7123	0.7123	0.0333	1	0	0.7123	0.7123	0.2143	0.0666	0.2143	0.2143	0.0333	0	0.0666	1	0	0.2143	0.0666	1	1	1	1	1	1	1	0	0	0	1	0	1	0	0
1118	Brazil	oUA	Female	0.2143	0.2974	0.2143	0.0667	1-3 times per week	4-6 times per week	1-3 times per week	1-2 times per month	0	0	0	0.7123	1	1	1	1	0	0.2143	1	0.7123	0.7123	0.2143	0.2143	1	0	0.0666	0.0666	1	0.7123	1	0	1	1	1	0	0	1	1	1	1	1	0	1	1	0	0
1713	Brazil	oUA	Female	0.2143			0	1-3 times per week			Never	1	1	1.8333	1	1	0.7857	0.0333	0	0.7857	0.2143	0.7857	1	1	0.2143	0.0333	0.2143	0.7123	0.2143	0.0333	0.0333	0	0.0333	1	1	1	1	1	1	1	1	0	0	0	1	1	1	0	0
1272	Brazil	oUA	Male	0.2143	0	0.0333	0	1-3 times per week	Never	1-2 times per month	Never	1	0.2143	1	0.7857	0.2143	0.7857	0.2143	0.0333	0.0333	0.0333	0.7857	0.7123	0.7123	0.7123	0.0333	0.2143	0.2143	0.2143	0.2143	1	0.2143	0.2143	0.2143	1	0.7123	0.7857	1	1	1	1	0	0	0	0	0	1	0	0
1778	Brazil	oUA	Male	0.2143	0.0164	0.0333	0	1-3 times per week	Every month or less	1-2 times per month	Never	1	1	1.8333	1	0.7123	0.7857	0.0333	0.0666	0.0333	0	0.2143	0.2143	0.7123	0.2143	0.0333	0.2143	0.2143	0.7123	0.7123	1	0	0.0333	0.0666	1	0.7857	0.2143	1	1	1	1	0	0	0	0	0	0	0	0
2140	Germany	oUA	Female	0	0	0	0	Never	Never	Never	Never	0.8548	0.7857	0.4986	0.0822	0	1.8333	1.8333	0.2143	0.4986	0	1	0	0	0	0	0.2143	0.0822	0.8548	0.2143	1.8333	0	0	1.8333	1.8333	0.7123		1	1	0	0	1	1	1	1	0	1	1	1
1147	Brazil	oUA	Male	0.0164		0.0164	0.0164	Every month or less		Every month or less	Every month or less	1	1	1.8333	1	0.7123	0.7123	0.7857	0	0.7857	0	0.7123	0.7123	0.2143	0	0	0.7857	0.0333	0.0333	0.0333	0.0666	0	0.0666	0.0666	1	0.0333	0.7123	1	1	1	1	0	0	0	1	0	1	0	0
1670	Brazil	oUA	Male	0.2143	0.0661	0.0164	0.0164	1-3 times per week	2-3 times per month	Every month or less	Every month or less	0.7123	0.2143	1.8333	1	0.7123	0.7857	0.2143	0	0.7857	0.2143	0.2143	1	0.2143	0.2143	0.0333	1	0.0333	0	0.0333	0.7123	0.2143	0.2143	0.2143	1	0.7123	0.2143	0	1	1	1	0	0	0	1	1	0	0	0
1780	Brazil	oUA	Male
1678	Brazil	oUA	Female									0.2143	1	0.7123	0.7123	0.0666	1	0.7857	0.0666	1	0	0.7123	0.7123	0.7123	0	0	0.2143	0.0666	0.0666	0.0333	1	0	1	0	1	0	1	0	1	0	1	1	0	0	1	0	1	0	0
1695	Brazil	oUA	Male	0.0667	0	0.0164	0.0164	2-3 times per month	Never	Every month or less	Every month or less	1	1	1.8333	0.7857	0.0666	1	1	0	0.0666	0.2143	0.7123	0.2143	0.0666	0.2143	0.0333	1	0.0333	0.0666	0	1	0	0.2143	0	1	1	1	1	1	0	1	1	1	0	0	1	1	0	1
1719	Brazil	oUA	Female	0.0667	0	0	0	2-3 times per month	Never	Never	Never	1	0.7123	1	0.7123	0.2143	0.2143	0.7857	0	0.2143	0.2143	0.2143	0.2143	0.2143	0	0.0333	0.2143	0.0333	0.0666	0.0666	1	0.2143	0	0.2143	1	1	1	1	1	1	1	0	0	0	1	1	0	0	0
1686	Brazil	oUA	Female	0.5	0.0667	0.2143	0.0333	4-6 times per week	2-3 times per month	1-3 times per week	1-2 times per month	0.7857	0.2143	0.2849	0.0333	0.7123	1	1	0.7123	0.2143	0.0666	1	1	1	0.0333	0.0333	1	0.2143	1	0.2143	1	0	0	0	1	0	1	0	1	1	0	1	1	1	1	0	1	0	0
1247	Brazil	oUA	Male	0.0164	0.0164	0.0164	0.0164	Every month or less	Every month or less	Every month or less	Every month or less
1727	Brazil	oUA	Female									1	0.0666	1.8333	1	0.2143	1	1	0	1	0.7123	0.0333	0.7857	0.7123	0.0666	0.0333	0.2143	0.0666	0.0333	0.7857	1	0.0333	0.2143	0.0666	1	1	1	1	0	1	1	1	1	0	1	1	0	0	0
1244	Brazil	oUA	Male	0.2143				1-3 times per week				0.7123	0.2143	1	0.7123	0.2143	0.2143	0.2143	0.2143	0.2143	0.2143	0.7123	0.7123	0.7123	0.7123	0.2143	0.7123	0.0666	0.0333	0.0333	0.7857	0	0.2143	0.0666	1	0.2143	0.7123	0	1	1	1	0	0	1	1	1	1	0	0
1718	Brazil	oUA	Female	0.2143	0	0	0.0164	1-3 times per week	Never	Never	Every month or less	1	1	1.8333	1	0.2143	0.7857	0.7123	0	0.7123	0.0666	0.2143	0.2143	0.7123	0.2143	0.0333	0.2143	0.0666	0.0666	0.0333	1	0	0.0333	0.2143	1	1	1	1	1	1	1	0	0	0	1	0	0	0	0
1260	Brazil	oUA	Male	0.0667	0.0164	0.0164	0	2-3 times per month	Every month or less	Every month or less	Never	0.7123	0.0666	0.7123	0.7123	0.7123	0.7123	0.7857	0.0666	0.7857	0.0333	0.0666	0.2143	0.2143	0.0333	0.2143	0.0333	0.0333	0.0333	0.0333	0.7123	0	0.2143	0	1	0.2143	0.7123	0	0	1	1	0	0	0	1	0	0	0	0
1249	Brazil	oUA	Male	0.2143		0.7857		1-3 times per week		Everyday		0.7857	0.2143	0.4986	0.7857	0.7857	1	1	1	0	0	0	0	0	0	0	0	0	0.2143	0	1	0	0.7123	0.0333	1	0	1	0	1	1	1	1	1	1	0	0	0	1	1
1258	Brazil	oUA	Female	0.0164		0.2143	0.0164	Every month or less		1-3 times per week	Every month or less	0.7123	0.2143	1.8333	1	0.7857	1	1	1	1	1	1	0.7857	0.7857	0.0333	0.7857	1	0.0666	0	0.2143	1	0	0.0333	0.0333	1	1	1	0	1	1	1	1	1	1	1	1	1	0	0
1164	Brazil	oUA	Female	0.0667	0.0164	0.0333	0.0164	2-3 times per month	Every month or less	1-2 times per month	Every month or less	1	0.2143	1	0.2143	0.0666	0.7123	0.7857	0	0.0666	0.7123	0.7123	0	1	0.7123	0.0333	0.7123	0.0333	0.2143	0.0666	1	0.2143	0.7123	0.2143	1	0.7123	0.7123	1	1	0	0	0	0	0	0	1	1	1	0
1725	Brazil	oUA	Male									0.2143	0.7857	1	0.2143	0.2143	0.2143	0.0666	0.0333	0.2143	0.0333	0.7123	0.2143	0.2143	0.2143	0.0333	0.2143	0.7123	0.2143	0.0333	0	0.0666	0.0666	0.7857	0.7857	0.0666	0.0666	0	1	1	0	0	0	0	1	0	1	0	0
1671	Brazil	oUA	Female	0.7857	0.5667	0.5	0.0164	Everyday	4-6 times per week	4-6 times per week	Every month or less
1532	Brazil	oUA	Female	0.0333	0.0328	0.0164	0.0164	2-3 times per month	2-3 times per month	Every month or less	Every month or less	0.7123	0.0666	1.8333	1	0.2143	1	1	0.0666	0.7123	0.7123	1	1	0.2143	0.0333	0.2143	0.2143	0.0333	0.0333	0.0333	1	0.0666	0.2143	0.0666	1	1	0.0333	0	0	1	1	1	1	0	1	1	1	0	0
1140	Brazil	oUA	Female									1	1	0.2849	0.2143	0.0666	0.2143	0.7123	0	1	0.0333	0.7123	0.0666	0.2143	0.7123	0	0.7123	0.2143	0.7123	0.0333	1	0.2143	0.7123	0.7123	1	1	0	1	1	0	0	0	0	0	1	0	1	1	0
1722	Brazil	oUA	Female									1	1	1.8333	1	0.7857	0.7857	0.7857	0	0.0666	0	0.7857	0.7857	0.7123	0.2143	0.0333	1	0.2143	0.7123	0.2143	1	0.2143	0.0333	1	1	0.7857	1	1	1	1	1	0	0	0	0	0	1	0	0
1274	Brazil	oUA	Female									0.2143	0.7123	1	0.7123	0.2143	1	0.7857	0.0666	1	0.2143	0.7123	0	0.2143	0	0.0666	0.2143	0.2143	0.0666	0.0666	1	0.2143	0.2143	0	1	0.7123	1	0	1	1	1	1	0	0	1	1	1	1	0
1233	Brazil	oUA	Female	0.0333		0.0333		2-3 times per month		1-2 times per month		0.2143	0.7123	1	0.7857	0.7123	0.2143	0.2143	0.0666	0.0666	0	0.2143	0	0	0	0	0.0333	0.2143	0.2143	0.2143	1	0.0666	0.2143	0.2143	1	0.2143	1	0	1	1	1	0	0	0	0	0	0	1	1
1270	Brazil	oUA	Male									1	0	0.7123	0.7123	0.0333	0	0.0666	0	1	0.0666	0.7123	0.2143	0.2143	0.0666	0	0.7857	0.0666	0.0666	0.0333	0	0.0666	0.0666	0	1	0.2143	0.7123	1	0	0	1	0	0	0	1	0	1	0	0
1649	Brazil	oUA	Female									0.7857	0.2143	1	1	0.2143	0.7857	0.7123	0	0.7123	0.0333	0.2143	0.2143	0.7123	0.2143	0.0333	0.7123	0.0333	0.2143	0.0333	1	0	0.0333	0	0.7857	0.2143	0.7123	0	1	1	1	0	0	0	1	0	0	0	0
[truncated: 18 more columns]
